# Supplementary material for: Multi-Gene Detection and Identification of Mosquito-Borne RNA Viruses Using an Oligonucleotide Microarray
Source: PLoS Negl Trop Dis. 2013 Aug 15;7(8):e2349. doi: 10.1371/journal.pntd.0002349 (PMC3744434; doi:10.1371/journal.pntd.0002349)
Supplement: Dataset S1 — Example data analysis. Data analysis worksheet with example data from the field collected mosquito pool Th9-0122 (Figure 6, Table 8). Individual ECD signals and calculated z-scores are shown for each probe. The data summary shows the average z-scores and maximum z-scores from each subgroup. Visual analysis of the subgroups is provided for each group (virus genus and gene target). (XLSX) [file pntd.0002349.s001.xlsx]

## Sheet: Instructions
Instructions
Step 1:	Open text file of data (feature table array, not probe table array)
	Copy all the data
Step 2:	Paste data on "Upload data" tab in row A, column 1
Step 3:	Highlight column K "Name"
	Sort column from A to Z, make sure to select "Expand the selection"
Step 4:	View individual probes on "Probe Analysis" tab
	Z-scores highlighted in yellow = 5-10 (below threshold but could be a weak positive)
	Z-scores highlighted in light red = 10-30 (positive)
	Z-scores highlighted in red = >30 (strong positive)
	Verify that negative control probes have a z-score <10
	Verify that positive control probes have a z-score >10
Step 5:	View "Data Summary" tab to look for positive subgroups
	Criteria for positive subgroups:	Average subgroup z-scores >10
	AND	At least 3 individual probe z-scores >10 = positive subgroup
	Verify that subgroups with max z-socres >10 have less than 3 probes >10 on "Probe Analysis" tab = negative subgroup
Step 6:	Visualize probe clusters on the "Visual Analysis" tabs

## Sheet: Upload Data
Array #	Feature #	Column	Row	Included	Gene Name	ID Source	ID	Gene Comment	Probe #	Name	Sequence	Length	Probe Comment	Signal
1	1069	5	20	TRUE		Probe Sequence	f10c2215fe87a519756f627122095dab		1	Alpha_E1-AURAV_AURAV||A0001	GAACACCTGGAGCTTTCGGAGATGTCCAAGCGTCA	35		348.68
1	1783	47	32	TRUE		Probe Sequence	a3c4309b61201ca81494550e2dc14ab4		2	Alpha_E1-AURAV_AURAV||A0002	ACACAGCAATTCATTTGCAGAGGCCGGAAGCCAGA	35		636.097
1	102	46	2	TRUE		Probe Sequence	0f2caa712347719353149be13e410493		3	Alpha_E1-AURAV_AURAV||A0003	CCAGAAACATACACGTCCCGTACACCCAAGCTCCA	35		444.105
1	643	27	12	TRUE		Probe Sequence	5840d61bd495449356e2b036293c2c10		4	Alpha_E1-AURAV_AURAV||A0004	CAGCGGTCAGCCTTTATCTGACACTGCCCCTTTCG	35		226.444
1	1402	2	26	TRUE		Probe Sequence	ae1d8e1e3419a923a6a49c9ec03a77ee		5	Alpha_E1-AURAV_AURAV||A0005	GCGAGACCCATCGGTATACGTCGAGCAAAAAGGGG	35		636.905
1	1931	27	35	TRUE		Probe Sequence	f90ef0441b52a4b0b2d891c1ea184b5b		6	Alpha_E1-AURAV_AURAV||A0006	TGCAGGCAGACTTCGAGGTATCGATGTGCGGAACG	35		482.549
1	753	25	14	TRUE		Probe Sequence	8d83500262b9588890a304a2c8151270		7	Alpha_E1-BFV_BFV||A0007	AATCATGCGAGGCTGACCATGCCATCGCTTATCAG	35		276.844
1	1556	44	28	TRUE		Probe Sequence	22a55d8b681524da38c86ae44af1226a		8	Alpha_E1-BFV_BFV||A0008	GACGTGTTTGTCAACGGAGACAGTCCAGCCAGAAT	35		599.015
1	342	6	7	TRUE		Probe Sequence	854c99eff2e734658b1ce47ddab59361		9	Alpha_E1-BFV_BFV||A0009	CACTTCACAAGGATCGATGAATCCCCGTCTGTGTCC	36		257.963
1	1736	56	31	TRUE		Probe Sequence	0f0da2c83d23787ebe2f8d2cad00524f		10	Alpha_E1-BFV_BFV||A0010	TGTGCCATCCACAGCCACTCGAACTCCGCAACGAT	35		592.993
1	231	7	5	TRUE		Probe Sequence	4aad71d9427634b6d992542da6716ff4		11	Alpha_E1-BFV_BFV||A0011	ACGATGAAGGATTCTGTGCAGGATGTCCAGGAAAGC	36		269.74
1	1377	33	25	TRUE		Probe Sequence	87368189c5a00659835652094356af4e		12	Alpha_E1-BFV_BFV||A0012	CTTCCTCTGTCGAGCCGAACTTCGTGGTCCAAGTG	35		532.816
1	345	9	7	TRUE		Probe Sequence	f5cdca8dc218c04801908e55937b1e43		13	Alpha_E1-EEEV_EEEV||A0013	CTGCAGATGTTTACGTCAATGGTGAAACTCCCGCG	35		185.095
1	109	53	2	TRUE		Probe Sequence	945532852c8d6d40eb59fd8a91ad00a4		14	Alpha_E1-EEEV_EEEV||A0014	CCGCGAAAATAGGAGATGCCAAACTCATCATAGGTCCA	38		286.231
1	561	1	11	TRUE		Probe Sequence	fa489581f3f5a31cc586087261f60dba		15	Alpha_E1-EEEV_EEEV||A0015	GTCCACTGTCATCTGCGTGGTCCCCATTCGATAAC	35		260.554
1	115	3	3	TRUE		Probe Sequence	7697d446e0ea35d23d21d817daad6c6f		16	Alpha_E1-EEEV_EEEV||A0016	AATTACGACTTTCCTGAGTACGGCACCGGCAAAGC	35		223.52
1	1038	30	19	TRUE		Probe Sequence	f604fddf65a5c08d64f6d8aaf7fa6a5c		17	Alpha_E1-EEEV_EEEV||A0017	CGCACATCAACCAGCAACGATCTGTACGCAAACAC	35		368.904
1	1761	25	32	TRUE		Probe Sequence	7448ba6dccd48f28f73d9649b1f3ae54		18	Alpha_E1-EEEV_EEEV||A0018	AACACCAACTTGAAGCTACAACGACCCCAGGCTGG	35		531.381
1	312	32	6	TRUE		Probe Sequence	33fe54057e09d0de99f7bf969bc1ab50		19	Alpha_E1-EEEV_EEEV||A0019	GCGCCCTCCGGCTTCGAACGATGGAAAAGGGACAA	35		546.691
1	486	38	9	TRUE		Probe Sequence	6ec6e370efc0a64c0ba759b4aa7e2783		20	Alpha_E1-EEEV_EEEV||A0020	CACTCTTGCTGAGAGCGGATCATTTACATTCCACTTCTCC	40		299.09
1	1288	56	23	TRUE		Probe Sequence	cdf95b91111fd663f3b7e74432fbb1b3		21	Alpha_E1-SFV_CHIKV||A0021	CGAGGGGCGTCGCTACAGCACACAGCACCATTTGG	35		605.333
1	1568	56	28	TRUE		Probe Sequence	028c004f1b2d8b8d17080f57353d4413		22	Alpha_E1-SFV_CHIKV||A0022	AGAGCGATGAACTGCGCCGTAGGGAACATGCCCAT	35		573.579
1	185	17	4	TRUE		Probe Sequence	74597e7508d43e52869ddfc7d757a550		23	Alpha_E1-SFV_CHIKV||A0023	CCCATCTCCATCGACATACCGGATGCGGCCTTCAC	35		292.081
1	831	47	15	TRUE		Probe Sequence	df5a753b8490d7eec954a8dec1c546a0		24	Alpha_E1-SFV_CHIKV||A0024	TTCACTAGGGTCGTCGACGCGCCCTCTTTAACGGA	35		474.569
1	2159	31	39	TRUE		Probe Sequence	75732ea99533c553dff4226f3c56ec01		25	Alpha_E1-SFV_CHIKV||A0025	TGGCCAGCGCCGAATTCCGCGTACAAGTCTGTTCT	35		399.978
1	1342	54	24	TRUE		Probe Sequence	7d826759155ce52ceebf76e1dd9809dd		26	Alpha_E1-SFV_GETV||A0026	TCGGACGTATGCAAGCACGACCATGCCGCCGCCTA	35		543.417
1	591	31	11	TRUE		Probe Sequence	1cc760e01eb2132ba272cd0035054212		27	Alpha_E1-SFV_GETV||A0027	AATCAGACAACAACGGCGTTCGTCAACGGGGAGCA	35		483.54
1	114	2	3	TRUE		Probe Sequence	b2f75c37a666287303a307bafdb42204		28	Alpha_E1-SFV_GETV||A0028	GAGCACACAGTGACCGTCGGAGGCAGCAGGTTTAC	35		109.757
1	1391	47	25	TRUE		Probe Sequence	65b2c07e7f6bc3c7646873957320792d		29	Alpha_E1-SFV_GETV||A0029	GGACCTGTATGCCAACACCGCCCTCAAGTTGTCAA	35		464.485
1	1615	47	29	TRUE		Probe Sequence	cf92bf7b2b1c4c578e173ce65eb829d4		30	Alpha_E1-SFV_GETV||A0030	TGCACCTGCCGTCACAAACCTGGAGTGCCAAGTGG	35		605.955
1	1067	3	20	TRUE		Probe Sequence	bdd423475bb75463605ecb7903bb4db0		31	Alpha_E1-SFV_MAYV||A0031	ACCGTGCCCACACCGCATCCCTTAGAGCAAAAATT	35		310.299
1	1041	33	19	TRUE		Probe Sequence	7048255359133f9fa7775e41530dcd0b		32	Alpha_E1-SFV_MAYV||A0032	GGAAGATTTGGGGACATTCAGAGCCGGACGCTGGA	35		469.329
1	1867	19	34	TRUE		Probe Sequence	f0b526b810b5d2a41bc5bddea2de6849		33	Alpha_E1-SFV_MAYV||A0033	CTGGATAGTCGAGACCTATATGCCAACACGGGCCT	35		406.768
1	1454	54	26	TRUE		Probe Sequence	582e396679cd03f5a432ba905af0ba01		34	Alpha_E1-SFV_MAYV||A0034	CAGTGATCCACTTCTCAACCGCATCAGCCTCCCCT	35		571.194
1	2229	45	40	TRUE		Probe Sequence	b63152e4cca5e0acf67bd3030ec2bf55		35	Alpha_E1-SFV_MAYV||A0035	CCCCTTCCTTCGTAGTTTCTGTTTGTAGTTCGCGTGC	37		666.544
1	71	15	2	TRUE		Probe Sequence	60352041d41908881b413cec42cb2734		36	Alpha_E1-SFV_ONNV/IOV|IOV|A0036	TGCAGTGGGCAACATACCAGTCTCCATTGACATCC	35		238.19
1	215	47	4	TRUE		Probe Sequence	cfcda71a6c33d362b7eefb6420a21e92		37	Alpha_E1-SFV_ONNV/IOV|IOV|A0037	CATCCCAGATGCAGCTTTCACCAGGGTCACTGACG	35		416.22
1	155	43	3	TRUE		Probe Sequence	2c4c8d05dd94683debb89ffe9819b255		38	Alpha_E1-SFV_ONNV/IOV|IOV|A0038	GGAGGTGCCGCAGTCATAAAGTACACAGCTAGTAAAAAGG	40		263.126
1	1091	27	20	TRUE		Probe Sequence	4f54fb72ebf85ed5cb3edec8ff8ab0a8		39	Alpha_E1-SFV_ONNV/IOV|IOV|A0039	GATGTCGAGGGAACAGCACAATTACAGATTGCCTTCTCG	39		199.571
1	823	39	15	TRUE		Probe Sequence	68aefabb1ec4f9d07ec235081d2c8c73		40	Alpha_E1-SFV_ONNV/IOV|IOV|A0040	AAAGGGGAAATGCGCTGTGCACTCTTTAACAAACGC	36		395.319
1	2043	27	37	TRUE		Probe Sequence	6c7556e498435db32b32591e25e006c5		41	Alpha_E1-SFV_ONNV/IOV|ONNV|A0041	GCAGTGAACTGTGCAGTGGGCAACATACCAGTCTC	35		452.955
1	1496	40	27	TRUE		Probe Sequence	c23d37359490606a5486fcb694a48328		42	Alpha_E1-SFV_ONNV/IOV|ONNV|A0042	GTCTCCATTGACATCCCAGATGCAGCTTTCACCAGG	36		570.395
1	1291	3	24	TRUE		Probe Sequence	a5c01f8cf11400b8590236114766e2fc		43	Alpha_E1-SFV_ONNV/IOV|ONNV|A0043	ATTGCAAATTGCCTTCTCGACCGCACTAGCTAGTGC	36		357.132
1	672	56	12	TRUE		Probe Sequence	87235e6201fc3c06ce17b1a1541e2cea		44	Alpha_E1-SFV_ONNV/IOV|ONNV|A0044	AGTGCGGAATTCAAGGTGCAGATCTGCTCCACACT	35		422.27
1	728	56	13	TRUE		Probe Sequence	3fb578d0a5570173f082ac17fc116c0b		45	Alpha_E1-SFV_RRV||A0045	TGGAGCTTACTGTTTCTGCGACTCCGAGAACACGC	35		521.844
1	133	21	3	TRUE		Probe Sequence	b5f2cbbb009003386d24b624c2556885		46	Alpha_E1-SFV_RRV||A0046	ACGCGGTCAACGTGGGCGGAAGCAAGTTCATCTTT	35		210.395
1	1223	47	22	TRUE		Probe Sequence	50eae394bf783c9879cd8f47efe78d46		47	Alpha_E1-SFV_RRV||A0047	ACAGTGCATTCACACGAGTGGTAGATGCCCCGGCT	35		508.819
1	126	14	3	TRUE		Probe Sequence	9cde450e930db1e362426773c8954b1c		48	Alpha_E1-SFV_RRV||A0048	CCCGGCAAGTGCGCCGTTCACTCACATTCCAACGT	35		237.362
1	841	1	16	TRUE		Probe Sequence	c442fd5fae5c1cb32bab51cb5fea55b3		49	Alpha_E1-SFV_RRV||A0049	GTCCGCCTCCCCGGCATTCAAAGTGTCCGTCTGTG	35		352.622
1	552	48	10	TRUE		Probe Sequence	62e759eed302a253cc9dba2be2c22446		50	Alpha_E1-SFV_SFV||A0050	AGACGAAGTGTTCAATCAGGACTTCCCGCCGTACG	35		507.993
1	1340	52	24	TRUE		Probe Sequence	182cd2b0b4c0d0e8b5b5517664b2e350		51	Alpha_E1-SFV_SFV||A0051	GACCTGTACGCGAACACGGCACTGAAGCTGGCACG	35		521.66
1	2238	54	40	TRUE		Probe Sequence	93141d74272ab917e285a0303d1e867a		52	Alpha_E1-SFV_SFV||A0052	GAACGGGGACTGCTCTGTACACTCGCACTCTAACG	35		661.33
1	1536	24	28	TRUE		Probe Sequence	1b47252d8bf4d2135a5212a1666b38de		53	Alpha_E1-SFV_SFV||A0053	CTCCACGGCAAGCGCATCACCTTCTTTTGTGGTGT	35		446.875
1	265	41	5	TRUE		Probe Sequence	e4d7012d954508b374aa370d1b687b71		54	Alpha_E1-SFV_SFV||A0054	GGTGTCGCTATGCAGTGCTAGGGCCACCTGTTCAG	35		256.656
1	1546	34	28	TRUE		Probe Sequence	86f12d7605ad080ce6d011d6133f453b		55	Alpha_E1-SINV_Clade|OCKV|A0055	CTAGCAAAGACCTCATCGCCAGCACAGACATTAGGC	36		523.827
1	1852	4	34	TRUE		Probe Sequence	00468c7331560ff15be3ccd9a7e61901		56	Alpha_E1-SINV_Clade|OCKV|A0056	ATTCGAGATGTGGAAAAACAACTCAGGCCGCCCAC	35		428.036
1	96	40	2	TRUE		Probe Sequence	67ad78f64b32984e563ee40431e37f14		57	Alpha_E1-SINV_Clade|OCKV|A0057	CCCACTGCAGGAAACCGCCCCTTTCGGGTGTAAGA	35		416.33
1	754	26	14	TRUE		Probe Sequence	068a680b10e550f082abc1234d54c3ce		58	Alpha_E1-SINV_Clade|OCKV|A0058	ATGTCAGTGAGTGCACTTATTCAGCAGACTTCGGCG	36		254.631
1	413	21	8	TRUE		Probe Sequence	92916f9364d51a2846f56c9941e58017		59	Alpha_E1-SINV_Clade|SINV|A0059	CATTTCTATTGACATCCCGAACGCTGCCTTTATCAGGACA	40		206.449
1	1401	1	26	TRUE		Probe Sequence	890f089ae01f508c596ad68c0a64d9e1		60	Alpha_E1-SINV_Clade|SINV|A0060	CTTCGGCGGGATGGCCACCCTGCAGTATGTATCCG	35		296.467
1	1294	6	24	TRUE		Probe Sequence	22eb2bc1dd00d6b209ffc9d7eead864c		61	Alpha_E1-SINV_Clade|SINV|A0061	GTCGACAGTACATGTCCTGGAGAAAGGAGCGGTGA	35		422.286
1	1120	56	20	TRUE		Probe Sequence	feee76ea2e4d473f5173150ab2c15d47		62	Alpha_E1-VEEV_VEEV||A0062	ACAAACCCCATTCGCGCCGAAAATTGTGCTGTAGG	35		583.156
1	487	39	9	TRUE		Probe Sequence	0a517908ed684e34c27e56a3056a1705		63	Alpha_E1-VEEV_VEEV||A0063	GTAGGGTCAATTCCATTAGCCTTTGACATTCCCGACGC	38		415.077
1	780	52	14	TRUE		Probe Sequence	de3818bf885dbe928def54cf3621f615		64	Alpha_E1-VEEV_VEEV||A0064	CCGACACTTTCAGCGGCCGAATGCACTCTTAACGA	35		376.257
1	1031	23	19	TRUE		Probe Sequence	58c3c63f8f6cc1de20788a5191efd245		65	Alpha_E1-VEEV_VEEV||A0065	AACGAGTGCGTGTATTCATCCGACTTTGGCGGGAT	35		403.594
1	616	56	11	TRUE		Probe Sequence	f3266f19286a34b750dd0ec66f715794		66	Alpha_E1-VEEV_VEEV||A0066	GGGATCGCCACGGTCAAGTATTCGGCCAGCAAGTC	35		520.558
1	173	5	4	TRUE		Probe Sequence	88833024796b6fd6a1be4682925a383e		67	Alpha_E1-VEEV_VEEV||A0067	ATTCATTTCTCGACCGCAAATATCCACCCGGAGTTCA	37		137.495
1	1470	14	27	TRUE		Probe Sequence	379dc2d6402ff7603132853b9cadabd2		68	Alpha_E1-WEEV_BCV/FMV|FMV|A0068	AGCTCTTAAGGTGCACACTGCGTCCCTGAAGGTCA	35		478.622
1	619	3	12	TRUE		Probe Sequence	c87ed1bdfc6fbb38c23495f17c721553		69	Alpha_E1-WEEV_BCV/FMV|FMV|A0069	GCGGGACCTATCTCTGCGGCATTCACCCCTTTTGA	35		329.062
1	1149	29	21	TRUE		Probe Sequence	821474c2ab9f6d2b73c0f00c68af77fd		70	Alpha_E1-WEEV_BCV/FMV|FMV|A0070	AACCAGGAGCTTTCGGGGACATTCAGGCGTCGACA	35		463.538
1	2162	34	39	TRUE		Probe Sequence	972c65175f79e52607259ee365b33358		71	Alpha_E1-WEEV_BCV/FMV|FMV|A0071	GGACCGACATTCGTCTTCTGAAGCCGTCAGCGAAG	35		536.172
1	1311	23	24	TRUE		Probe Sequence	ec26fae05bd44ab08284a9f4474f9ae1		72	Alpha_E1-WEEV_BCV/FMV|FMV|A0072	TCCGAGTCTCTGACTCCCCAGTTGTTACTGTTGCC	35		401.118
1	1334	46	24	TRUE		Probe Sequence	b025f5cfcbb12af824fb8517c13280be		73	Alpha_E1-WEEV_BCV/FMV|FMV|A0073	ACTCTGCCGATTTTGGGGGTGTTGCTGGCATCGAT	35		521.282
1	763	35	14	TRUE		Probe Sequence	ecac0cc8853c3bc8f2c6ab5281cc8303		74	Alpha_E1-WEEV_HJV||A0074	CGCACTGAAAGTCCACACAGCTGCCTTGAAGGTCG	35		363.334
1	641	25	12	TRUE		Probe Sequence	0fa78095d84a8a6f4c5032c1b5f377ba		75	Alpha_E1-WEEV_HJV||A0075	CACCAGGCTCATCACGCGACCTGAAAGTGATAGCA	35		378.105
1	769	41	14	TRUE		Probe Sequence	48cc830a6c0f5eb70b5cad5dc03d17fa		76	Alpha_E1-WEEV_HJV||A0076	GAAGCCAGGCGTGTTTGGGGATATCCAGGCATCTT	35		365.561
1	987	35	18	TRUE		Probe Sequence	1489d80a79cfbc5921c2f7c620cd7700		77	Alpha_E1-WEEV_HJV||A0077	GAGCATTCACGTACCGTACACACAGGCCGCGTCAG	35		377.591
1	1025	17	19	TRUE		Probe Sequence	64205811587aef770ac8ce75b878fd33		78	Alpha_E1-WEEV_HJV||A0078	TCGACTGTGCTTACGGCCATATCCCGCTCTCCATC	35		381.057
1	418	26	8	TRUE		Probe Sequence	e72f46cf53fc8f96ba7e3567b8a73584		79	Alpha_E1-WEEV_HJV||A0079	TGAGTTGCACGGTGACGGCCTGCATTTACTCCGCC	35		277.977
1	1360	16	25	TRUE		Probe Sequence	f2cca0662818c4d69f60f7ca8dc110eb		80	Alpha_E1-WEEV_HJV||A0080	GAAGCTACCACCCACGTAGTTCACTCGGGGAGCGT	35		717.68
1	1500	44	27	TRUE		Probe Sequence	c7fc5a78a07b0ed76b3decf361e8c745		81	Alpha_E1-WEEV_WEEV||A0081	CACACAACTGAGTGAGGCGTACGTCGAGTTCGCTC	35		589.66
1	548	44	10	TRUE		Probe Sequence	ed724c4d5603e4f56a39bc10ac6ea389		82	Alpha_E1-WEEV_WEEV||A0082	GTCGGCCTGCGTATAGTATACGGCAACACCACCGC	35		514.68
1	826	42	15	TRUE		Probe Sequence	b72b158a833f8351b73313b6fe1f3431		83	Alpha_E1-WEEV_WEEV||A0083	ACCGCGCACCTGGATACGTTTGTCAATGGCGTCAC	35		488.962
1	2060	44	37	TRUE		Probe Sequence	b740a25e401f21b31db326d20fb36018		84	Alpha_E1-WEEV_WEEV||A0084	GTCATAGCAGGGCCGATATCAGCCGCTTTTTCACC	35		564.946
1	2069	53	37	TRUE		Probe Sequence	cf93f06a23f5c57c5070b1110f29874e		85	Alpha_E1-WEEV_WEEV||A0085	GCCTTCTGTCAAGAACATCCACGTCCCCTACACCC	35		527.157
1	170	2	4	TRUE		Probe Sequence	881508ad96caf49c61b67e1419f9aa18		86	Alpha_E1-WEEV_WEEV||A0086	CTCCCACTCCACGACAGCTGTTTTGAAGGAAGCGA	35		188.479
1	1009	1	19	TRUE		Probe Sequence	def9189fa68c4cc07f0b62329afab1c3		87	Alpha_nsP1-Alpha_Generic|AURAV|A0087	TGCCGCTGTGATACGGCGGTTAACTGCGAAGGATA	35		238.851
1	801	17	15	TRUE		Probe Sequence	27c5075154ea3a69c7d2c50ba357c738		88	Alpha_nsP1-Alpha_Generic|EEEV|A0088	GCACCGAGAGGGATTCTTAAGTTGCAAGGTTACAGACA	38		275.456
1	61	5	2	TRUE		Probe Sequence	be5743a2a1ddcd9e98998369e9338b3d		89	Alpha_nsP1-Alpha_Generic|FMV|A0089	AAGTGACAGACACGTTGCGTGGCGAGAGGGTCTCT	35		183.435
1	1381	37	25	TRUE		Probe Sequence	0c7babb5f427148559ec74a2df9fe175		90	Alpha_nsP1-Alpha_Generic|GETV|A0090	TGGTGTCATGCGAAGGTTACGTGGTAAAGAAGATCACC	38		447.536
1	1236	4	23	TRUE		Probe Sequence	4f494ea9f17c26056d8b16627ebcd0c3		92	Alpha_nsP1-Alpha_Generic|MAYV|A0092	ATCAGGCGATTAAAGGAGTCCGCGTGGCATACTGG	35		390.568
1	999	47	18	TRUE		Probe Sequence	fa35bbb9d968a7771ad3f2bb7e764706		91	Alpha_nsP1-Alpha_Generic|OCKV|A0091	TGGGCCGACGAGAAAGTCCTTGAAGCGCGTAACAT	35		547.487
1	1018	10	19	TRUE		Probe Sequence	2a6adb3c7dc17e13512473767b67be56		93	Alpha_nsP1-Alpha_Generic|RRV|A0093	AGTTGGCATCTTCCCTCCGTGTTCCACCTGAAAGG	35		433.003
1	503	55	9	TRUE		Probe Sequence	d9f665d04ad19ddce198cb0248068dbf		94	Alpha_nsP1-AURAV_AURAV||A0094	TGGACATAGGAAGCGCACCAGCTCGTAGAATGTAT	35		331.953
1	693	21	13	TRUE		Probe Sequence	47177683f2e13a5eeea2eb6ac3182dbc		95	Alpha_nsP1-AURAV_AURAV||A0095	CAGCTCGTAGAATGTATTCCGAGCATAAGTATCAC	35		229.168
1	316	36	6	TRUE		Probe Sequence	e9d5110e712b7a926b91829e43c718cd		96	Alpha_nsP1-AURAV_AURAV||A0096	AGACCCGGACCGTCTTATGAATTACGCATCCCGAC	35		422.708
1	690	18	13	TRUE		Probe Sequence	d2903246a8b8574debbbc076f28f4c38		97	Alpha_nsP1-AURAV_AURAV||A0097	CAAGTCGGTCCTCGAGTCGCCGGATGCTGAAACTG	35		379.71
1	2179	51	39	TRUE		Probe Sequence	a9639dbeaa46b83a9104b53e5162b443		98	Alpha_nsP1-AURAV_AURAV||A0098	CTCGATGGCAGGGTCGTATCCGTCCTACAATACTAATTGG	40		473.088
1	1352	8	25	TRUE		Probe Sequence	db7f1dc4785705d388b38d6a13f6ba34		99	Alpha_nsP1-AURAV_AURAV||A0099	GGTACGATGGGCAAACTGTCTACCTTCCGGAAAAAGG	37		388.093
1	1838	46	33	TRUE		Probe Sequence	8fdbae94f011da3d63f43dedd4c721e3		100	Alpha_nsP1-AURAV_AURAV||A0100	GAGCGGACCTGCAGAGTTGGCACCTACCATCTGTG	35		570.776
1	1970	10	36	TRUE		Probe Sequence	8d7b6e43898feae75dd9594debb90ff4		101	Alpha_nsP1-AURAV_AURAV||A0101	CCCGGGATCACGGGGCGTGTCAATCGGTACACTGT	35		333.383
1	789	5	15	TRUE		Probe Sequence	54d6b94ba2735eddaced92d2bce0c0b2		102	Alpha_nsP1-BFV_BFV||A0102	AAGATCAGATCATCCTCGATATCGGAAGTGCACCCGC	37		273.349
1	2050	34	37	TRUE		Probe Sequence	46bb34f2a6f0d2a5e12890dfca5d494d		103	Alpha_nsP1-BFV_BFV||A0103	TACCACTGTGTTTGCCCAATGAAGTGCACGGAAGA	35		575.993
1	2114	42	38	TRUE		Probe Sequence	8f0898ba4130dfdd0506f5d782287915		104	Alpha_nsP1-BFV_BFV||A0104	GCGGTGATGTTGCCGTGTATCAAGACGTGTATGCC	35		683.464
1	836	52	15	TRUE		Probe Sequence	3bd4f05d5a8b25b8c2cbaf130d6d34cd		105	Alpha_nsP1-BFV_BFV||A0105	ACCAAGCGTTAAAGGGCGTCAGGACCGCATATTGG	35		491.304
1	602	42	11	TRUE		Probe Sequence	6617b3aede9bddcd6ec7386c0e6ff17c		106	Alpha_nsP1-BFV_BFV||A0106	ATTGGATAGGCTTTGATACAACGCCGTTCATGTACGATGC	40		430.087
1	118	6	3	TRUE		Probe Sequence	336ec2d608b13b77f3523d8c025dacaa		107	Alpha_nsP1-BFV_BFV||A0107	GATGCACTAGCAGGAGCTTACCCGCTCTACTCCAC	35		163.813
1	733	5	14	TRUE		Probe Sequence	f4a717dc40de1cb761610447b213b596		108	Alpha_nsP1-BFV_BFV||A0108	GTGTCCTGGAGTGACAGGCAAACCGATAGGATATGC	36		283.474
1	123	11	3	TRUE		Probe Sequence	f5d2bc1a68506791256659bace1f4be5		109	Alpha_nsP1-EEEV_EEEV||A0109	CGCCTGTAAGGCATACGCATTCCAAACATAAGTACCAC	38		95.6653
1	1186	10	22	TRUE		Probe Sequence	ea0024085af07b9334847f9313542b57		110	Alpha_nsP1-EEEV_EEEV||A0110	ATTGCCTCTAAGGCCGCGGACCTGCTAACAGTAAT	35		481.909
1	686	14	13	TRUE		Probe Sequence	c642f1cd152be012ee82ece5a480f79b		111	Alpha_nsP1-EEEV_EEEV||A0111	GTAATGTCGACGCCTGACGCTGAGACACCCTCGTT	35		334.98
1	972	20	18	TRUE		Probe Sequence	07c4983dad55712c7b728c75b49ae7c2		112	Alpha_nsP1-EEEV_EEEV||A0112	TACCAGGCGCTGAAAGGTGTACGAACTATCTATTGGATCG	40		220.064
1	773	45	14	TRUE		Probe Sequence	1cfdaf36b859b2bc709e70a3c163f6d1		113	Alpha_nsP1-EEEV_EEEV||A0113	ACGGGAAAGTGGATAATCTTGCTTCGACCATGCACC	36		461.61
1	1466	10	27	TRUE		Probe Sequence	7ac410ed071069437afca6b88643e0ba		120	Alpha_nsP1-SFV_CHIKV||A0120	GGGTCCGATTGGCGTACTGGGTAGGGTTTGACACA	35		498.65
1	1659	35	30	TRUE		Probe Sequence	e21bfcb3364d94aa4692200e343c6a5f		121	Alpha_nsP1-SFV_CHIKV||A0121	TAGAACCGTGCGACCGTGTGCTGTTCTCAGTAGGG	35		664.669
1	1286	54	23	TRUE		Probe Sequence	47d9728aa24ab5fabd93c2e5f16a963b		122	Alpha_nsP1-SFV_CHIKV||A0122	TAGGGTCAACGCTCTACCCGGAAAGCCGTAAGCTA	35		486.738
1	1900	52	34	TRUE		Probe Sequence	eb0b3038f9822b810204b425500242db		114	Alpha_nsP1-SFV_Clade|IOV|A0114	CACCAGGCGATCAAAGGAGTCCACGTGGCATATTG	35		477.88
1	739	11	14	TRUE		Probe Sequence	f1449d3713f13959642dcfad780a2318		115	Alpha_nsP1-SFV_Clade|MAYV|A0115	CACCAGCCAGGAGAATGATGTCTGAGCACACATACC	36		296.934
1	513	9	10	TRUE		Probe Sequence	b9bcb3e099013b7315acf7037e2f88a7		116	Alpha_nsP1-SFV_Clade|ONNV|A0116	AGGGTAGACGAGGCAAACTATCCATCATGAGAGGCA	36		493.71
1	1893	45	34	TRUE		Probe Sequence	c629f1eaf0198b360fecd13567bd668a		117	Alpha_nsP1-SFV_Clade|RRV|A0117	TGGATAGGATTCGACACCACCCCATTCATGTTCGA	35		557.482
1	639	23	12	TRUE		Probe Sequence	42e6f63bfcc42ee98fa93a290c433c05		118	Alpha_nsP1-SFV_Clade|RRV|A0118	GTTGCTGGCGCATACCCAACGTATTCCACGAATTG	35		324.08
1	1125	5	21	TRUE		Probe Sequence	5af6f98753e41378d886a004a134b857		119	Alpha_nsP1-SFV_Clade|RRV|A0119	CGGTTGGATACGCCGTTACGCACCATGCAGAAGGT	35		366.065
1	1459	3	27	TRUE		Probe Sequence	7ce5105210c3dae393008245ce194664		123	Alpha_nsP1-SFV_GETV||A0123	TTGGAATCCCCGACTTTTTGCCTGCATACTGACGA	35		324.575
1	286	6	6	TRUE		Probe Sequence	a98ba91940e03191ee9f4f4f57e0c4d4		124	Alpha_nsP1-SFV_GETV||A0124	GCACCGACGTCACTGTACCACCAGGCCATCAAAGG	35		403.944
1	217	49	4	TRUE		Probe Sequence	93a91cb0894f6dd4b0608684009d60bf		125	Alpha_nsP1-SFV_GETV||A0125	TCCGAGGGGCGTCGCGGCAAACTCTCCATCATGAG	35		427.044
1	572	12	11	TRUE		Probe Sequence	5ef0be763471000eb03c23ddf80737a4		126	Alpha_nsP1-SFV_GETV||A0126	AGAGTAATGTTTTCGGTCGGGTCCACCTTGTACACC	36		227.7
1	249	25	5	TRUE		Probe Sequence	4f64f4414ebb466f182f625177622dee		127	Alpha_nsP1-SFV_MAYV||A0127	TAGGAAGTTGGCTAAGGCATCAGGCGAAGTCGTTG	35		469.896
1	1090	26	20	TRUE		Probe Sequence	c4b400f199ddcf9be2b59fb5f66ddd71		128	Alpha_nsP1-SFV_MAYV||A0128	GACCTGCAGTCAGTGATGGCAACCCCGGATAACGA	35		432.076
1	1898	50	34	TRUE		Probe Sequence	d3c31f5e67c0d0b806172441e4dc5a7c		129	Alpha_nsP1-SFV_MAYV||A0129	GATCAGACATGCAGGACTCAAGCAGAGGTGGCAGT	35		618.126
1	344	8	7	TRUE		Probe Sequence	2440ec4ae0fea9e99c7db94ea1bc46e4		130	Alpha_nsP1-SFV_MAYV||A0130	GCAGTCTATCAGGACGTCTATGCGGTCCATGCACC	35		214.874
1	2205	21	40	TRUE		Probe Sequence	eb22de129e910182e6d028d8607fcdb0		131	Alpha_nsP1-SFV_MAYV||A0131	GCTGGGGCCTATCCAACATATGCAACCAATTGGGC	35		611.142
1	2121	49	38	TRUE		Probe Sequence	c9d66da0a4c41391d7d4ccf8b603599f		132	Alpha_nsP1-SFV_MAYV||A0132	AGGGGCACCTTGGCAAGCTGTCAATAATGAGGAAA	35		644.995
1	2237	53	40	TRUE		Probe Sequence	29d8b91ef16b49f3914b8ec3128022a7		133	Alpha_nsP1-SFV_ONNV/IOV|IOV|A0133	TACGCCGTCCATGCACCTACCTCGCTGTACCACCA	35		687.972
1	1133	13	21	TRUE		Probe Sequence	4e1c2276dbb555063e663dc7d7584f54		134	Alpha_nsP1-SFV_ONNV/IOV|IOV|A0134	CAATGCAATGGCTGGCGCATACCCATCATATTCAACA	37		391.252
1	1794	2	33	TRUE		Probe Sequence	ea00b1038b910621c78946d8a5b184b4		135	Alpha_nsP1-SFV_ONNV/IOV|IOV|A0135	GAAGGATACGTCGTCAAGAGAGTGACAATGAGTCCAGGC	39		538.568
1	578	18	11	TRUE		Probe Sequence	e13bf46c546d85e385b21cc843daf34a		136	Alpha_nsP1-SFV_ONNV/IOV|IOV|A0136	TAACTCATCATGCCGACGGCTTCCTGATGTGCAAG	35		250.69
1	683	11	13	TRUE		Probe Sequence	1ca0bb64c7ab15cafed1aa1ff7226f28		137	Alpha_nsP1-SFV_ONNV/IOV|ONNV|A0137	ACGCCGTCCATGCACCTACCTCGCTGTACCATCAG	35		336.702
1	1986	26	36	TRUE		Probe Sequence	0a1bcf9063df66099d925d2fca28dd89		138	Alpha_nsP1-SFV_ONNV/IOV|ONNV|A0138	ACCTGCCGCTGTGACACGATCGTCTCATGCGAAGG	35		425.603
1	562	2	11	TRUE		Probe Sequence	372d124e66200292eee07548b3b62e18		139	Alpha_nsP1-SFV_ONNV/IOV|ONNV|A0139	CCAGGCATCTACGGAAAGACATCGGGGTATGCTGT	35		261.299
1	2175	47	39	TRUE		Probe Sequence	2bc188a76a9ea6f902164e0953f65694		140	Alpha_nsP1-SFV_RRV||A0140	AAGGTTTCCTAATGTGCAAGGTGACGGACACTGTGC	36		789.318
1	983	31	18	TRUE		Probe Sequence	327c88bd9688938645900ba6127f5bb6		141	Alpha_nsP1-SFV_RRV||A0141	ACAGCTACCATTGCATTTGTCCCATGAAGAGTGCG	35		360.997
1	172	4	4	TRUE		Probe Sequence	fb8b2da18bf6243c07eead4f12a8a471		142	Alpha_nsP1-SFV_RRV||A0142	ACGCCCGGAAACTGGCAAAAACAGCAGGGGAAGTG	35		274.042
1	1146	26	21	TRUE		Probe Sequence	57780d58de11dc3dc8df42508e1e15bd		143	Alpha_nsP1-SFV_RRV||A0143	GGGTCAGGACAGTATACTGGATAGGATTCGACACC	35		425.694
1	1141	21	21	TRUE		Probe Sequence	60b515288f8c2cbbb16a7bcf2773d942		144	Alpha_nsP1-SFV_SFV||A0144	AGAGTCTCATTCCCTGTATGCACCTACGTCCCCTC	35		300.058
1	1908	4	35	TRUE		Probe Sequence	6c3a07ce205fb7a80dd13b7418cefaa5		145	Alpha_nsP1-SFV_SFV||A0145	ACGCAAAGAAACTGGCAGCGGCCTCCGGGAAGGTG	35		590.478
1	130	18	3	TRUE		Probe Sequence	481713d399ae2099d7b7e25d4cb00153		146	Alpha_nsP1-SFV_SFV||A0146	AGGTGCTGGATAGAGAGATCGCAGGAAAAATCACCG	36		324.962
1	1720	40	31	TRUE		Probe Sequence	1d5755e95bb6bfb74440d2083b560829		147	Alpha_nsP1-SFV_SFV||A0147	GTGGCCGTATACCAGGACGTGTATGCTGTACATGC	35		527.768
1	932	36	17	TRUE		Probe Sequence	35edf2cc48600147e034a234e8e35908		148	Alpha_nsP1-SFV_SFV||A0148	CAGGAACATAGGACTGTGTGCAGCATCCTTGACTGA	36		341.795
1	2091	19	38	TRUE		Probe Sequence	c262eee404da460e6aefe02952f1df37		149	Alpha_nsP1-SINV_Clade|OCKV|A0149	CTACCACAGCGACGATTTTGGACATAGGCAGCGCA	35		559.478
1	991	39	18	TRUE		Probe Sequence	1c4433259d7a5abf893693bab0d7b8a5		150	Alpha_nsP1-SINV_Clade|SINV|A0150	CTACCACAGCGACGATCTTGGACATAGGCAGCGCA	35		480.192
1	1068	4	20	TRUE		Probe Sequence	7f5bb7a4b88a26a5031e3a96d164bb6e		151	Alpha_nsP1-SINV_Clade|SINV|A0151	CGTGCGGACCCTGTACTGGATTGGCTTCGACACCA	35		427.998
1	1704	24	31	TRUE		Probe Sequence	540245036931fa5a548b28a52797562c		152	Alpha_nsP1-SINV_Clade|SINV|A0152	AGGTTCGTACCCTGCGTACAACACCAACTGGGCCG	35		431.44
1	263	39	5	TRUE		Probe Sequence	21d294afae4d7cba79638cf75486ac94		153	Alpha_nsP1-SINV_Clade|SINV|A0153	GGCCGACGAGAAAGTCCTTGAAGCGCGTAACATCG	35		259.244
1	1934	30	35	TRUE		Probe Sequence	f15e3eef4f6946416274b8dc9f6e9f0e		154	Alpha_nsP1-SINV_Clade|SINV|A0154	GGAGTTGAAGCCCGGGTCGCGGGTTTATTTCTCCG	35		331.225
1	800	16	15	TRUE		Probe Sequence	1d2272e7401b170364685ccedf1da1e8		155	Alpha_nsP1-VEEV_VEEV||A0155	AAGTGCGCCCGCCCGCAGAATGTATTCTAAGCATA	35		304.2
1	1202	26	22	TRUE		Probe Sequence	77d8e99bdd93a67534d1feb0f2076788		156	Alpha_nsP1-VEEV_VEEV||A0156	CCGCCGTCATGAGCGACCCTGACCTGGAAACTGAG	35		441.133
1	894	54	16	TRUE		Probe Sequence	b5ef0afd03c36f45a10b93060e1e47b7		157	Alpha_nsP1-VEEV_VEEV||A0157	ATGTCGCTACGAGGGGCAAGTCGCTGTTTACCAGG	35		642.191
1	1792	56	32	TRUE		Probe Sequence	30d1fc95c51dac5653249482afdc9c93		158	Alpha_nsP1-VEEV_VEEV||A0158	AAGTCTCTATCACCAAGCCAACAAGGGAGTTAGAGTCGC	39		561.402
1	2089	17	38	TRUE		Probe Sequence	e9c14533193383f26052dd7668517dfc		159	Alpha_nsP1-VEEV_VEEV||A0159	GCTGGCACCTGCCGTCTGTATTTCACTTACGTGGC	35		304.378
1	1013	5	19	TRUE		Probe Sequence	1f2533dbf8478d41b6b585dc68334b36		160	Alpha_nsP1-VEEV_VEEV||A0160	TTCAGGCTATGCTGCTACGATGCACCGCGAGGGAT	35		506.793
1	1453	53	26	TRUE		Probe Sequence	116d93b8e23db93f6107031d4845ca87		161	Alpha_nsP1-WEEV_FMV||A0161	CCGGGAACAAGTGATATTGGACATTGGTAGCGCAC	35		537.542
1	1772	36	32	TRUE		Probe Sequence	5be160f2c6244749bd2097108baa67eb		162	Alpha_nsP1-WEEV_FMV||A0162	GCTGAAGATCCAGATCGCTTACAGAGATACGCAGAGC	37		533.826
1	1862	14	34	TRUE		Probe Sequence	9401ac3432d47921bb52888bcfeec5ad		163	Alpha_nsP1-WEEV_FMV||A0163	AGAGCGGCTGCGCAGGAGCGACATCACTAACAAGC	35		418.827
1	1864	16	34	TRUE		Probe Sequence	fbde2d14399858af36c64d1b65195a54		164	Alpha_nsP1-WEEV_FMV||A0164	AACGTGCAGTTATCAAGGCACCGTGGCAGTTTACC	35		377.162
1	303	23	6	TRUE		Probe Sequence	fb62d371de4200499df717a571f62f16		165	Alpha_nsP1-WEEV_FMV||A0165	TTACCAGGATGTTTACGCTGTGCATGCCCCTACCT	35		215.7
1	1150	30	21	TRUE		Probe Sequence	f2b65a9922299f562ffdda3d6a2f4398		166	Alpha_nsP1-WEEV_FMV||A0166	CCATGCACCGCGAAGGTTTCCTGTGTTGTAAAGTG	35		382.043
1	669	53	12	TRUE		Probe Sequence	058970b9e3980341017e52cf8c0ae010		167	Alpha_nsP1-WEEV_HJV||A0167	TTTGCCGTCTGTACCTACGTACCAGCCACACTGTG	35		378.961
1	292	12	6	TRUE		Probe Sequence	aff08eae19c4025919ebc7b467f36991		168	Alpha_nsP1-WEEV_HJV||A0168	TATGTATGCACACGGACACAACATGCCGGTATTTCGG	37		312.788
1	1595	27	29	TRUE		Probe Sequence	c092a290f9debb3ff7997b4b691aa52b		169	Alpha_nsP1-WEEV_HJV||A0169	TTCGGCAGCGTGGCAGTGTACCAAGATGTATATGC	35		420.278
1	2147	19	39	TRUE		Probe Sequence	fec2036c4ad52f7796e5bc5383bde68b		170	Alpha_nsP1-WEEV_HJV||A0170	TATGCGGTTCACGCCCCGACGTCCATCTACCACCA	35		529.901
1	863	23	16	TRUE		Probe Sequence	7a712650438d84f1cb140631c292a757		171	Alpha_nsP1-WEEV_HJV||A0171	TTCGTTGTTACGCAGCTGGCACCTACCGAACGTGT	35		370.154
1	1320	32	24	TRUE		Probe Sequence	80d1f96454e1cd8f9a085c08e765cc77		172	Alpha_nsP1-WEEV_HJV||A0172	GTAGGTGCGGAACCATAGTCAGCTGTGAGGGGTAC	35		589.332
1	1652	28	30	TRUE		Probe Sequence	b81d44668d8989ff27c5517725728135		173	Alpha_nsP1-WEEV_WEEV||A0173	ATGTGTACGCAGTCCATGCACCGACATCAATCTACC	36		456.978
1	2151	23	39	TRUE		Probe Sequence	d0c86610c8cb8eb2a2810b7e4cb19f1f		174	Alpha_nsP1-WEEV_WEEV||A0174	CTACCACCAGGCGCTTAAAGGAGTTAGGACAATTTACTGG	40		382.165
1	9	9	1	TRUE		Probe Sequence	7d63f6533335f282e4ce3229ab54bef9		175	Alpha_nsP1-WEEV_WEEV||A0175	ACGTAACATTGGCCTCGGTAACTCAGATCTTCAGGAGA	38		205.202
1	589	29	11	TRUE		Probe Sequence	4b4f5ba5efba545348b0e03dc185e347		176	Alpha_nsP1-WEEV_WEEV||A0176	GATGTGGGACCATTGTCAGCTGTGAAGGGTACGTC	35		499.354
1	479	31	9	TRUE		Probe Sequence	473995a781b51b51c80549b9dc52397f		177	Alpha_nsP1-WEEV_WEEV||A0177	TACGGTAAAGTTGAGAACTTGGCGTCCACAATGCATCG	38		347.223
1	270	46	5	TRUE		Probe Sequence	24b5f76379cd6ea5c5f92953936ee696		178	Alpha_nsP1-WEEV_WEEV||A0178	ACAGATACGCTGCGCGGCGAGAGGGTTTCTTTTGC	35		408.69
1	362	26	7	TRUE		Probe Sequence	f780eae2fcb2360420e2be12f970ee29		179	Alpha_nsP4-Alpha_Generic|AURAV|A0179	ATGGCCGACAGATGCGCCACTTGGATGAATATGGA	35		376.305
1	1106	42	20	TRUE		Probe Sequence	0c89fd6bd1b8abc64340e6accf4f7008		180	Alpha_nsP4-Alpha_Generic|CHIKV|A0180	ACTTGGATGAACATGGAAGTGAAGATCATAGATGC	35		576.177
1	305	25	6	TRUE		Probe Sequence	3bc45608f286417a0ad8b3ff507710d5		181	Alpha_nsP4-Alpha_Generic|CHIKV|A0181	TGGCAGCCAGATGCGCCACTTGGATGAACATGGAA	35		225.813
1	2171	43	39	TRUE		Probe Sequence	fd93f5d92af82bb6d96817e8add65e31		182	Alpha_nsP4-Alpha_Generic|CHIKV|A0182	CAGGTGACGAACAAGATGAGGATAGAAGACGAGCG	35		715.616
1	796	12	15	TRUE		Probe Sequence	c4a57bdfd7523f5c9e25ec04bbac3318		183	Alpha_nsP4-Alpha_Generic|CHIKV|A0183	GAGCGCTGGCTGACGAAGTGGTCAGATGG	29		496.325
1	475	27	9	TRUE		Probe Sequence	61eb103d265efdbff98665ca7acae451		184	Alpha_nsP4-Alpha_Generic|CHIKV|A0184	AAGATGAGGATAGAAGACGAGCGCTGGCTGACGAA	35		484.568
1	556	52	10	TRUE		Probe Sequence	f40ae77ffab2c96d9477e845020c076d		185	Alpha_nsP4-Alpha_Generic|EEEV|A0185	TGAACATGGAAGTGAAGATCATCGATGCAGTAGTC	35		493.881
1	1144	24	21	TRUE		Probe Sequence	e5346c03ef81a7add0ceb4db457ae830		186	Alpha_nsP4-Alpha_Generic|EEEV|A0186	AGCGGTGCGCCACGTGGTTGAACATGGAAGTGAAG	35		424.637
1	1878	30	34	TRUE		Probe Sequence	99fab814cb1ccf8158ad578ca76b351e		187	Alpha_nsP4-Alpha_Generic|SFV|A0187	AAGATCATTGACGCTGTCATGGGCGAAAAACCCCC	35		502.249
1	137	25	3	TRUE		Probe Sequence	6695167f28b72b314230b7239dd0f407		188	Alpha_nsP4-Alpha_Generic|SINV|A0188	GATGATGAAATCCGGAATGTTCCTCACACTTTTTG	35		222.53
1	1767	31	32	TRUE		Probe Sequence	b2010aec85847dab596269eae52036ef		189	Alpha_nsP4-Alpha_Generic|SINV|A0189	GTTCCTCACACTTTTTGTCAACACAGTTTTGAATG	35		415.129
1	1982	22	36	TRUE		Probe Sequence	bd3dde977966d14e5ee0193066ab39c6		190	Alpha_nsP4-Alpha_Generic|VEEV|A0190	ATTCGGAGCCATGATGAAATCCGGAATGTTCCTCA	35		550.717
1	554	50	10	TRUE		Probe Sequence	f923c1e4c42939d67d89486362f55fab		191	Alpha_nsP4-Alpha_Generic|VEEV|A0191	ATCCGGAATGTTCCTCACACTGTTTGTGAACACAG	35		346.541
1	772	44	14	TRUE		Probe Sequence	dbaa513e3370dbf7397519998bfb972d		192	Alpha_nsP4-Alpha_Generic|WEEV|A0192	CTACAGGAACGAGGTTTAAATTTGGTGCCATGATG	35		579.742
1	64	8	2	TRUE		Probe Sequence	29c5956d2468da280b1d069f1e71d822		193	Alpha_nsP4-Alpha_Generic|WHAV|A0193	CGGAGGACACGCAAGATGAAGACAGAAGACGTGCC	35		345.355
1	2084	12	38	TRUE		Probe Sequence	6f2ee5e0952706c257ba8aacff1ef200		194	Alpha_nsP4-AURAV_AURAV||A0194	ACCACTGGCCACGGCTTACTTGTGCGGTATACACC	35		313.015
1	1642	18	30	TRUE		Probe Sequence	37526634be2254b0017737cc1e310909		195	Alpha_nsP4-AURAV_AURAV||A0195	ACACCGGGAGCTAGTACGGAGGCTTACAGCAGTAC	35		484.091
1	381	45	7	TRUE		Probe Sequence	8aa1ee8013b9c3b85023633169b4e963		196	Alpha_nsP4-AURAV_AURAV||A0196	AGACTTAGGAGTGGATGACCGCCTGATGGACCTCA	35		485.295
1	1109	45	20	TRUE		Probe Sequence	1df69ac8f0abcea4a2bb75332cba0225		197	Alpha_nsP4-AURAV_AURAV||A0197	CCTCATTGAATGTGCCTTCGGGGAGATCACAAGCG	35		581.104
1	1879	31	34	TRUE		Probe Sequence	c3f0d65504397ff40a32009240b2cd43		198	Alpha_nsP4-AURAV_AURAV||A0198	TGTTTTTAACACTGTTTGTTAACACTGTGTTGAAT	35		434.528
1	1740	4	32	TRUE		Probe Sequence	5140c98eae6c1b49ed2373cbaa51012b		199	Alpha_nsP4-AURAV_AURAV||A0199	AGGGACTCCAAATGCGCAGCTTTCATAGGGGACGA	35		436.62
1	1429	29	26	TRUE		Probe Sequence	a08fd2d3dacc7c0fbbc35fff6972758f		200	Alpha_nsP4-AURAV_AURAV||A0200	GATCACGACAGGCGTAGAGCGCTGGAAGATGAGAC	35		529.316
1	647	31	12	TRUE		Probe Sequence	de79cd88fa48993732def342e102157d		201	Alpha_nsP4-BFV_BFV||A0201	ACCAAAGGTACAGGTGATTCAAGCGGCAGAGCCAC	35		520.162
1	2240	56	40	TRUE		Probe Sequence	1aaadc0de29937e5cd18ea85cc900843		202	Alpha_nsP4-BFV_BFV||A0202	GCCACTAGCCACTGCCTACCTCTGCGGAATTCACC	35		742.34
1	1271	39	23	TRUE		Probe Sequence	311fed0258aed728822fd0e5fa2972f5		203	Alpha_nsP4-BFV_BFV||A0203	CGGAACATTTTAAGCACGGTGACCATGTGTTGGAAACG	38		477.176
1	1770	34	32	TRUE		Probe Sequence	80519601871f4ec3405c4977a2d7506b		204	Alpha_nsP4-BFV_BFV||A0204	GATTCCATGGCACTCACTGCGTTAATGATCCTTGAGGA	38		446.25
1	1044	36	19	TRUE		Probe Sequence	96348158b9ff7664660100e265cb247c		205	Alpha_nsP4-BFV_BFV||A0205	GATAGAGGCTGCATTCGGGGAAATCGTGAGTACACA	36		405.674
1	271	47	5	TRUE		Probe Sequence	99417eb783a06cb6432fda959221513a		206	Alpha_nsP4-BFV_BFV||A0206	GCCGTGGCCTGCTTTCATAGGAGATGACAACATAATCC	38		210.187
1	1997	37	36	TRUE		Probe Sequence	2ed1a0830d6f5cc0a306a16fc89f050c		207	Alpha_nsP4-BFV_BFV||A0207	TGAAGCCATCGAAGACCGTTATGCCGTCCACTCAT	35		464.579
1	1589	21	29	TRUE		Probe Sequence	7da8b7e9b900af5085222e54fd499ba7		208	Alpha_nsP4-EEEV_EEEV||A0208	ATCGAGAGCTTGTGCGCAGGTTGAACGCTGTGCTG	35		302.02
1	2168	40	39	TRUE		Probe Sequence	a3cb9f9b9a224f15fbcf526b9bce62fa		209	Alpha_nsP4-EEEV_EEEV||A0209	GATGCTATCATTGCAGAACACTTTCAATTCGGCGA	35		588.706
1	302	22	6	TRUE		Probe Sequence	6e5f3cff211d31819aab3eace96a6100		210	Alpha_nsP4-EEEV_EEEV||A0210	AGCAGCCTTTGGGAACATAACATCTGTGCACTTACCA	37		304.723
1	1811	19	33	TRUE		Probe Sequence	29292a32c877af55e616961bdbe96277		211	Alpha_nsP4-EEEV_EEEV||A0211	ATCAATACTGTTGTCAATATCATGATCGCTAGCCGCGTGC	40		416.652
1	944	48	17	TRUE		Probe Sequence	a431e169c5e158c6a3a31f6921cc0c88		212	Alpha_nsP4-EEEV_EEEV||A0212	CGTGAAAGGGGTTACATCTGACGCACTGATGGCAG	35		537.727
1	2023	7	37	TRUE		Probe Sequence	6c6b1fcf0845dc2f59667495893066db		213	Alpha_nsP4-EEEV_EEEV||A0213	TGACGCACTGATGGCAGAGCGGTGCGCCACGTGGT	35		488.106
1	731	3	14	TRUE		Probe Sequence	ea5d11fde6275a1dc7e85b57b346bae9		214	Alpha_nsP4-EEEV_EEEV||A0214	CTAGGTAAGCCGCTTCCACTGGACGATGACCAAGA	35		277.017
1	1467	11	27	TRUE		Probe Sequence	0678112b0842e98667e7748eb964b8de		215	Alpha_nsP4-EEEV_EEEV||A0215	CAAGACGTCGACAGGCGCAGAGCTCTGCATGATGA	35		421.235
1	774	46	14	TRUE		Probe Sequence	cfecc3ab52a9307d29101b0a8d629c33		216	Alpha_nsP4-NDUV_NDUV||A0216	GTTATAGCTAGTCGCGTCCTAGAATCCAAATTGACGGGG	39		660.121
1	2184	56	39	TRUE		Probe Sequence	736351a00e61b077a91a4995cb2fd831		217	Alpha_nsP4-NDUV_NDUV||A0217	CGGCGTGCCGAGTATCCGACCCATTGAAGAGACTG	35		722.103
1	1729	49	31	TRUE		Probe Sequence	2a742862ba29241c3a3ab99b7d564ce9		218	Alpha_nsP4-NDUV_NDUV||A0218	GAGCACTCCGTGACGAGGTGATGAGATGGTTTAGG	35		487.094
1	729	1	14	TRUE		Probe Sequence	9d07deb688cb92806a6f8c73ac3bcd1d		219	Alpha_nsP4-NDUV_NDUV||A0219	TTAGGGTAGGTCTGCGGTCTGAGGTGTGTGCTGCA	35		787.069
1	1890	42	34	TRUE		Probe Sequence	1ed04a08d304380016c7e933733ff33e		220	Alpha_nsP4-SFV_BEBV||A0220	GTGGCTTTATACTGTACGACAGCGTGACTCAGTCTGC	37		565.658
1	2173	45	39	TRUE		Probe Sequence	908467f5ef69d13d86aff52dd26c1923		221	Alpha_nsP4-SFV_BEBV||A0221	TTCCTCACTCTGTTCGTTAACACCATGCTCAACATCGT	38		607.689
1	1701	21	31	TRUE		Probe Sequence	d320112eb16164bd7b386cb26ae5a878		222	Alpha_nsP4-SFV_BEBV||A0222	ATCGTGATCGCTAGCAGGGTCCTCGAACGCAGACT	35		406.492
1	695	23	13	TRUE		Probe Sequence	ceb0a392b0a97d7d37aef96f6a9e19ba		223	Alpha_nsP4-SFV_BEBV||A0223	AGACTGACTGAGTCCGCCTGCGCAGCTTTCATCGG	35		309.093
1	2204	20	40	TRUE		Probe Sequence	a3b35453ca0806986b33c9cd36fa3222		228	Alpha_nsP4-SFV_CHIKV||A0228	GGATCACTCCCTGTTGGACTTGATAGAGGCTGCT	34		536.147
1	660	44	12	TRUE		Probe Sequence	297fc97d07636521ff38ba26f387aca4		229	Alpha_nsP4-SFV_CHIKV||A0229	CTGCTTTCGGAGAGATTTCCAGCTGTCATCTACCG	35		495.006
1	1865	17	34	TRUE		Probe Sequence	53dba069510a950220e0b304de4a72a2		230	Alpha_nsP4-SFV_CHIKV||A0230	GTTCCTAACTCTGTTCGTCAACACACTGCTAAATA	35		303.916
1	1327	39	24	TRUE		Probe Sequence	134197dc75f6ef46ce5c33a21b6447e3		231	Alpha_nsP4-SFV_CHIKV||A0231	GTTCGTCAACACACTGCTAAATATCACCATCGCCAGC	37		407.882
1	469	21	9	TRUE		Probe Sequence	89bc5739d157369270d471cd660711e5		232	Alpha_nsP4-SFV_CHIKV||A0232	GTGAAGATCATAGATGCAGTTGTATCCCAGAAAGC	35		351.123
1	802	18	15	TRUE		Probe Sequence	7e554cfdfbd44a6c88fd9e946fb01ded		233	Alpha_nsP4-SFV_CHIKV||A0233	GCACGATATCGTGACAGGAACAGCTTGCAGAGTGG	35		393.465
1	1815	23	33	TRUE		Probe Sequence	67d7440c71725b3e1174f89382b27cc8		224	Alpha_nsP4-SFV_Clade|CHIKV|A0224	CGCTTCAAGTTCGGCGCCATGATGAAATCTGGTAT	35		300.668
1	2187	3	40	TRUE		Probe Sequence	4d744c28f526f23c59fc62836090d111		225	Alpha_nsP4-SFV_Clade|IOV|A0225	ACACATTTCAAACCGGGCGATGCTGTACTAGAAACCG	37		228.153
1	2047	31	37	TRUE		Probe Sequence	377439d6e8e1b4acd9b0d947855cb14f		226	Alpha_nsP4-SFV_Clade|IOV|A0226	AGTTCGGCGCAATGATGAAATCAGGCATGTTTCTAACC	38		330.663
1	280	56	5	TRUE		Probe Sequence	e25f9b15666a43d92809a30e51883ee0		227	Alpha_nsP4-SFV_Clade|RRV|A0227	TACCCCTGGCACTAAACATACTGAGGAACGCCCAA	35		401.182
1	1030	22	19	TRUE		Probe Sequence	ab8738e7eab9464322185ff061b4e73f		234	Alpha_nsP4-SFV_GETV||A0234	TACACCAGGCACCAAGCATACCGAAGAAAGGCCAA	35		536.041
1	1891	43	34	TRUE		Probe Sequence	9e6165f0f7c7a7ae5d7389366ce96b47		235	Alpha_nsP4-SFV_GETV||A0235	GCCAAAAGTGCAAGTAATTCAAGCGGCGGAACCAC	35		612.038
1	2153	25	39	TRUE		Probe Sequence	cf3b70936a56ffc2726e28884ed79e15		236	Alpha_nsP4-SFV_GETV||A0236	CGGCACATTTCCAACCGGGAGATGCTGTACTGGAG	35		484.446
1	95	39	2	TRUE		Probe Sequence	3f7875d439ad9ef4ecc477af83dcecdf		237	Alpha_nsP4-SFV_GETV||A0237	GATGCTTCTGGAAGACCTCGGGGTCGACCAAGAAC	35		398.106
1	2211	27	40	TRUE		Probe Sequence	7a8ef48fcef79767e490496445fbe04b		238	Alpha_nsP4-SFV_GETV||A0238	GGCGTGAGGTCAGACCCGCTAATGGCAGAAAGGTG	35		607.895
1	970	18	18	TRUE		Probe Sequence	5e1ae94d954991b9ee778b105bde88fe		239	Alpha_nsP4-SFV_GETV||A0239	ACAGTGTCGCCGGTACAGCGTGTAGGGTTGCAGAC	35		360.921
1	8	8	1	TRUE		Probe Sequence	ba419bcbbb77578ec5323bb143099061		240	Alpha_nsP4-SFV_GETV||A0240	AGCGGCGTCGGAAACATCACTAGAGCGATGTCCAC	35		289.667
1	194	26	4	TRUE		Probe Sequence	5d55218b738829eb5d18cf141070a571		241	Alpha_nsP4-SFV_MAYV||A0241	AGATTCATCATGGACATGAAGCGGGACGTGAAGGT	35		459.525
1	450	2	9	TRUE		Probe Sequence	03554d2d049627fc80d29e5719518fd3		242	Alpha_nsP4-SFV_MAYV||A0242	GAGCGACCTAAAGTCCAAGTGATTCAAGCTGCCGA	35		150.632
1	1450	50	26	TRUE		Probe Sequence	936e93b5635d67f95fabe9eec331b51e		243	Alpha_nsP4-SFV_MAYV||A0243	GGAATTCACAGAGAGCTGGTTCGCCGCCTCAATGC	35		526.29
1	752	24	14	TRUE		Probe Sequence	b37275fcc2dfa61b31e1668ad7ada548		244	Alpha_nsP4-SFV_MAYV||A0244	GACATGTCTGCCGAAGACTTCGATGCTATCATATC	35		367.861
1	2010	50	36	TRUE		Probe Sequence	4f275c97da81e20a84c5f007d767990c		245	Alpha_nsP4-SFV_MAYV||A0245	TTCGATGCTATCATATCGGAGCACTTCAAGCCTGG	35		529.24
1	1359	15	25	TRUE		Probe Sequence	9452a06d4b261d15620af58a9eb9ba0e		246	Alpha_nsP4-SFV_MAYV||A0246	ATATCGGAGCACTTCAAGCCTGGGGACCACGTCCT	35		363.789
1	1277	45	23	TRUE		Probe Sequence	653bdc2f9350401d2ca53e589107f34b		247	Alpha_nsP4-SFV_MAYV||A0247	TTTAAATTTGGGGCCATGATGAAGTCGGGCATGTT	35		596.866
1	1162	42	21	TRUE		Probe Sequence	f3f6a503083cdc81f0c2c4770878b0cd		248	Alpha_nsP4-SFV_MAYV||A0248	GGGTCAACATGGAAGTCAAAATAATTGATGCAGTT	35		559.234
1	1647	23	30	TRUE		Probe Sequence	8ee8ef3e8754b453069b7c6a1e3ec3bc		249	Alpha_nsP4-SFV_MIDV||A0249	GGAGGGTTTATCGTGTTTGACCAAGTTACAGGCACC	36		773.357
1	1181	5	22	TRUE		Probe Sequence	4d865836d5c43cd183d9b5445efa9283		250	Alpha_nsP4-SFV_MIDV||A0250	AGGCCGCAATGAACAGCCGTTACGAGGTCGAGGGG	35		593.56
1	12	12	1	TRUE		Probe Sequence	f857faf517bd7df04cbe1637edbd4130		251	Alpha_nsP4-SFV_MIDV||A0251	AGGGGATCCGAAACGTCATCACGGCGTTAACCACG	35		389.714
1	598	38	11	TRUE		Probe Sequence	9b0576fe30e8138ace069123e0bc2f57		252	Alpha_nsP4-SFV_MIDV||A0252	ACGGCTGACCAATTCTAAATGTGCCGCCTTTATCG	35		328.407
1	2197	13	40	TRUE		Probe Sequence	ada1d35012d93cfff7842892b5e39154		253	Alpha_nsP4-SFV_ONNV/IOV|IOV|A0253	GCTAGAAGATCTTGGGGTAGACCAACCTATCCTGGATCT	39		412.773
1	543	39	10	TRUE		Probe Sequence	34ce2226c64e561f4f12f94adf5451eb		254	Alpha_nsP4-SFV_ONNV/IOV|IOV|A0254	GATCTGATAGAAGCAGCATTCGGCGAAATATCCAGTTGC	39		339.086
1	461	13	9	TRUE		Probe Sequence	9c6a96e7e528b07130ccdf692754d177		255	Alpha_nsP4-SFV_ONNV/IOV|ONNV|A0255	AACCCTGTTTGTCAATACCCTCCTGAACATCACCATTGC	39		255.962
1	2094	22	38	TRUE		Probe Sequence	f2ab6a37e3dea56343a2424144753579		256	Alpha_nsP4-SFV_ONNV/IOV|ONNV|A0256	ACTACTTCAGCCTGTGCAGCTTTCATTGGGGACGA	35		525.713
1	862	22	16	TRUE		Probe Sequence	18023ac22de59ba954fdf3f183004f81		257	Alpha_nsP4-SFV_ONNV/IOV|ONNV|A0257	TGGCAGATGAGGTTACTAGATGGCAAAGAACCGGC	35		445.503
1	269	45	5	TRUE		Probe Sequence	679185c77ca9f902f2494b2e17897f2a		258	Alpha_nsP4-SFV_RRV||A0259	CCTGGCACTAAACATACTGAGGAACGCCCAAAGGT	35		429.685
1	1857	9	34	TRUE		Probe Sequence	6340fe8ac57dc0d797a4d5c779cf5557		259	Alpha_nsP4-SFV_RRV||A0260	CTGTTGGAGGACCTCGGGGTTGACCAAGAACTACT	35		417.941
1	1635	11	30	TRUE		Probe Sequence	63b9e2eead52aa5e77e6bf8cae27b42e		260	Alpha_nsP4-SFV_RRV||A0261	GAAGCTGACAAACTCCATCTGCGCCGCGTTCATCG	35		279.799
1	1063	55	19	TRUE		Probe Sequence	54ceb654d9393efc285db221d5db8d58		261	Alpha_nsP4-SFV_RRV||A0262	GGCGTGCATTGAAGGATGAGACGGATAGGTGGGCA	35		695.591
1	488	40	9	TRUE		Probe Sequence	42a76a4a9395a1606bc1236ca5190b63		262	Alpha_nsP4-SFV_RRV||A0263	GGGCACGAGTAGGGTTGAAGTCTGAACTGGAAATAGC	37		364.717
1	775	47	14	TRUE		Probe Sequence	2cf3b00250c4ad872cceb742d1f77f68		263	Alpha_nsP4-SFV_SFV||A0264	GACCCAAAGTCCAGGTAATTCAAGCAGCGGAGCCA	35		535.887
1	420	28	8	TRUE		Probe Sequence	ee5c236fdae14192f16d6dbaeb59b3d9		264	Alpha_nsP4-SFV_SFV||A0265	GAAATATCCAGCTGTCACCTACCAACTGGCACGCG	35		312.886
1	599	39	11	TRUE		Probe Sequence	084bcffb7bf7410f980bda0ba428b56d		265	Alpha_nsP4-SFV_SFV||A0266	ATGAAATCGGGCATGTTTCTGACTTTGTTTATTAA	35		250.856
1	1178	2	22	TRUE		Probe Sequence	1bfe300f1732947c648a8edef406f8bc		266	Alpha_nsP4-SFV_SFV||A0267	CTGACTTTGTTTATTAACACTGTTTTGAACATCAC	35		212.558
1	84	28	2	TRUE		Probe Sequence	bfae9f0480868d34d8f11bd5c2b1d998		267	Alpha_nsP4-SFV_SFV||A0268	CAGCGTCACACAGACCGCCTGCCGTGTTTCAGACC	35		284.884
1	358	22	7	TRUE		Probe Sequence	e6e04b2ff8a02af4231158c4e9bfc3d4		268	Alpha_nsP4-SFV_SFV||A0269	CCATGACCACCTTGGCGAGGGACATTAAGGCGTTT	35		305.204
1	1787	51	32	TRUE		Probe Sequence	f32d4204f063242267a47a779c4342b3		269	Alpha_nsP4-SFV_UNAV||A0270	CCGGGTGGCTGACCCACTTAAACGACTCTTTAAACT	36		276.008
1	2054	38	37	TRUE		Probe Sequence	cd3278e32b6a46c9e1d1c14ef17572ff		270	Alpha_nsP4-SFV_UNAV||A0271	GGCATCACGAGCGGACTGGAGGTAGCCCTACAGTC	35		652.74
1	2081	9	38	TRUE		Probe Sequence	c3da3656d7acae43c7f26bc4b812974c		271	Alpha_nsP4-SFV_UNAV||A0272	CAGTCTCGGTACGGAGTGGAGGGCTGTATGAACAT	35		339.854
1	1295	7	24	TRUE		Probe Sequence	a6d90eac9f5be7295249467ccfa66178		272	Alpha_nsP4-SFV_UNAV||A0273	AGGGACAGAAAAAGATTCTCTGCGTTACGAGGACCC	36		414.074
1	158	46	3	TRUE		Probe Sequence	25d08c7c96e424f05d45768a126a1b78		273	Alpha_nsP4-SINV_Clade|BBKV|A0274	CACAGTTCTGAATGTCGTTATCGCCAGCAGAGTATTGGAG	40		286.476
1	1137	17	21	TRUE		Probe Sequence	77c4678fac4e14ea16da6a050d865e74		274	Alpha_nsP4-SINV_Clade|BBKV|A0275	TGTCGTTATCGCCAGCAGAGTATTGGAGGAGCGGC	35		460.194
1	794	10	15	TRUE		Probe Sequence	9fd428e33b75973ffc1c0513e67a2eb3		275	Alpha_nsP4-SINV_Clade|OCKV|A0276	TACAGTTCTGAATGTTGTCATCGCCAGCAGAGTGTTGGAA	40		174.641
1	1251	19	23	TRUE		Probe Sequence	01cebe97bc58901a9ac21a11be902d31		276	Alpha_nsP4-SINV_Clade|OCKV|A0277	CAAGACTCGGTTACCTCCACAGCGTGTCGCGTGGC	35		403.84
1	1808	16	33	TRUE		Probe Sequence	5073b98b3025bd4f2dabc95cea61ba2b		277	Alpha_nsP4-SINV_Clade|OCKV|A0278	ACCGAAAGTACAAGTGATACAAGCCGCAGAACCCC	35		449.08
1	1457	1	27	TRUE		Probe Sequence	27d8cbb8fd57a94fafbc411dff95029b		278	Alpha_nsP4-SINV_Clade|OCKV|A0279	CAGAACACTTCAAGCAAGGTGACCCGGTACTGGAG	35		435.778
1	50	50	1	TRUE		Probe Sequence	f02dd13afb1c499da6edf640a72fd5fd		279	Alpha_nsP4-SINV_Clade|SINV|A0280	CGTTTTAAATTCGGGGCGATGATGAAATCCGGAAT	35		378.602
1	1248	16	23	TRUE		Probe Sequence	d08b001a5a921c814ba33c3d945e2e8c		280	Alpha_nsP4-SINV_Clade|SINV|A0281	CTTAAAACGTCCAGATGTGCAGCGTTCATTGGCGA	35		298.571
1	1634	10	30	TRUE		Probe Sequence	cce7b8a9cdca962111389fed041d50f1		281	Alpha_nsP4-SINV_Clade|SINV|A0282	CGGATTTATCTTGCAAGATTCGGTTACTTCCACAGCGTG	39		198.251
1	335	55	6	TRUE		Probe Sequence	5986dfbd65430ee2a76f7606b21a1a9a		282	Alpha_nsP4-SINV_Clade|SINV|A0283	AGAACACTTCAAGCAAGGCGACCCGGTACTGGAGA	35		312.712
1	2064	48	37	TRUE		Probe Sequence	42e6ec407c6a8c2ba66b0f0f1e59f31c		283	Alpha_nsP4-SINV_Clade|SINV|A0284	CACAGTTTTGAATGTCGTTATCGCCAGCAGAGTACTAGAAG	41		609.174
1	1171	51	21	TRUE		Probe Sequence	756690b65846da0e822404c8f153f484		284	Alpha_nsP4-VEEV_VEEV||A0285	GACTCCAGGAACAAAACATACTGAAGAACGGCCCAAGG	38		540.251
1	2226	42	40	TRUE		Probe Sequence	185311d10473ffcc319b69db38d82f28		285	Alpha_nsP4-VEEV_VEEV||A0286	ACGACGCCATGGCTCTGACCGCGTTAATGATTCTG	35		549.502
1	965	13	18	TRUE		Probe Sequence	c2cd8cd8657e70eaf551beaedf41cc95		286	Alpha_nsP4-VEEV_VEEV||A0287	TTCTGGAAGACCTAGGAGTGGACGCAGAGCTGTTG	35		399.326
1	551	47	10	TRUE		Probe Sequence	faee1b7fcad4a72176c3bb3a67558fc7		287	Alpha_nsP4-VEEV_VEEV||A0288	ACCAAAACTAAATTTAAATTCGGAGCCATGATGAA	35		474.262
1	913	17	17	TRUE		Probe Sequence	09d537bef8dc82ed69eeb6249f3a728a		288	Alpha_nsP4-VEEV_VEEV||A0289	AGGGTTTATCTTGTGTGACTCCGTGACCGGCACAG	35		240.985
1	1508	52	27	TRUE		Probe Sequence	8ccddd9b49e71fc13f2f7fba2e1e8576		289	Alpha_nsP4-VEEV_VEEV||A0290	GGGCATTACACGAAGAGTCAACACGCTGGAATCGA	35		516.583
1	460	12	9	TRUE		Probe Sequence	20675202bda795d367cd124e4c94cb91		290	Alpha_nsP4-WEEV_BCV/FMV|BCV|A0291	TGACTAATTCCGCTTGTGCCGCTTTCATCGGGGAC	35		401.18
1	1928	24	35	TRUE		Probe Sequence	4a72ad751fc0913bff099e12709a621c		291	Alpha_nsP4-WEEV_BCV/FMV|BCV|A0292	GGTTCATACTGGTGGATCAAATTACTGGAACTGCCTGCC	39		447.976
1	761	33	14	TRUE		Probe Sequence	0ce43a9508adcb0ab7bff16fa70ab2e4		292	Alpha_nsP4-WEEV_BCV/FMV|BCV|A0293	CTGCCGAGTAGCTGATCCTTTAAAACGCCTGTTTAAGC	38		269.101
1	149	37	3	TRUE		Probe Sequence	ad2976e24edef2fa244874067b4b5f83		293	Alpha_nsP4-WEEV_BCV/FMV|BCV|A0294	TGGGATCACCGACGAAATAGTGAAGGCTGTAGAGTCG	37		300.515
1	1656	32	30	TRUE		Probe Sequence	90d163557fb62e9d21dfbbcb49c9c253		294	Alpha_nsP4-WEEV_FMV||A0295	TACACCGGGGACTAAGCATACTGAAGAGAGACCCA	35		529.333
1	1065	1	20	TRUE		Probe Sequence	072560a23246f5627f5cf6c7410be6b4		295	Alpha_nsP4-WEEV_FMV||A0296	ACCCAAAGTGCAGGTTATCCAAGCGGCAGATCCCC	35		409.592
1	1653	29	30	TRUE		Probe Sequence	b19da5285c57991822468024db99f363		296	Alpha_nsP4-WEEV_FMV||A0297	CCATAGAGAGCTGGTACGGAGGCTGAATGCGGTGC	35		715.622
1	1104	40	20	TRUE		Probe Sequence	a7911e2d6b97b3760b217576806ed89d		297	Alpha_nsP4-WEEV_FMV||A0298	ATTGGAAACTGATATTGCCTCGTTCGACAAAAGTGAAGAT	40		470.476
1	700	28	13	TRUE		Probe Sequence	c9ff3d591e27f2468b33da3242eda0fc		298	Alpha_nsP4-WEEV_FMV||A0299	GTCCACTTGCCGACGGGCACCAGATTCAAATTTGG	35		270.554
1	628	12	12	TRUE		Probe Sequence	790c6506781c7fd731cca39688b181a0		299	Alpha_nsP4-WEEV_HJV||A0300	CAGTTTGTGATGGATTTAAAGCGCGACGTCAAGGTGA	37		449.149
1	930	34	17	TRUE		Probe Sequence	12fa345f4243170c6cdc693f6c6674a4		300	Alpha_nsP4-WEEV_HJV||A0301	CGACCCGCTAGCAACAGCTTACTTGTGCGGAATAC	35		413.802
1	1921	17	35	TRUE		Probe Sequence	f5f0d9cd880790f9f60c554424f0750d		301	Alpha_nsP4-WEEV_HJV||A0302	TGACATCGCCTCATTCGACAAGAGCGAAGACGACG	35		400.13
1	1603	35	29	TRUE		Probe Sequence	41fc1c0204c04efc78c5b948a20ad57c		302	Alpha_nsP4-WEEV_HJV||A0303	CGACGCTATAGCACTATCCGCTCTAATGATTCTGGAGGA	39		406.281
1	1774	38	32	TRUE		Probe Sequence	51ae053f5fd363bc5782ea1ed194d0e4		303	Alpha_nsP4-WEEV_HJV||A0304	GGATGTAGACCGCCGTCGAGCGTTGTACGATGAGT	35		519.001
1	2017	1	37	TRUE		Probe Sequence	c7817c0619ca0e0567178c8d54a30558		304	Alpha_nsP4-WEEV_WEEV||A0305	CCATCGGGAATTAGTCCGTAGACTGAATGCGGTGC	35		434.663
1	1225	49	22	TRUE		Probe Sequence	f6bd3f13baf50a6bcdbd425c583a8d1c		305	Alpha_nsP4-WEEV_WEEV||A0306	GGTGCTTCTGCCAAATATCCATACTCTCTTCGACATGTCA	40		364.419
1	225	1	5	TRUE		Probe Sequence	defb060057bba3cdc05ca1e5a49ead67		306	Alpha_nsP4-WEEV_WEEV||A0307	ATCCTTGAGGACTTAGGTGTCGACCAACCGCTCTT	35		10
1	340	4	7	TRUE		Probe Sequence	77c84fad50652af06b1410e5c374fccc		307	Alpha_nsP4-WEEV_WEEV||A0308	CTCTTAGATTTGATAGAGGCGGCGTTCGGCAATATCACA	39		207.035
1	2098	26	38	TRUE		Probe Sequence	ec1ec8af1c7a5c1255332858b1076225		308	Alpha_nsP4-WEEV_WEEV||A0309	ACGTCAGCGTGCGCGGCCTCTATCGGCGACGATAA	35		466.218
1	1528	16	28	TRUE		Probe Sequence	0c8ed9cbc287103c87f5b12d3d03c83e		309	Alpha_nsP4-WEEV_WEEV||A0310	GTATCAAAGCACCCTACTTCTGTGGGGGATTTATCCTGG	39		544.23
1	1128	8	21	TRUE		Probe Sequence	507be89fa311df869390bf5939673a29		310	Alpha_nsP4-WEEV_WEEV||A0311	GACGAGTTAGTGAAGGCCGTAGAATCCAGATACGAGATCA	40		399.231
1	845	5	16	TRUE		Probe Sequence	2939415f6121b24912daa5df5d81cbd8		311	Alpha_nsP4-WEEV_WEEV||A0312	TCTGTCCACGTTAGCCGAAAGCGTTAAGAACTTCAAGA	38		112.394
1	890	50	16	TRUE		Probe Sequence	4b76457db32b16c45e5781215984bdbb		312	Alpha_nsP4-WHAV_WHAV||A0313	CGCCGTCATAGGCATCAGACCTCCATATTTTTGTGGT	37		581.68
1	1532	20	28	TRUE		Probe Sequence	4ffe55453b0336b2d845c627a1de45db		313	Alpha_nsP4-WHAV_WHAV||A0314	ACCACATGTCGCGTCGCCGATCCGCTTAAGAGGCT	35		380.678
1	716	44	13	TRUE		Probe Sequence	02a523ac90a62ac1c6ab0df650a709d0		314	Alpha_nsP4-WHAV_WHAV||A0315	TCCGGGTAGGAATTAGGAACACTCTCGCAGTTGCC	35		596.907
1	2165	37	39	TRUE		Probe Sequence	94d4a342412febb898c2e4865e535955		315	Alpha_nsP4-WHAV_WHAV||A0316	TTGCCGTATCGACCAGGTACGAGGTAGAAGATATTACACC	40		497.961
1	582	22	11	TRUE		Probe Sequence	f883f9f9b644d67ad26191b2d4e92357		2141	Control-Negative||C0001	CCTACCGTAGGTCGACAATATAGATATTTTGTTGG	35		223.259
1	861	21	16	TRUE		Probe Sequence	f883f9f9b644d67ad26191b2d4e92357		2141	Control-Negative||C0001	CCTACCGTAGGTCGACAATATAGATATTTTGTTGG	35		242.664
1	1072	8	20	TRUE		Probe Sequence	f883f9f9b644d67ad26191b2d4e92357		2141	Control-Negative||C0001	CCTACCGTAGGTCGACAATATAGATATTTTGTTGG	35		198.917
1	2006	46	36	TRUE		Probe Sequence	f883f9f9b644d67ad26191b2d4e92357		2141	Control-Negative||C0001	CCTACCGTAGGTCGACAATATAGATATTTTGTTGG	35		561.863
1	266	42	5	TRUE		Probe Sequence	5282af1b261db6f95625ec7bb081d105		2142	Control-Negative||C0002	CCAACAAAATATCTATATTGTCGACCTACGGTAGG	35		480.002
1	1460	4	27	TRUE		Probe Sequence	5282af1b261db6f95625ec7bb081d105		2142	Control-Negative||C0002	CCAACAAAATATCTATATTGTCGACCTACGGTAGG	35		462.261
1	1780	44	32	TRUE		Probe Sequence	5282af1b261db6f95625ec7bb081d105		2142	Control-Negative||C0002	CCAACAAAATATCTATATTGTCGACCTACGGTAGG	35		681.875
1	1812	20	33	TRUE		Probe Sequence	5282af1b261db6f95625ec7bb081d105		2142	Control-Negative||C0002	CCAACAAAATATCTATATTGTCGACCTACGGTAGG	35		562.409
1	1027	19	19	TRUE		Probe Sequence	772d086a5b55f43b26fcb2230235ed14		2143	Control-Negative||C0003	TTCCCATGACGATTGCTCCGACAACTTCTTCCGC	34		392.667
1	1396	52	25	TRUE		Probe Sequence	772d086a5b55f43b26fcb2230235ed14		2143	Control-Negative||C0003	TTCCCATGACGATTGCTCCGACAACTTCTTCCGC	34		549.052
1	1421	21	26	TRUE		Probe Sequence	772d086a5b55f43b26fcb2230235ed14		2143	Control-Negative||C0003	TTCCCATGACGATTGCTCCGACAACTTCTTCCGC	34		454.287
1	2106	34	38	TRUE		Probe Sequence	772d086a5b55f43b26fcb2230235ed14		2143	Control-Negative||C0003	TTCCCATGACGATTGCTCCGACAACTTCTTCCGC	34		619.204
1	514	10	10	TRUE		Probe Sequence	dfae53b5eca7116f8a5e8dcf9346e9ae		2144	Control-Negative||C0004	GTTCCCTGTGACAATTAGAGGAACTCTGTTTACCA	35		328.1
1	853	13	16	TRUE		Probe Sequence	dfae53b5eca7116f8a5e8dcf9346e9ae		2144	Control-Negative||C0004	GTTCCCTGTGACAATTAGAGGAACTCTGTTTACCA	35		249.533
1	1001	49	18	TRUE		Probe Sequence	dfae53b5eca7116f8a5e8dcf9346e9ae		2144	Control-Negative||C0004	GTTCCCTGTGACAATTAGAGGAACTCTGTTTACCA	35		484.837
1	1912	8	35	TRUE		Probe Sequence	dfae53b5eca7116f8a5e8dcf9346e9ae		2144	Control-Negative||C0004	GTTCCCTGTGACAATTAGAGGAACTCTGTTTACCA	35		307.348
1	365	29	7	TRUE		Probe Sequence	a0e6027c53a1de86fdec605805528069		2145	Control-Negative||C0005	AGCAGATCTCAAAGATTGTAGGAGACATGGACGTC	35		497.524
1	1094	30	20	TRUE		Probe Sequence	a0e6027c53a1de86fdec605805528069		2145	Control-Negative||C0005	AGCAGATCTCAAAGATTGTAGGAGACATGGACGTC	35		1206.83
1	1474	18	27	TRUE		Probe Sequence	a0e6027c53a1de86fdec605805528069		2145	Control-Negative||C0005	AGCAGATCTCAAAGATTGTAGGAGACATGGACGTC	35		511.547
1	2066	50	37	TRUE		Probe Sequence	a0e6027c53a1de86fdec605805528069		2145	Control-Negative||C0005	AGCAGATCTCAAAGATTGTAGGAGACATGGACGTC	35		697.283
1	24	24	1	TRUE		Probe Sequence	4b98863c5b8df2463ba6fc9740de1ec3		2146	Control-Negative||C0006	GACGTCCATGTCTCCTACAATCTTTGAGATCTGCT	35		223.182
1	313	33	6	TRUE		Probe Sequence	4b98863c5b8df2463ba6fc9740de1ec3		2146	Control-Negative||C0006	GACGTCCATGTCTCCTACAATCTTTGAGATCTGCT	35		278.711
1	1064	56	19	TRUE		Probe Sequence	4b98863c5b8df2463ba6fc9740de1ec3		2146	Control-Negative||C0006	GACGTCCATGTCTCCTACAATCTTTGAGATCTGCT	35		474.684
1	1786	50	32	TRUE		Probe Sequence	4b98863c5b8df2463ba6fc9740de1ec3		2146	Control-Negative||C0006	GACGTCCATGTCTCCTACAATCTTTGAGATCTGCT	35		365.177
1	97	41	2	TRUE		Probe Sequence	43c3676c828e00143db134514274da69		2147	Control-Negative||C0007	CCAACTAGCGAGTAGAATCAACTATCAGCAATGGC	35		294.53
1	397	5	8	TRUE		Probe Sequence	43c3676c828e00143db134514274da69		2147	Control-Negative||C0007	CCAACTAGCGAGTAGAATCAACTATCAGCAATGGC	35		235.371
1	1083	19	20	TRUE		Probe Sequence	43c3676c828e00143db134514274da69		2147	Control-Negative||C0007	CCAACTAGCGAGTAGAATCAACTATCAGCAATGGC	35		313.765
1	2046	30	37	TRUE		Probe Sequence	43c3676c828e00143db134514274da69		2147	Control-Negative||C0007	CCAACTAGCGAGTAGAATCAACTATCAGCAATGGC	35		490.67
1	549	45	10	TRUE		Probe Sequence	9b8a31e8ecf6ed691cfc79a230677504		2148	Control-Negative||C0008	GCCATTGCTGATAGTTGATTCTACTCGCTAGTTGG	35		397.051
1	751	23	14	TRUE		Probe Sequence	9b8a31e8ecf6ed691cfc79a230677504		2148	Control-Negative||C0008	GCCATTGCTGATAGTTGATTCTACTCGCTAGTTGG	35		255.36
1	1406	6	26	TRUE		Probe Sequence	9b8a31e8ecf6ed691cfc79a230677504		2148	Control-Negative||C0008	GCCATTGCTGATAGTTGATTCTACTCGCTAGTTGG	35		214.611
1	2216	32	40	TRUE		Probe Sequence	9b8a31e8ecf6ed691cfc79a230677504		2148	Control-Negative||C0008	GCCATTGCTGATAGTTGATTCTACTCGCTAGTTGG	35		504.459
1	77	21	2	TRUE		Probe Sequence	d4d3282a03e6bbb9b7f49d6014c4b1a0		2149	Control-Negative||C0009	TTGTTCACCGTTATTCTGGACGCTGTTGAAGCTCG	35		160.567
1	168	56	3	TRUE		Probe Sequence	d4d3282a03e6bbb9b7f49d6014c4b1a0		2149	Control-Negative||C0009	TTGTTCACCGTTATTCTGGACGCTGTTGAAGCTCG	35		279.039
1	705	33	13	TRUE		Probe Sequence	d4d3282a03e6bbb9b7f49d6014c4b1a0		2149	Control-Negative||C0009	TTGTTCACCGTTATTCTGGACGCTGTTGAAGCTCG	35		355.867
1	767	39	14	TRUE		Probe Sequence	d4d3282a03e6bbb9b7f49d6014c4b1a0		2149	Control-Negative||C0009	TTGTTCACCGTTATTCTGGACGCTGTTGAAGCTCG	35		425.385
1	310	30	6	TRUE		Probe Sequence	cbe90488ff00a5b07fc29c1e5fa80bc1		2150	Control-Negative||C0010	CATGTATCTTGCAAACGGCAATCGACACCAGTCTG	35		372.412
1	1247	15	23	TRUE		Probe Sequence	cbe90488ff00a5b07fc29c1e5fa80bc1		2150	Control-Negative||C0010	CATGTATCTTGCAAACGGCAATCGACACCAGTCTG	35		328.914
1	1299	11	24	TRUE		Probe Sequence	cbe90488ff00a5b07fc29c1e5fa80bc1		2150	Control-Negative||C0010	CATGTATCTTGCAAACGGCAATCGACACCAGTCTG	35		363.425
1	1306	18	24	TRUE		Probe Sequence	cbe90488ff00a5b07fc29c1e5fa80bc1		2150	Control-Negative||C0010	CATGTATCTTGCAAACGGCAATCGACACCAGTCTG	35		366.172
1	150	38	3	TRUE		Probe Sequence	459604546b195eb606fdfbf003b41e9d		2151	Control-Negative||C0011	CAAAAATGGAGACCGTGTCGCCCTGATTCTTCTTC	35		368.564
1	1520	8	28	TRUE		Probe Sequence	459604546b195eb606fdfbf003b41e9d		2151	Control-Negative||C0011	CAAAAATGGAGACCGTGTCGCCCTGATTCTTCTTC	35		331.37
1	1670	46	30	TRUE		Probe Sequence	459604546b195eb606fdfbf003b41e9d		2151	Control-Negative||C0011	CAAAAATGGAGACCGTGTCGCCCTGATTCTTCTTC	35		499.047
1	1845	53	33	TRUE		Probe Sequence	459604546b195eb606fdfbf003b41e9d		2151	Control-Negative||C0011	CAAAAATGGAGACCGTGTCGCCCTGATTCTTCTTC	35		351.772
1	953	1	18	TRUE		Probe Sequence	39faeefd795db295a0f3707f80339196		2152	Control-Negative||C0012	GTAAGGAGCATCAAAAGACTGCGGTCATCTTTGGG	35		405.44
1	1084	20	20	TRUE		Probe Sequence	39faeefd795db295a0f3707f80339196		2152	Control-Negative||C0012	GTAAGGAGCATCAAAAGACTGCGGTCATCTTTGGG	35		443.05
1	1456	56	26	TRUE		Probe Sequence	39faeefd795db295a0f3707f80339196		2152	Control-Negative||C0012	GTAAGGAGCATCAAAAGACTGCGGTCATCTTTGGG	35		586.634
1	1488	32	27	TRUE		Probe Sequence	39faeefd795db295a0f3707f80339196		2152	Control-Negative||C0012	GTAAGGAGCATCAAAAGACTGCGGTCATCTTTGGG	35		488.677
1	51	51	1	TRUE		Probe Sequence	749bef75891ee57cde4ab00c9042d9ca		2153	Control-Negative||C0013	CCCAAAGATGACCGCAGTCTTTTGATGCTCCTTAC	35		302.525
1	559	55	10	TRUE		Probe Sequence	749bef75891ee57cde4ab00c9042d9ca		2153	Control-Negative||C0013	CCCAAAGATGACCGCAGTCTTTTGATGCTCCTTAC	35		339.814
1	1442	42	26	TRUE		Probe Sequence	749bef75891ee57cde4ab00c9042d9ca		2153	Control-Negative||C0013	CCCAAAGATGACCGCAGTCTTTTGATGCTCCTTAC	35		485.898
1	1648	24	30	TRUE		Probe Sequence	749bef75891ee57cde4ab00c9042d9ca		2153	Control-Negative||C0013	CCCAAAGATGACCGCAGTCTTTTGATGCTCCTTAC	35		399.641
1	195	27	4	TRUE		Probe Sequence	452fe4312636634c1a2a202fcff013b2		2154	Control-Negative||C0014	CCATAAGCCGAGGTTAACATCGCCACCATCGTTAT	35		255.713
1	320	40	6	TRUE		Probe Sequence	452fe4312636634c1a2a202fcff013b2		2154	Control-Negative||C0014	CCATAAGCCGAGGTTAACATCGCCACCATCGTTAT	35		303.391
1	1818	26	33	TRUE		Probe Sequence	452fe4312636634c1a2a202fcff013b2		2154	Control-Negative||C0014	CCATAAGCCGAGGTTAACATCGCCACCATCGTTAT	35		411.581
1	2073	1	38	TRUE		Probe Sequence	452fe4312636634c1a2a202fcff013b2		2154	Control-Negative||C0014	CCATAAGCCGAGGTTAACATCGCCACCATCGTTAT	35		321.41
1	233	9	5	TRUE		Probe Sequence	3f0efa26cb974844c4afffee90a6c4e8		2155	Control-Negative||C0015	GAAGTCTTCGATGATGGATTTACGACGGTATTTCA	35		238.946
1	883	43	16	TRUE		Probe Sequence	3f0efa26cb974844c4afffee90a6c4e8		2155	Control-Negative||C0015	GAAGTCTTCGATGATGGATTTACGACGGTATTTCA	35		439.745
1	1276	44	23	TRUE		Probe Sequence	3f0efa26cb974844c4afffee90a6c4e8		2155	Control-Negative||C0015	GAAGTCTTCGATGATGGATTTACGACGGTATTTCA	35		535.388
1	2231	47	40	TRUE		Probe Sequence	3f0efa26cb974844c4afffee90a6c4e8		2155	Control-Negative||C0015	GAAGTCTTCGATGATGGATTTACGACGGTATTTCA	35		623.657
1	2	2	1	TRUE		Probe Sequence	f8009f504ea1385b51c4c34ac1266e15		2156	Control-Negative||C0016	TGAAATACCGTCGTAAATCCATCATCGAAGACTTC	35		75.2594
1	62	6	2	TRUE		Probe Sequence	f8009f504ea1385b51c4c34ac1266e15		2156	Control-Negative||C0016	TGAAATACCGTCGTAAATCCATCATCGAAGACTTC	35		110.766
1	1384	40	25	TRUE		Probe Sequence	f8009f504ea1385b51c4c34ac1266e15		2156	Control-Negative||C0016	TGAAATACCGTCGTAAATCCATCATCGAAGACTTC	35		594.573
1	611	51	11	TRUE		Probe Sequence	7e2105a986e49cc8a1174518a5745315		2157	Control-Negative||C0017	AAAGGGAGCTATGTCGAGATTTCTTCGGTTTCCCG	35		263.398
1	1953	49	35	TRUE		Probe Sequence	7e2105a986e49cc8a1174518a5745315		2157	Control-Negative||C0017	AAAGGGAGCTATGTCGAGATTTCTTCGGTTTCCCG	35		430.779
1	2110	38	38	TRUE		Probe Sequence	7e2105a986e49cc8a1174518a5745315		2157	Control-Negative||C0017	AAAGGGAGCTATGTCGAGATTTCTTCGGTTTCCCG	35		516.615
1	692	20	13	TRUE		Probe Sequence	0fa22fd382655aa9125640d5f7648623		2158	Control-Negative||C0018	CGGGAAACCGAAGAAATCTCGACATAGCTCCCTTT	35		301.703
1	760	32	14	TRUE		Probe Sequence	0fa22fd382655aa9125640d5f7648623		2158	Control-Negative||C0018	CGGGAAACCGAAGAAATCTCGACATAGCTCCCTTT	35		342.747
1	2039	23	37	TRUE		Probe Sequence	0fa22fd382655aa9125640d5f7648623		2158	Control-Negative||C0018	CGGGAAACCGAAGAAATCTCGACATAGCTCCCTTT	35		500.156
1	934	38	17	TRUE		Probe Sequence	6c635d3b03e28c7833d2ce25077238d3		2159	Control-Negative||C0019	TCTGTTATCTCCCCAAATGTATATCTTCGACACTAGATC	39		425.916
1	1080	16	20	TRUE		Probe Sequence	6c635d3b03e28c7833d2ce25077238d3		2159	Control-Negative||C0019	TCTGTTATCTCCCCAAATGTATATCTTCGACACTAGATC	39		384.007
1	1151	31	21	TRUE		Probe Sequence	6c635d3b03e28c7833d2ce25077238d3		2159	Control-Negative||C0019	TCTGTTATCTCCCCAAATGTATATCTTCGACACTAGATC	39		343.61
1	732	4	14	TRUE		Probe Sequence	0908069e89791c21cce63c6986a1759e		2160	Control-Negative||C0020	CGTAAGTAACTACTTCCACCGTATCCTACGCATTATTTT	39		171.517
1	1332	44	24	TRUE		Probe Sequence	0908069e89791c21cce63c6986a1759e		2160	Control-Negative||C0020	CGTAAGTAACTACTTCCACCGTATCCTACGCATTATTTT	39		402.816
1	2014	54	36	TRUE		Probe Sequence	0908069e89791c21cce63c6986a1759e		2160	Control-Negative||C0020	CGTAAGTAACTACTTCCACCGTATCCTACGCATTATTTT	39		335.103
1	333	53	6	TRUE		Probe Sequence	e5c228acf01de842a2296ef7d32b8805		2161	Control-Negative||C0021	TTTAGACATTGATCATGATCCCTATTGCCACTTAATCCC	39		327.293
1	924	28	17	TRUE		Probe Sequence	e5c228acf01de842a2296ef7d32b8805		2161	Control-Negative||C0021	TTTAGACATTGATCATGATCCCTATTGCCACTTAATCCC	39		245.013
1	1366	22	25	TRUE		Probe Sequence	e5c228acf01de842a2296ef7d32b8805		2161	Control-Negative||C0021	TTTAGACATTGATCATGATCCCTATTGCCACTTAATCCC	39		310.086
1	89	33	2	TRUE		Probe Sequence	255270f78b69e1be7da4f40e3ee1c6a9		2162	Control-Negative||C0022	ATTTTCGTATCAACTCCACTGTGTCACCGAATAACTCTT	39		187.579
1	154	42	3	TRUE		Probe Sequence	255270f78b69e1be7da4f40e3ee1c6a9		2162	Control-Negative||C0022	ATTTTCGTATCAACTCCACTGTGTCACCGAATAACTCTT	39		241.596
1	1059	51	19	TRUE		Probe Sequence	255270f78b69e1be7da4f40e3ee1c6a9		2162	Control-Negative||C0022	ATTTTCGTATCAACTCCACTGTGTCACCGAATAACTCTT	39		236.785
1	1198	22	22	TRUE		Probe Sequence	f8f1838e05ccc2d8ed1282fe55e8497f		2163	Control-Negative||C0023	TACCCTCTGTTTACATCCTAGCATAGCCATAACTATTTG	39		275.121
1	1298	10	24	TRUE		Probe Sequence	f8f1838e05ccc2d8ed1282fe55e8497f		2163	Control-Negative||C0023	TACCCTCTGTTTACATCCTAGCATAGCCATAACTATTTG	39		234.988
1	1974	14	36	TRUE		Probe Sequence	f8f1838e05ccc2d8ed1282fe55e8497f		2163	Control-Negative||C0023	TACCCTCTGTTTACATCCTAGCATAGCCATAACTATTTG	39		261.255
1	347	11	7	TRUE		Probe Sequence	7bb05c32b8c67548967b6e8889adb6bc		2164	Control-Negative||C0024	TTAGTAATCATCCATCCGATGAAAACTTCTTTCGTTCCC	39		206.989
1	1677	53	30	TRUE		Probe Sequence	7bb05c32b8c67548967b6e8889adb6bc		2164	Control-Negative||C0024	TTAGTAATCATCCATCCGATGAAAACTTCTTTCGTTCCC	39		467.824
1	2109	37	38	TRUE		Probe Sequence	7bb05c32b8c67548967b6e8889adb6bc		2164	Control-Negative||C0024	TTAGTAATCATCCATCCGATGAAAACTTCTTTCGTTCCC	39		523.087
1	584	24	11	TRUE		Probe Sequence	2803ccf9b93fe196a108c5e008119dcb		2165	Control-Negative||C0025	ATGACTAGTATCTCACTCGGTTACCCCTCTAATCATTTA	39		284.677
1	1016	8	19	TRUE		Probe Sequence	2803ccf9b93fe196a108c5e008119dcb		2165	Control-Negative||C0025	ATGACTAGTATCTCACTCGGTTACCCCTCTAATCATTTA	39		211.265
1	1322	34	24	TRUE		Probe Sequence	2803ccf9b93fe196a108c5e008119dcb		2165	Control-Negative||C0025	ATGACTAGTATCTCACTCGGTTACCCCTCTAATCATTTA	39		445.431
1	1321	33	24	TRUE		Probe Sequence	83395c0f7dd954e40597a4a5791f76b0		2166	Control-Positive_Spike||S0001	ACACAAGCATCTGTAACGGAACAATCAATTGATGAGCC	38		7472.48
1	216	48	4	TRUE		Probe Sequence	44adc48d13d9124d3524ed169117b9f7		2167	Control-Positive_Spike||S0002	GATCTAGTGTCGAAGATATACATTTGGGGAGATAACAGA	39		3177.4
1	530	26	10	TRUE		Probe Sequence	4adcbaa3ede07308cb6f6a1be4f79fbd		2168	Control-Positive_Spike||S0003	AAAATAATGCGTAGGATACGGTGGAAGTAGTTACTTACG	39		4323.74
1	943	47	17	TRUE		Probe Sequence	c38490573112c020d755c7e92eb87ac9		2169	Control-Positive_Spike||S0004	GGGATTAAGTGGCAATAGGGATCATGATCAATGTCTAAA	39		2663.01
1	569	9	11	TRUE		Probe Sequence	b9b2fa92c87fd3b08ebfd3c216f2816d		2170	Control-Positive_Spike||S0005	AAGAGTTATTCGGTGACACAGTGGAGTTGATACGAAAAT	39		8484.97
1	899	3	17	TRUE		Probe Sequence	3fb1df43958e4bba53ca1b9e7b000ecb		2171	Control-Positive_Spike||S0006	TATTCTGATTCCGCTACCACTTATTTGGACCAACCATTA	39		13661.4
1	1583	15	29	TRUE		Probe Sequence	ce5b4e1ab7e08266ee704ac9ac59797e		2172	Control-Positive_Spike||S0007	CAAATAGTTATGGCTATGCTAGGATGTAAACAGAGGGTA	39		6815.55
1	945	49	17	TRUE		Probe Sequence	d1bc95b74ab626832bee020fb91ec10d		2173	Control-Positive_Spike||S0008	GGGAACGAAAGAAGTTTTCATCGGATGGATGATTACTAA	39		3180.82
1	163	51	3	TRUE		Probe Sequence	fb8520655bbfdce51f0371819d8b3ecd		2174	Control-Positive_Spike||S0009	TAAATGATTAGAGGGGTAACCGAGTGAGATACTAGTCAT	39		2181.63
1	14	14	1	TRUE		Probe Sequence	b281332f2441536e84f7b8d69723de8a		2175	Control-Positive_Spike||S0010	TCTAGACTGATGCGAAAGAGTTGAGTATGTAGATCGAAA	39		9169.24
1	2024	8	37	TRUE		Probe Sequence	5e2f2643c681394f2695db8ad63ca84f		323	Flavi_E-DENV_DENV1/2|DENV1|F0008	AGCTGACAGACTACGGAGCTCTAACATTGGATTGTTCAC	39		274.994
1	2001	41	36	TRUE		Probe Sequence	397ebe16f0a0525dab414c5c5efc6e31		324	Flavi_E-DENV_DENV1/2|DENV1|F0009	GCACAGGGTCATTCAAGTTAGAGAAGGAAGTGGCTGA	37		606.22
1	1060	52	19	TRUE		Probe Sequence	e98ed71f3e13c6fecc31d41c7adf8ced		325	Flavi_E-DENV_DENV1/2|DENV1|F0010	CCAGTCAACATTGAAGCGGAGCCACCTTTTGGTGA	35		434.003
1	1843	51	33	TRUE		Probe Sequence	65f587b6b89fe3b10edbf6343bafefa8		326	Flavi_E-DENV_DENV1/2|DENV1|F0011	GGAGCCACCTTTTGGTGAGAGCTACATTGTGGTAGG	36		470.722
1	1801	9	33	TRUE		Probe Sequence	e4b0488bd840c752e8d3b83bd8d8fd2c		327	Flavi_E-DENV_DENV1||F0012	GTGATAGTCACCGTACACACTGGAGACCAGCACCA	35		443.558
1	717	45	13	TRUE		Probe Sequence	1bf741da5e3e24352780476434ccb0fe		328	Flavi_E-DENV_DENV1||F0013	TCCCACGTCGGAAATACAGCTGACAGACTACGGAG	35		485.768
1	843	3	16	TRUE		Probe Sequence	a729aa4ee76b66ae88e3be7d80c2883e		329	Flavi_E-DENV_DENV1||F0014	TCTAGACTTACCACTGCCTTGGACCTCGGGGGCTT	35		1253.05
1	886	46	16	TRUE		Probe Sequence	10b9bccc27ba8be9dbe5eb8e941fa6a9		330	Flavi_E-DENV_DENV1||F0015	GAAATCCAAACGTCTGGAACGACAACAATTTTTGCAGGAC	40		465.362
1	2188	4	40	TRUE		Probe Sequence	f8baf08035290b2c6d340e86837e1606		331	Flavi_E-DENV_DENV2||F0016	ATGCAGTCGGAAATGACACAGGAAAACATGGCAAGG	36		636.67
1	612	52	11	TRUE		Probe Sequence	0ef26b9f72c2228a1d7e408b37e16232		332	Flavi_E-DENV_DENV2||F0017	TTCCATCACAGAAGCAGAATTGACAGGTTATGGCACTGT	39		440.409
1	92	36	2	TRUE		Probe Sequence	920e92f232a743dae483340cd61bad78		333	Flavi_E-DENV_DENV2||F0018	TCCAAGAACGGGCCTCGACTTCAATGAGATGGTGT	35		380.192
1	813	29	15	TRUE		Probe Sequence	daa5f595cc8ec7fd132bf30257c40422		334	Flavi_E-DENV_DENV2||F0019	CCCGGAGCGGACACACAAGGGTCAAATTGGATACA	35		461.745
1	1814	22	33	TRUE		Probe Sequence	b40028dd91d36529e706e57d7a6ab28e		335	Flavi_E-DENV_DENV2||F0020	ACAGGATGTTGTTGTTTTAGGATCCCAAGAAGGGGCC	37		608.852
1	1238	6	23	TRUE		Probe Sequence	5f015f28ec31171ef90baed6b60e94f4		336	Flavi_E-DENV_DENV2||F0021	AGGATCCCAAGAAGGGGCCATGCACACAGCACTTA	35		442.908
1	778	50	14	TRUE		Probe Sequence	f5eef29a4535944d1ad8ee0ede26e8de		337	Flavi_E-DENV_DENV2||F0022	TCAGAGTGCAATATGAAGGGGACGGCTCTCCATGC	35		638.672
1	1346	2	25	TRUE		Probe Sequence	48efa3575ca4ffe23e2522757ff3dc8a		338	Flavi_E-DENV_DENV3||F0023	GCACACAGGAGACCAACACCAGGTGGGAAATGAAA	35		3868.79
1	696	24	13	TRUE		Probe Sequence	de083c00df014fd0411349ff170ebcc6		339	Flavi_E-DENV_DENV3||F0024	ACCAGGTGGGAAATGAAACGCAAGGAGTCACGGCT	35		1611.08
1	1551	39	28	TRUE		Probe Sequence	d7c7b0491508cd523c2ccbed0d800fa6		340	Flavi_E-DENV_DENV3||F0025	GTAGTTGTCCTTGGATCGCAAGAGGGAGCAATGCA	35		2879.47
1	1771	35	32	TRUE		Probe Sequence	22c83ad18250033d665041c00adfbeee		341	Flavi_E-DENV_DENV3||F0026	GCAAGAGGGAGCAATGCATACCGCACTGACAGGAG	35		2604.99
1	650	34	12	TRUE		Probe Sequence	9b65703ddf20c671ada1c2e5d574282b		342	Flavi_E-DENV_DENV3||F0027	GGAGGCACAAGCATTTTCGCGGGGCACTTAAAATG	35		3040.98
1	662	46	12	TRUE		Probe Sequence	f4027d1ccffa62db0184e38a11e2c89d		343	Flavi_E-DENV_DENV3||F0028	AACCCTGTGGTGACTAAGAAGGAGGAGCCTGTCAA	35		2192.91
1	1187	11	22	TRUE		Probe Sequence	a2ae6b9414f9488126d873f9044bc73e		344	Flavi_E-DENV_DENV3||F0029	CTTGAAAATCAACTGGTACAAGAAGGGGAGCTCGATTGGG	40		12132.2
1	808	24	15	TRUE		Probe Sequence	6b062ac4a068790b6d3d30ac0decfc13		345	Flavi_E-DENV_DENV3||F0030	GGGAAGATGTTCGAGGCCACTGAAAGGGGTGCAAG	35		10733.5
1	267	43	5	TRUE		Probe Sequence	2019800f15de8e42fe05f6a71f014974		346	Flavi_E-DENV_DENV4||F0031	CCACAATGGAGACACCCATGCAGTAGGAAATGACACA	37		379.736
1	595	35	11	TRUE		Probe Sequence	93f1783cb97474f7ba264de33e294b1a		347	Flavi_E-DENV_DENV4||F0032	TGCAGTAGGAAATGACACATCCAATCATGGAGTTACAGCC	40		347.333
1	281	1	6	TRUE		Probe Sequence	9d5aa738c4be2bee5230cce2b46dbb26		348	Flavi_E-DENV_DENV4||F0033	CTCGTGCATAAGCAATGGTTTTTGGATCTGCCTCTTCC	38		36.8923
1	625	9	12	TRUE		Probe Sequence	f7b4833b8d13d7a13cb1d62a385bbd23		349	Flavi_E-DENV_DENV4||F0034	CAGGAAGGAGCCATGCATTCTGCCCTCGCTGGAGC	35		486.665
1	1415	15	26	TRUE		Probe Sequence	f89686dc693d262294304e1dab69487c		350	Flavi_E-DENV_DENV4||F0035	TTCTGCCCTCGCTGGAGCCACAGAAGTGGACTCCG	35		444.901
1	4	4	1	TRUE		Probe Sequence	f8dd7825ebbe2520f9c441b098b15c42		351	Flavi_E-DENV_DENV4||F0036	CCACAGAAGTGGACTCCGGTGATGGAAATCACATGT	36		180.957
1	364	28	7	TRUE		Probe Sequence	4cb85b7f3f5833f1edfe1eab568b77ee		352	Flavi_E-DENV_DENV4||F0037	GACAACAGTGGTGAAAGTCAAGTATGAAGGTGCTGGAGC	39		488.194
1	427	35	8	TRUE		Probe Sequence	36560cf92208c732b35ded9c46b66a9f		353	Flavi_E-DENV_DENV4||F0038	GATGTTTGAGTCCACATACAGAGGTGCAAAACGAATGGC	39		930.364
1	855	15	16	TRUE		Probe Sequence	e9734298c9f11bbd215e9dfc4f81de0e		316	Flavi_E-Flavi_Generic|ILHV|F0001	ACAACCAGATTAAGTACCAATGGCACAAGACTGGCAGC	38		351.593
1	742	14	14	TRUE		Probe Sequence	9dd947c641b2ae8ae487f1cf9ef68827		317	Flavi_E-Flavi_Generic|ROCV|F0002	GAACCCAGTTGACACAGGACACGGCACAATCGTGA	35		460.651
1	1883	35	34	TRUE		Probe Sequence	f9c7fa0d37e9d4d105d59a782428765d		318	Flavi_E-Flavi_Generic|SLEV|F0003	AAGAGGCACCACCCAGATTAACTACCACTGGCACA	35		569.843
1	809	25	15	TRUE		Probe Sequence	34e02ad2511dbd4f040134e0e4d6c18e		319	Flavi_E-Flavi_Generic|TBEVCE|F0004	TCAATGGTTCCAAAAAGGGAGCAGCATCGGAAGGG	35		680.778
1	1763	27	32	TRUE		Probe Sequence	b846de5a0d12953faea7322c77c2cda4		320	Flavi_E-Flavi_Generic|TMUV|F0005	TGTCGTGGTGGAATTGTCTTATGCAGGTACCGATGG	36		436.211
1	323	43	6	TRUE		Probe Sequence	bf16721b9329cdb36dbf44b66d2ffc23		321	Flavi_E-Flavi_Generic|WNVL1|F0006	GAGCCACTCAGGCAGGGAGACTCAGCATCACTCCT	35		461.318
1	867	27	16	TRUE		Probe Sequence	31ec6bd2e9d6bc005fedcb0eba81ea00		322	Flavi_E-Flavi_Generic|WNVL2|F0007	AGGCCTTTACCACCACACTCAGAGGAGCTCAACGA	35		341.021
1	346	10	7	TRUE		Probe Sequence	cd34a363416c92b3f84aa36f56d69f7f		354	Flavi_E-JEV_Clade|SLEV|F0039	GGAATTTGAGGAACCGCATGCCACCAAGCAAACTG	35		302.555
1	437	45	8	TRUE		Probe Sequence	d7c742a7778a00887f6e35ee8dbda9b0		355	Flavi_E-JEV_Clade|SLEV|F0040	GTAGTAGCCCTAGGATCGCAAGAAGGTGCCCTGCA	35		545.751
1	1646	22	30	TRUE		Probe Sequence	920f95159c5987465e233007f0c91223		356	Flavi_E-JEV_Clade|SLEV|F0041	AACCACCCTTTGGCGATTCTTACATCGTCGTCGGA	35		445.524
1	1694	14	31	TRUE		Probe Sequence	d7db12a619effe01b304b54018a4e481		357	Flavi_E-JEV_Clade|WNVL1|F0042	GACGTTAATGGAGTTTGAGGAACCACACGCCACGA	35		466.096
1	1215	39	22	TRUE		Probe Sequence	259980a28f3e6126755d2748d14b0f08		358	Flavi_E-JEV_Clade|WNVL1|F0043	CAAGTTTCTTGGGACTCCCGCAGACACAGGTCACG	35		489.296
1	1344	56	24	TRUE		Probe Sequence	1b0d557240107f44d15bb6b27cda479d		359	Flavi_E-JEV_Clade|WNVL1|F0044	ACTGTCAAGTTGACGTCGGGTCATTTGAAGTGTAGAGT	38		441.775
1	30	30	1	TRUE		Probe Sequence	9e95911c088f6d615a29f5f1e0d21277		360	Flavi_E-JEV_Clade|WNVL2|F0045	GAACCCCCGTTTGGTGACTCTTACATCGTGGTGGG	35		578.25
1	122	10	3	TRUE		Probe Sequence	aec39f9c939c7d763db8142cd02c8499		361	Flavi_E-JEV_JEV||F0046	GACGTCCCCTTCGAGCACAGCGTGGAGAAACAGAG	35		292.135
1	588	28	11	TRUE		Probe Sequence	3db416375d6f37cacd365abffe650b0d		362	Flavi_E-JEV_JEV||F0047	AGAGGCGCACGCCACAAAACAGTCCGTTGTTGCTC	35		335.787
1	1047	39	19	TRUE		Probe Sequence	6eb6ed26ec22983795318941530dda3e		363	Flavi_E-JEV_JEV||F0048	AACAGTCCGTTGTTGCTCTTGGGTCACAGGAAGGA	35		528.558
1	373	37	7	TRUE		Probe Sequence	9b73d945f8bac16c3170e35092bfb4a9		364	Flavi_E-JEV_JEV||F0049	GGACAAACTGGCTCTGAAAGGCACAACCTATGGCA	35		479.138
1	49	49	1	TRUE		Probe Sequence	f5e0dcbf849db8c1c8ab199f22c3987e		365	Flavi_E-JEV_JEV||F0050	CCCCTGCAAAATTCCGATTGTCTCCGTTGCGAGCC	35		374.22
1	464	16	9	TRUE		Probe Sequence	4c96dd0bc5f42b1e64c344b139cc7d86		366	Flavi_E-JEV_JEV||F0051	TTGTCTCCGTTGCGAGCCTCAATGACATGACCCCC	35		381.451
1	1573	5	29	TRUE		Probe Sequence	19e3b0b8fb20a1d4df3bea878780c7b2		367	Flavi_E-JEV_JEV||F0052	CTCAATGACATGACCCCCGTTGGGCGGCTGGTGAC	35		382.045
1	1376	32	25	TRUE		Probe Sequence	2cb38ab66eb4881637f4a950542cd3eb		368	Flavi_E-JEV_JEV||F0053	CAGTGAACCCTTTCGTCGCGACTTCCAGTGCCAAC	35		504.238
1	1977	17	36	TRUE		Probe Sequence	297c3f9b747368f135ed31ac20e2b38e		369	Flavi_E-JEV_KUNV||F0054	ACCGTGGAATCGCATGGGAACTACTTCACGCAAAC	35		449.895
1	5	5	1	TRUE		Probe Sequence	90eecbdb0998cfb24f252ad66d4bda25		370	Flavi_E-JEV_KUNV||F0055	GAACTACTTCACGCAAACCGGAGCTGCTCAGGCTG	35		177.16
1	725	53	13	TRUE		Probe Sequence	89210a1bce8aa493f8875cd8b642a545		371	Flavi_E-JEV_KUNV||F0056	GGGAGATTTAGTATCACCCCCGCGGCACCCTCTTA	35		433.31
1	2190	6	40	TRUE		Probe Sequence	70384fc387b59d4d82c70cf545eb1000		372	Flavi_E-JEV_KUNV||F0057	TCAAGCTGACGTCAGGCCACCTCAAGTGTAGGGTG	35		577.083
1	1963	3	36	TRUE		Probe Sequence	69480745f6545b078648f0fb7e7975f0		373	Flavi_E-JEV_KUNV||F0058	TGTCTCCGTGTCAACGGCCAATGCTAAAGTCCTGA	35		285.785
1	237	13	5	TRUE		Probe Sequence	bd7130067bb55a5691fc308182169b6d		374	Flavi_E-JEV_MVEV||F0059	ACGTCATGACCATTGGAACGAAACACTTTCTAGTGCATCG	40		139.383
1	1680	56	30	TRUE		Probe Sequence	eb42c8c0f350b040689ede97d8827a13		375	Flavi_E-JEV_MVEV||F0060	ACCTGCAAGCACGGAATGGAGGAATAGAGAAATTCTCG	38		425.778
1	1858	10	34	TRUE		Probe Sequence	9ab74251886fd263f1064e101e839ee8		376	Flavi_E-JEV_MVEV||F0061	TGCCACCAAACAATCAGTGGTTGCCTTGGGTTCAC	35		399.503
1	2116	44	38	TRUE		Probe Sequence	a5dddd478ed98d769266cc1ef9789bf0		377	Flavi_E-JEV_MVEV||F0062	TTTACTTTCTCAAAGAATCCAGCCGACACCGGTCATGG	38		798.542
1	1633	9	30	TRUE		Probe Sequence	6ce5b7ceb72108adfa2a522d37d56d8d		378	Flavi_E-JEV_MVEV||F0063	CAGCCGACACCGGTCATGGCACGGTAGTACTAGAA	35		362.603
1	1478	22	27	TRUE		Probe Sequence	567d5ff0182655235746fc73434d4a1b		379	Flavi_E-JEV_MVEV||F0064	ACTGCAGTACACCGGGAGTGATGGACCATGCAAAA	35		423.417
1	404	12	8	TRUE		Probe Sequence	2b170c7e59190060d1551f12224aa721		380	Flavi_E-JEV_MVEV||F0065	GTCTCAATGACATGACGCCTGTCGGAAGAATGGTGA	36		389.781
1	908	12	17	TRUE		Probe Sequence	043273c079b37fda57f34256a5b1f19f		381	Flavi_E-JEV_MVEV||F0066	TCACCACTGGCATAAGGAGGGTAGTTCAATTGGCA	35		440.833
1	1964	4	36	TRUE		Probe Sequence	4bdda314258b02c47cbd984e649251c4		382	Flavi_E-JEV_SLEV||F0067	CACCGTCCTTTACGGCCAACATGGGCGAGTATGGA	35		479.849
1	1911	7	35	TRUE		Probe Sequence	721f2df6ecac89e747a707afe553d820		383	Flavi_E-JEV_SLEV||F0068	GTTTCACGACTTGAACCTTCCATGGACGAGCCCTG	35		333.956
1	710	38	13	TRUE		Probe Sequence	58141ff80df174a898b844ccf29912f7		384	Flavi_E-JEV_SLEV||F0069	GCCACAACTGATTGGCGCAACAGAGAAACACTGGT	35		461.657
1	1355	11	25	TRUE		Probe Sequence	69ca36b9f3cf9018aacc048d39ec680b		385	Flavi_E-JEV_SLEV||F0070	AGCAAGAACCCAACTGACACAGGGCACGGGACAGT	35		552.671
1	1585	17	29	TRUE		Probe Sequence	54fd61272c956013c6428a621debaae0		386	Flavi_E-JEV_SLEV||F0071	ATACTGGAAGCAACGGACCCTGCCGAGTTCCCATC	35		481.412
1	2148	20	39	TRUE		Probe Sequence	aa0fd78731ac1b5196adc2b33006d6b0		387	Flavi_E-JEV_SLEV||F0072	CTCCGTGACTGCAAACCTCATGGATTTGACACCGG	35		508.187
1	1416	16	26	TRUE		Probe Sequence	34dc1df596ea5ebcbbf570fadd500207		388	Flavi_E-JEV_SLEV||F0073	GGGGGAGCGAACAACAAGGTCATGATCGAAGTTGA	35		698.863
1	2209	25	40	TRUE		Probe Sequence	98e08370e713d06a845feb43d4beede9		389	Flavi_E-JEV_USUV||F0074	TACATCATGTCAGTGGGCACCAAACACTTCCTTGTCC	37		454.813
1	275	51	5	TRUE		Probe Sequence	7612fc1a683e10753ab6541a620dd048		390	Flavi_E-JEV_USUV||F0075	TTGGCCCTCCCATGGACTTCACCAGCTAGCTCAAA	35		367.151
1	1751	15	32	TRUE		Probe Sequence	aa06a29a4c7134aa7e377e5f5563e48f		391	Flavi_E-JEV_USUV||F0076	GCACCAGGCCTTGGCAGGAGCTGTTCCAGTGTCTT	35		277.939
1	1233	1	23	TRUE		Probe Sequence	cf46f02e6ad13bf4f2aac96c672a990c		392	Flavi_E-JEV_USUV||F0077	CACCACCTACGGCATGTGCACGGAAAAGTTTTCTT	35		215.014
1	1683	3	31	TRUE		Probe Sequence	ac1c57c8a45dfcf21598189c6b852ad0		393	Flavi_E-JEV_USUV||F0078	GTGGTCCTTGAACTGCAGTACACGGGATCTGACGG	35		404.033
1	1721	41	31	TRUE		Probe Sequence	c04067eb507708bd2283333a5b4cd444		394	Flavi_E-JEV_USUV||F0079	TCCATTGTGGCATCACTTTCCGATCTCACCCCCAT	35		682.308
1	1749	13	32	TRUE		Probe Sequence	4a9af8c757dcf4cc427bd386c23d440b		395	Flavi_E-JEV_USUV||F0080	TGGTAGAATGGTTACAGCAAACCCTTATGTGGCTTCATCC	40		338.436
1	1070	6	20	TRUE		Probe Sequence	8891c9c306c88dd54d7a83433384c4ef		396	Flavi_E-JEV_USUV||F0081	TCCATTGGAAAAGCGTTCATCACCACTATCAAAGGGGC	38		518.51
1	354	18	7	TRUE		Probe Sequence	8cfbabca25c4df0b03614cbcdbef2204		397	Flavi_E-JEV_WNVL1/KUNV|KUNV|F0082	CACCGTGAGTGGTTTATGGACCTCAACCTCCCCTG	35		359.416
1	741	13	14	TRUE		Probe Sequence	c16f3373c21fbe29e756da001faf54b9		398	Flavi_E-JEV_WNVL1/KUNV|KUNV|F0083	CAGGGATAGACACCAGTGCATACTATGTGATGACTGTCGG	40		267.652
1	1785	49	32	TRUE		Probe Sequence	4ab1095bf1d6c35036b38183ebce40c7		399	Flavi_E-JEV_WNVL1/KUNV|KUNV|F0084	GACAAAGACTTTCTTGGTCCACCGTGAGTGGTTTATGGA	39		404.784
1	2134	6	39	TRUE		Probe Sequence	ad5b85131d7ac6384e5a79a7029a6d3c		400	Flavi_E-JEV_WNVL1/KUNV|KUNV|F0085	GCGTCTGTTCAAAGGCCTTCAGATTCCTTGGGACT	35		308.126
1	1310	22	24	TRUE		Probe Sequence	d2a6aa87f831180973193edf0810b8b7		401	Flavi_E-JEV_WNVL1/KUNV|WNVL1|F0086	CTGTGAACCACGGTCAGGGATTGACACCAATGCAT	35		435.755
1	1817	25	33	TRUE		Probe Sequence	c2707845295c4a0b8a34bf6769c8f60f		402	Flavi_E-JEV_WNVL1/KUNV|WNVL1|F0087	ATCGTGAGTGGTTCATGGACCTCAACCTCCCTTGG	35		361.884
1	201	33	4	TRUE		Probe Sequence	89fb34e33449ec2f094689aad81ee764		403	Flavi_E-JEV_WNVL1/KUNV|WNVL1|F0088	AGGAACCACACGCCACGAAGCAGTCTGTGATAGCA	35		387.118
1	835	51	15	TRUE		Probe Sequence	31a8229b835d1832680d8213bfc82de0		404	Flavi_E-JEV_WNVL1/KUNV|WNVL1|F0089	TTCATTGAACGACCTAACGCCAGTGGGCAGATTGG	35		721.791
1	681	9	13	TRUE		Probe Sequence	d21b05bfee4326bc9f12bdb1899debc8		405	Flavi_E-JEV_WNVL1||F0090	CAAGGCAATAGGAAGAACCATCTTGAAAGAGAATATCAAG	40		318.496
1	2163	35	39	TRUE		Probe Sequence	62d34a76ad9adbcb40e9f65f1223b548		406	Flavi_E-JEV_WNVL1||F0091	TCTTGAAAGAGAATATCAAGTACGAAGTGGCCATTTTTGT	40		488.312
1	3	3	1	TRUE		Probe Sequence	b9e9b5bafe2dc87e7befc734bb910fe6		407	Flavi_E-JEV_WNVL1||F0092	CAAAGACGTTCTTGGTCCATCGTGAGTGGTTCATGG	36		86.683
1	1630	6	30	TRUE		Probe Sequence	059dd5477a4cb7c0dcc37a17a7db3f30		408	Flavi_E-JEV_WNVL1||F0093	CGGATGGACCTTGCAAAGTTCCTATCTCGTCAGTGG	36		451.141
1	331	51	6	TRUE		Probe Sequence	c9bb504130ecd4681208ed99e7771c96		409	Flavi_E-JEV_WNVL2||F0094	TTTGTGCATGGCCCGACGACCGTTGAATCTCATGG	35		352.968
1	1584	16	29	TRUE		Probe Sequence	a9cfdd28903f15416c237d7da0be566a		410	Flavi_E-JEV_WNVL2||F0095	GCAAGATAGGGGCCACCCAGGCTGGAAGATTCAGT	35		643.237
1	838	54	15	TRUE		Probe Sequence	8d7e0b8f11331ab18ad3ef21a1f46b8b		411	Flavi_E-JEV_WNVL2||F0096	CGGTTGATTGTGAGCCACGGTCAGGAATAGACACC	35		508.887
1	93	37	2	TRUE		Probe Sequence	27426eba6f9de0dcdd76a6192f08e543		412	Flavi_E-JEV_WNVL2||F0097	GGAACCGGGAAACACTGATGGAGTTTGAAGAACCTCA	37		385.517
1	454	6	9	TRUE		Probe Sequence	a999d0b5c8a4f77738d758bab1cb3320		413	Flavi_E-JEV_WNVL2||F0098	CCAAGCTCTGGCCGGAGCGATTCCTGTTGAGTTCT	35		101.055
1	1173	53	21	TRUE		Probe Sequence	b1e0ee89a34ea50ab7028b9bfcc609a8		414	Flavi_E-JEV_WNVL2||F0099	AAGCGTTCAAATTCGCTAGGACTCCCGCTGACACT	35		415.768
1	325	45	6	TRUE		Probe Sequence	de3034157aabb2d07087be3ab15d583d		415	Flavi_E-JEV_WNVL2||F0100	ACCGGAACAGACGGTCCCTGCAAAGTGCCCATTTC	35		447.717
1	1282	50	23	TRUE		Probe Sequence	79c259e6867dd11ab10d4681ac5a84b1		416	Flavi_E-JEV_WNVL2||F0101	CTGCAAAGTGCCCATTTCTTCCGTAGCTTCCCTGA	35		475.302
1	770	42	14	TRUE		Probe Sequence	0e61ab69f75286ed4de64d9e377f6d32		417	Flavi_E-MBV_ILHV||F0102	ACTACACCGCCCAATTGACAGGGAAGTACGCTGCC	35		559.907
1	1579	11	29	TRUE		Probe Sequence	9d084351bc26a22aa16b3f6c517e2a72		418	Flavi_E-MBV_ILHV||F0103	GAACCACGGGCCGCCTTGGACATTGACAACTACTA	35		315.259
1	1263	31	23	TRUE		Probe Sequence	03b27670824772c77acfa2370665ed19		419	Flavi_E-MBV_ILHV||F0104	GGACCCGCCACTGAGTCGTGGAAGAACCGTGAGAG	35		452.46
1	148	36	3	TRUE		Probe Sequence	55e6e0ff17022dce5502674eff655627		420	Flavi_E-MBV_ILHV||F0105	GGGTAACCAAGAGGGCGCTCTGCATACGGCTTTGG	35		421.658
1	38	38	1	TRUE		Probe Sequence	2c7409aa1fe9a0b62b8f66522b0ccd3d		421	Flavi_E-MBV_ILHV||F0106	TCGCGTTTGCCCAAACCCCAGTGGATACAGGCCAT	35		393.591
1	1079	15	20	TRUE		Probe Sequence	d66c6c154b9f4ccce9fb640ccb9a7e99		422	Flavi_E-MBV_ILHV||F0107	ACGGACGGACCGTGCAAGATCCCCATCTCCATGAC	35		404.329
1	736	8	14	TRUE		Probe Sequence	3a63f8b69a586542e292911326b7087b		423	Flavi_E-MBV_ILHV||F0108	TGTCACAGTCAATCCAATAATCCCAAGCTCGGCCA	35		339.757
1	1430	30	26	TRUE		Probe Sequence	23a345a2cdff15c60442488a8a152a53		424	Flavi_E-MBV_ILHV||F0109	CTTTGGGAGCTCGTTCATCCTCGTGGGCCAAGAAA	35		435.286
1	2100	28	38	TRUE		Probe Sequence	2832bb49d4eb8fddf753887ef5c323db		425	Flavi_E-MBV_ROCV||F0110	CCTTGGACGGGACCCGCAACAGATGTTTGGAAGTA	35		503.083
1	1702	22	31	TRUE		Probe Sequence	a910dc13168104545b670db7d24417dc		426	Flavi_E-MBV_ROCV||F0111	GTTACAAGGCAAACCGTTGTCGCGCTAGCCGCTCA	35		473.797
1	2186	2	40	TRUE		Probe Sequence	d43119f5c8ee250d50bcb2dcc5b30d63		427	Flavi_E-MBV_ROCV||F0112	TGTCGCGCTAGCCGCTCAGGAGGGAGAACTTCATA	35		363.393
1	978	26	18	TRUE		Probe Sequence	ca3e6b4bebae85d45e13d0d40ef9446d		428	Flavi_E-MBV_ROCV||F0113	GACACGGCACAATCGTGACGGAGGTACAGTACGCT	35		541.838
1	1195	19	22	TRUE		Probe Sequence	755fb179d879359e3a5bb35ce73643ee		429	Flavi_E-MBV_ROCV||F0114	ACGGAGGTACAGTACGCTGGTTCTGATGGGCCATG	35		366.29
1	1367	23	25	TRUE		Probe Sequence	e33c6565a21d614ab45af5359726d3f0		430	Flavi_E-MBV_ROCV||F0115	GATCTCACTCCCATCGGACGATTGGTGACGGTCAA	35		386.293
1	990	38	18	TRUE		Probe Sequence	f3481e574e0d3406396fab265bc07a50		431	Flavi_E-MBV_ROCV||F0116	GGTAGTGTGATCGGGAGCGCGTTCAAAACCACCAT	35		411.294
1	1254	22	23	TRUE		Probe Sequence	fdf756b9e5eddfc8d0a434d2584783b1		432	Flavi_E-MBV_ROCV||F0117	TCAAAGGTGCGCAACGCATGGCCGTGCTAGGTGAA	35		401.271
1	1623	55	29	TRUE		Probe Sequence	b61c0fe787126d8e6988be7f716c4ae4		433	Flavi_E-MFV_AeFV||F0118	GACAAGTTGCCACGTGCGTTGAAGTCCAATGCCTG	35		389.697
1	1788	52	32	TRUE		Probe Sequence	f0872beb266962240da9381a37620ba7		434	Flavi_E-MFV_AeFV||F0119	GAACTCCATGGGCACCAAGACTCAAGAGCCGTGTT	35		377.664
1	1518	6	28	TRUE		Probe Sequence	271c9bd10602f22711cccf4dcaf65efa		435	Flavi_E-MFV_AeFV||F0120	AGGAACCATCACCTTGACTTGCGGTGCTACCACTG	35		277.02
1	1501	45	27	TRUE		Probe Sequence	8ce4e557c86390667761ccb437145201		436	Flavi_E-MFV_AeFV||F0121	CTTGCGGTGCTACCACTGACAGATTGGCTAGCCAA	35		565.967
1	2212	28	40	TRUE		Probe Sequence	8da4caaf2f2397e0d6b0a846854d4b48		437	Flavi_E-MFV_AeFV||F0122	TGATGCCTGGCCCGGGGTTATTCGCCTCGGTGAAT	35		406.212
1	2108	36	38	TRUE		Probe Sequence	2fde0f143512a082d37d4c4aa4fbefd8		438	Flavi_E-MFV_AeFV||F0123	GGACATCCGCTCCGTTTCGTTCACGTGCGAAATGA	35		561.804
1	656	40	12	TRUE		Probe Sequence	156e7a7958e20f7d0159a00119207276		439	Flavi_E-MFV_AeFV||F0124	TGTCTCGATCATCCTCGAAGAGAGCACTCCGCAGG	35		550.827
1	1424	24	26	TRUE		Probe Sequence	59c5d33eb44b83b12dc93b50b324dffa		440	Flavi_E-MFV_AeFV||F0125	CCCTGTTGACTGTCTCGTCACACCGGTAGCCCAGG	35		508.287
1	389	53	7	TRUE		Probe Sequence	95dd11f4975b43d08dad238217a03a3e		441	Flavi_E-MFV_CFAV||F0126	GATTCGTTGGAACGTGCGTCGAACTCCATTGCGAC	35		342.403
1	395	3	8	TRUE		Probe Sequence	c6c12596451aa04f25c236f3e7b3e51d		442	Flavi_E-MFV_CFAV||F0127	TTAGGTTTGCGAAACTCGGAAACGCGGCGATGACC	35		319.398
1	1627	3	30	TRUE		Probe Sequence	61c0d6f0e63ce2b49babd19a60f9c715		443	Flavi_E-MFV_CFAV||F0128	CTATCATGTTACGGGAAGCTCCCATGAGGGGCTGT	35		355.826
1	394	2	8	TRUE		Probe Sequence	0b04d5f170f50ab494b10bc98403a7e6		444	Flavi_E-MFV_CFAV||F0129	TTTTTGCGGTCTCAAGTTGACAGTTGGCCTGGCGT	35		151.073
1	359	23	7	TRUE		Probe Sequence	8a394736e4ab4e59ede00ae633984244		445	Flavi_E-MFV_CFAV||F0130	TGCACTCTACTGCTAGTGGTCGGCACGGCATGGAG	35		378.351
1	851	11	16	TRUE		Probe Sequence	70560c9ef05c61d7177a6ffe13c0d94d		446	Flavi_E-MFV_CFAV||F0131	ATCTTTCTCGCAGGGAAGACCACTTCTCGGGCATT	35		412.042
1	906	10	17	TRUE		Probe Sequence	1a17b1e461d730177cfa0f28b377fa87		447	Flavi_E-MFV_CFAV||F0132	GACCACTTCTCGGGCATTTGTCAAGTGCGGGAACC	35		460.618
1	1426	26	26	TRUE		Probe Sequence	990b6f010e3a3ca0bd1a351c95a70928		448	Flavi_E-MFV_CxFV||F0133	CTTCAAGTGGGGAATCGGGTTTGTTGCCACGTGTG	35		566.015
1	481	33	9	TRUE		Probe Sequence	ba817b71243f08273ab016ab14708ace		449	Flavi_E-MFV_CxFV||F0134	GGGCAATGCCGCTGTTACTTGTCGGCTAGAATCAG	35		301.684
1	1565	53	28	TRUE		Probe Sequence	fbf981d52289ddd57f01f628af6301b5		450	Flavi_E-MFV_CxFV||F0135	TTGTGCGGTCTCAAATCGATGAGTGGCCCGGAGCG	35		511.926
1	1748	12	32	TRUE		Probe Sequence	d7c2cc017667a2985ec3e5e27bdf70a7		451	Flavi_E-MFV_CxFV||F0136	GGGATAATGCCATTGCCACGCAGGACGGTTTTCGT	35		264.99
1	1625	1	30	TRUE		Probe Sequence	4990e56ac4ff1c253926ce98100a12a4		452	Flavi_E-MFV_CxFV||F0137	GGACTGCCCGGGGATCAAGTCTTCAGTCTTCGTCC	35		266.053
1	1285	53	23	TRUE		Probe Sequence	6b1c5df3aaf0a51b33784c3d9edcadbd		453	Flavi_E-MFV_CxFV||F0138	AAAGCGGTTTCGGATACGACGGAGTGGTGATGACA	35		557.052
1	212	44	4	TRUE		Probe Sequence	51e3361e69d73d4b1c642bbe39312bf5		454	Flavi_E-MFV_CxFV||F0139	GATGCTACCTCCTTGCGACGAAGATGGTGTTCGGA	35		362.611
1	1447	47	26	TRUE		Probe Sequence	e94740f82d9c216179363feaf72825af		455	Flavi_E-MFV_CxFV||F0140	GAATGGCCAAGCATGTGGTTGACAAGTACCGGAGG	35		566.804
1	1728	48	31	TRUE		Probe Sequence	6252a2f31452d725b5f392471804576f		456	Flavi_E-MFV_KRV||F0141	ATTCATGGCCATCAGGACACCCAGTCCATCGTGAG	35		527.687
1	969	17	18	TRUE		Probe Sequence	01e9c0f49e6ea308a19b44a80825f317		457	Flavi_E-MFV_KRV||F0142	GGGATGTCCCGACCCAATTCCAATTTGGCGACGTT	35		345.952
1	1606	38	29	TRUE		Probe Sequence	ffe1b33f2f278adc86a7c381b5749f5e		458	Flavi_E-MFV_KRV||F0143	TTCCAATTTGGCGACGTTGGCACCATCACGCTCAC	35		635.525
1	1522	10	28	TRUE		Probe Sequence	5238cfdf98af424af2130527efd7e36e		459	Flavi_E-MFV_KRV||F0144	GATCAAAATGGGTGGGTTCACTTCCGGCATGGACA	35		509.455
1	787	3	15	TRUE		Probe Sequence	4a9624415fafee10e2ae9c70cbfd2d59		460	Flavi_E-MFV_KRV||F0145	TCACTTCCGGCATGGACAAAATTGTCAGATGGGGA	35		378.115
1	198	30	4	TRUE		Probe Sequence	b1753f8049083ab0a6b5a02fddbfd733		461	Flavi_E-MFV_KRV||F0146	CATCTCGTTCAGCAGTCTTCCCCTGTGTGCGGCAA	35		299.208
1	2005	45	36	TRUE		Probe Sequence	29e9fdc9e0b6cbed99f29bfc694c4f6e		462	Flavi_E-MFV_KRV||F0147	CCGGGCGCATGTTATCTGTGGAAATGGAACAAGCC	35		588.418
1	646	30	12	TRUE		Probe Sequence	a9f202161e4a8a9eb49a4312abf131ac		463	Flavi_E-MFV_KRV||F0148	GTCGCTACACAAAAACCGGTGTGACAGGACTGGGA	35		524.654
1	1305	17	24	TRUE		Probe Sequence	40dcefc120b9557ba34b8cd3861a0023		464	Flavi_E-MFV_QBV||F0149	CTCGGAAACGCGGCTATGACTTGTCGCTTGGAATC	35		444.377
1	19	19	1	TRUE		Probe Sequence	702f5c270127c700e5a00a417a564766		465	Flavi_E-MFV_QBV||F0150	CAGAGCAACTCCTGCTTGATTATTACCACGTTACCGGC	38		286.37
1	1521	9	28	TRUE		Probe Sequence	cfd979399daf44c2d4c5ac1f169f6082		466	Flavi_E-MFV_QBV||F0151	CTACACATGCGGGCTTCCGTGACGTTGCTTTCGTG	35		399.16
1	1825	33	33	TRUE		Probe Sequence	8766e36a69d9a0217109a8927603c37c		467	Flavi_E-MFV_QBV||F0152	AACGAGAGCTGCTCACTCAACATGGTGTGTCATGG	35		421.846
1	964	12	18	TRUE		Probe Sequence	70ba2bed266daa049e85907d547c125b		468	Flavi_E-MFV_QBV||F0153	CTGGAAAACCAACGTCCCGTGCCTTCGTCGGCTGT	35		360.896
1	558	54	10	TRUE		Probe Sequence	062589685dd6810f61eb87230ffa8dc8		469	Flavi_E-MFV_QBV||F0154	CACTCTTGATTGGCGGTGCATCTGTCCCCATTGAA	35		377.811
1	1622	54	29	TRUE		Probe Sequence	ebece3df364586b9bc664a4c82ba3be9		470	Flavi_E-MFV_QBV||F0155	TCGGAGTACCAGGAGTTGCAGGAGTTTGGCGCGAT	35		527.088
1	1587	19	29	TRUE		Probe Sequence	714e6638080335cc242d9a81cf11fe88		471	Flavi_E-NOUV_NOUV||F0156	CTCACAGTTCGCGAAAGCCAAGACAGGGGCAGTTG	35		468.934
1	1995	35	36	TRUE		Probe Sequence	708004f7c68654e08d1ff2fb2078944c		472	Flavi_E-NOUV_NOUV||F0157	GTCGATGATCTCCCATTGCCATGGACATCAGCCAC	35		500.283
1	1795	3	33	TRUE		Probe Sequence	2b73b7c6af438e646ffd50e438599567		473	Flavi_E-NOUV_NOUV||F0158	CTTCTGACCTCTGGCACAACAGAGAAGCACTCGTG	35		373.848
1	743	15	14	TRUE		Probe Sequence	4340425f89d33f1718a937d5acfcbd7d		474	Flavi_E-NOUV_NOUV||F0159	ACGCAGTGGAACGTTCAGTAGTGGTGCTAGGAGAC	35		364.348
1	1776	40	32	TRUE		Probe Sequence	76b1fa1874fccdd79d98bff09b1be686		475	Flavi_E-NOUV_NOUV||F0160	CTTTGAAGAAGCAGACACCGTGGGGGTGATCGCTG	35		722.526
1	708	36	13	TRUE		Probe Sequence	cb2c3e041424952c99fa1a7148bfecb7		476	Flavi_E-NOUV_NOUV||F0161	CCCGGTATGCCCAAACACGGTTGTTCTTACTAAGGA	36		444.621
1	579	19	11	TRUE		Probe Sequence	44fe5592946d997e3485b07d727d7049		477	Flavi_E-NOUV_NOUV||F0162	AAACTATCAACTTTCACCATGGCTTGCCGCCTGGC	35		375.875
1	329	49	6	TRUE		Probe Sequence	4bc47d8d4cae3ce8716a7db28b15db7e		478	Flavi_E-NOUV_NOUV||F0163	CAATAGGAGATGCATTCTACGCAACCTACAGAGGCGC	37		396.669
1	1272	40	23	TRUE		Probe Sequence	046ea63fe0a71e0874c81eb409eef020		479	Flavi_E-NTV_BAGV||F0164	GTTCATTGTCACACCAAAAGCACCAGTGTACACAGCC	37		473.477
1	408	16	8	TRUE		Probe Sequence	1bc5b1cf33aaef45830e6958b7819dc3		480	Flavi_E-NTV_BAGV||F0165	CGTGCTAACTATGAATTCGAAGAGCTGGCTTGTGAACAGA	40		293.106
1	715	43	13	TRUE		Probe Sequence	b437bf35a36fbc9f215f7b65608b43ff		481	Flavi_E-NTV_BAGV||F0166	TCATGCAACTAAACAATCAGTAGTGGCACTGGCTTCGC	38		483.33
1	958	6	18	TRUE		Probe Sequence	133bff2cf527eb533a1e66b5ec375994		482	Flavi_E-NTV_BAGV||F0167	GTAGTGGCACTGGCTTCGCAAGAAGGGGCGTTACA	35		418.722
1	1028	20	19	TRUE		Probe Sequence	327e2a147ad8df977b044fa7a9c7b555		483	Flavi_E-NTV_BAGV||F0168	ACGCTGCTCTGGCCGGAGCCATTCCAGTGAAATAC	35		259.49
1	1689	9	31	TRUE		Probe Sequence	dce676f5f069d5d407ecbbbe83763840		484	Flavi_E-NTV_TMUV||F0169	CGGAAGCGAGCACCTACCACAATTATTCAGCCCAG	35		256.598
1	1123	3	21	TRUE		Probe Sequence	337a8203a3cb96c5b39770a827935989		485	Flavi_E-NTV_TMUV||F0170	CCAAAAGTCCCGTCTACACCGCTGAGATGGAGGAT	35		342.848
1	1617	49	29	TRUE		Probe Sequence	63aaeaaf76ae2c6935c51bc3d66d4e11		486	Flavi_E-NTV_TMUV||F0171	GATCTCAACTTACCATGGACAGGGTCATCAGCGGG	35		561.743
1	1505	49	27	TRUE		Probe Sequence	e5a3eecc6a04628f37593493c8f9dbc9		487	Flavi_E-NTV_TMUV||F0172	GACAGGGTCATCAGCGGGGACGTGGCAAAACAAAG	35		530.944
1	2102	30	38	TRUE		Probe Sequence	682471697ff178c857ddd5672902a35a		488	Flavi_E-NTV_TMUV||F0173	TCATTGATAGAATTTGAGGAGGCCCACGCCACCAA	35		564.677
1	1086	22	20	TRUE		Probe Sequence	c8175b0f5c0cb7939f8e2946f643293f		489	Flavi_E-NTV_TMUV||F0174	TTGGCATCACAAGAAGGAGCCCTCCATGCAGCATT	35		436.114
1	786	2	15	TRUE		Probe Sequence	2e68c926b1740347a6cc49062481606a		490	Flavi_E-NTV_TMUV||F0175	GGCCCTGTAGAGTTCCCATATCCATGTCGGCAGAT	35		297.012
1	911	15	17	TRUE		Probe Sequence	3e731eeb3cad76cd9fe0eecaa314606a		491	Flavi_E-NTV_TMUV||F0176	TCAACCCATACGTGTCGACCTCCTCCACGGGTGCC	35		408.467
1	209	41	4	TRUE		Probe Sequence	214c1c693065fa3c282d5da778404064		492	Flavi_E-RBV_APOIV||F0177	AATCCAGTTCACTGTTGGCATTGAGGTGCACAAAGG	36		367.242
1	1547	35	28	TRUE		Probe Sequence	7d903b76a02109f6a6326e9c17565437		493	Flavi_E-RBV_APOIV||F0178	CTGGGAAACACTCTGTCGAGCTCACTGGGTATGGT	35		585.214
1	674	2	13	TRUE		Probe Sequence	682a40c60ef584771fc3e9809a66e9a0		494	Flavi_E-RBV_APOIV||F0179	AGGGTGGTAGCAAGCACGGATCTATCAGACATACGG	36		308.881
1	1493	37	27	TRUE		Probe Sequence	982022ddd52dd2c0c29e94ded5b3f021		495	Flavi_E-RBV_APOIV||F0180	ATGGAAGTGAAGTACACAGGTGAAGGAGCCCCATG	35		625.283
1	400	8	8	TRUE		Probe Sequence	108743ca10bd9450bbd1e2d421888652		496	Flavi_E-RBV_APOIV||F0181	AGGTGAAGGAGCCCCATGCCGTATACCATTCAGAG	35		297.42
1	1076	12	20	TRUE		Probe Sequence	6a80ee3ef9fa630ab346b77fbaf69227		497	Flavi_E-RBV_APOIV||F0182	GCCGTATACCATTCAGAGTTGAACGAGTGGACAAGCC	37		400.278
1	463	15	9	TRUE		Probe Sequence	46fe6273a01733dab9c3cd9aeb130aa4		498	Flavi_E-RBV_APOIV||F0183	GAGGCAGAAGTCCCTCCCGGCATCAGTATCATCAA	35		277.08
1	712	40	13	TRUE		Probe Sequence	52b446344e6be748ebf3d4ed5902d026		499	Flavi_E-RBV_APOIV||F0184	TTGGTGACATTGATGTGCAATGGAATCAGCCGGGA	35		1002.26
1	1374	30	25	TRUE		Probe Sequence	19213cf98e3536eed758391e5c1674b5		500	Flavi_E-RBV_MMLV||F0185	ATTTCAGGAAATGTCTCAGCCAGTGTCGTGAGTGCT	36		394.367
1	2095	23	38	TRUE		Probe Sequence	3b574e092d7e79450407cac1d0bd3c5b		501	Flavi_E-RBV_MMLV||F0186	ATCTGCCTCTTCCTTGGAGAATACCTGATGGACACTGG	38		487.307
1	380	44	7	TRUE		Probe Sequence	76be155978425c49b875873d883a768a		502	Flavi_E-RBV_MMLV||F0187	GCCTTCAAAGAACCTCATGCGGTAAAGATGGTTGTGC	37		479.669
1	1903	55	34	TRUE		Probe Sequence	e4e7ec3b6ca0c3a4fd446130aef2cf9a		503	Flavi_E-RBV_MMLV||F0188	CATGTTGATTGCCGAGTTAGCCTAGTGAACCTGAAGCT	38		362.383
1	322	42	6	TRUE		Probe Sequence	f880ffa2eb16f36bf92bc881b945ac0b		504	Flavi_E-RBV_MMLV||F0189	TACAGTTGCAATGGAAGTCACCTACCAAGGAACTGATGT	39		276.67
1	91	35	2	TRUE		Probe Sequence	d6ab1bfaf3b89857859d7899f10f0df9		505	Flavi_E-RBV_MMLV||F0190	TGGAGGTTCCACTGGGTTTTTCCACTATTAAGGTTGGT	38		317.341
1	1959	55	35	TRUE		Probe Sequence	86002243a523a95704dc61b0574c13ec		506	Flavi_E-RBV_MMLV||F0191	TTCCACTATTAAGGTTGGTGCAGCAAAACAGCAATGGA	38		458.706
1	1078	14	20	TRUE		Probe Sequence	40539573564887f5c96fff5211886b48		507	Flavi_E-RBV_MMLV||F0192	AGCCTCAAGAGCTTTTGAGCAAACATTGATGACAGCT	37		272.852
1	817	33	15	TRUE		Probe Sequence	6e4553a4344920a6f304c3563fbd98c3		508	Flavi_E-RBV_MODV||F0193	ATATCTATGAGCAACAAGCTGTCCAGTATGTGGTTGGCA	39		369.243
1	1152	32	21	TRUE		Probe Sequence	1a5ab5a5e41b2d14682bc505fde8f89e		509	Flavi_E-RBV_MODV||F0194	CCTCATTTTCGGCTGAAGCAGAAAAGCATACAGTTGAGAT	40		349.336
1	2127	55	38	TRUE		Probe Sequence	1c5832006b641cf1d1868ff19142716c		510	Flavi_E-RBV_MODV||F0195	TGGTGGCCAGTGCGGACCTATCAAACATTAGACTG	35		596.017
1	144	32	3	TRUE		Probe Sequence	84d21f07140a57a3d1e7951c9f24cff3		511	Flavi_E-RBV_MODV||F0196	GAGCTGCAAAGTTTCCGTGGCTAAGTTGAAATTGAAGGG	39		335.079
1	671	55	12	TRUE		Probe Sequence	5247272ca514370d8b4355ae7850bc17		512	Flavi_E-RBV_MODV||F0197	CATTTGTTGAAAGCAATGGAGCCACTATCTTCCTGGAACT	40		434.353
1	1673	49	30	TRUE		Probe Sequence	304fee5b5cb4d1f337ace39796ebf0c0		513	Flavi_E-RBV_RBV||F0198	CAGCATCGTTGGATGTGCTAAGGCCACTTGTGGGG	35		692.596
1	527	23	10	TRUE		Probe Sequence	edd0ab12862b85c4beb7cc1e9e4d2557		514	Flavi_E-RBV_RBV||F0199	GTGACTTGCCATTGCCCTCCAAAATTTCAGGTGGA	35		408.162
1	1698	18	31	TRUE		Probe Sequence	5579a672d404563e8235b5b6381646ef		515	Flavi_E-RBV_RBV||F0200	TGACCAAAACTAGTAACTCTTACCATCTCACCGGAGGACA	40		453.163
1	887	47	16	TRUE		Probe Sequence	d73cc5da5f3b95f18f59443523d38827		516	Flavi_E-RBV_RBV||F0201	TACCATCTCACCGGAGGACATGTTGATTGTAGAGTGAGT	39		534.997
1	1992	32	36	TRUE		Probe Sequence	a16c3815af95878a1f7cddbf8e1227b7		517	Flavi_E-RBV_RBV||F0202	GGTTGCAATGGAAGTCAAATATAAGGGATCCGATGCTCCA	40		395.958
1	1958	54	35	TRUE		Probe Sequence	55a21b97db800049f6345154b2725bb6		518	Flavi_E-RBV_RBV||F0203	ATAAGGGATCCGATGCTCCATGTAGAATACCTGTTTCTGT	40		330.983
1	949	53	17	TRUE		Probe Sequence	c5c315f1340bb55d29086882e161dc1d		519	Flavi_E-RBV_RBV||F0204	ATTACTGCTAACCCATTTGCCGCTAATAATGAGGCTGTTG	40		621.046
1	996	44	18	TRUE		Probe Sequence	e2098587b0e09d21dc4a716bba8af22a		520	Flavi_E-RBV_RBV||F0205	TGTTCCTTGAATTGGAAGCTCCGCTAGGTGTATCGA	36		562.062
1	951	55	17	TRUE		Probe Sequence	0a2fc7d7fabe514fe1da71fe89be6405		521	Flavi_E-SPOV_BSGV||F0206	CGAGAGACTTCAAGCCCTCATGCTCTGCTGCTGAC	35		465.376
1	186	18	4	TRUE		Probe Sequence	53ad474f8ad6f8ff318af08352f3f175		522	Flavi_E-SPOV_BSGV||F0207	CAGCCGGACACTTAAAGTGCAGGATCAAGATGGACA	36		298.008
1	1773	37	32	TRUE		Probe Sequence	2c07aefdf43661a3345911cb134aa8b8		523	Flavi_E-SPOV_BSGV||F0208	GGACGTCAGTTATCAAGGAGATGATGCGCCCTGCA	35		590.732
1	44	44	1	TRUE		Probe Sequence	e71e0b142a43b8c44d4bdd5b4d91b05c		524	Flavi_E-SPOV_BSGV||F0209	TCAAATCTGGCAGAAGTGGAACCAGTGGGGAGGTT	35		610.053
1	2078	6	38	TRUE		Probe Sequence	d3426b732aa1aa5121c47e892bad6065		525	Flavi_E-SPOV_BSGV||F0210	TGGTTTCGGCCCACCCAGTCATAACGGCAAAGAAT	35		297.966
1	221	53	4	TRUE		Probe Sequence	e7e4004b2c3600fcb6ae9db4cb9d9a2d		526	Flavi_E-SPOV_BSGV||F0211	GGTGGAACCCCCTTACGGAGACAGCTACATCGTCA	35		338.688
1	1854	6	34	TRUE		Probe Sequence	368a6b270042b25011eed93c7b574c01		527	Flavi_E-SPOV_BSGV||F0212	GAGACAGCTACATCGTCATTGGGGTCGGAGACGGA	35		511.293
1	120	8	3	TRUE		Probe Sequence	1c672d71f9c2a621eeae0cb39b3c4324		528	Flavi_E-SPOV_IGUV||F0213	GCAGAATTCGCCTGCAAGAAAGAAGCTCCAGGGCA	35		405.621
1	1061	53	19	TRUE		Probe Sequence	982acbf89c758d5ede60c8d13965da4b		529	Flavi_E-SPOV_IGUV||F0214	GGAATACAACGTGATGGTCGCAGTCCATGGCAGTG	35		491.102
1	1732	52	31	TRUE		Probe Sequence	d6d54dd2fb46151c37c9392f0f939dbd		530	Flavi_E-SPOV_IGUV||F0215	AGCCATTCCTATGAAGGGCACCTCCAGCAAAGTGG	35		561
1	1239	7	23	TRUE		Probe Sequence	9130d4bbcd685d84a9ed51935f443466		531	Flavi_E-SPOV_IGUV||F0216	GCACCTCCAGCAAAGTGGACATAACTGCAGGACAC	35		385.449
1	2099	27	38	TRUE		Probe Sequence	879be90fc37c7f28f3e023ad06f28618		532	Flavi_E-SPOV_IGUV||F0217	CCACAGACACGGGCCATGGCACGGTTGTTATGGAA	35		439.935
1	574	14	11	TRUE		Probe Sequence	c12b9d399bbfb8598fb86635961ff19b		533	Flavi_E-SPOV_IGUV||F0218	ATGTCCCGTGCAGGGTTCCCATCACCATTGCGCGA	35		394.268
1	677	5	13	TRUE		Probe Sequence	6faadef191e11ca20ad43765930a13ad		534	Flavi_E-SPOV_IGUV||F0219	GTGTCGGTTAACCCCCTCGCCATGACAACGTCATC	35		231.447
1	1341	53	24	TRUE		Probe Sequence	7a7bde7b249d6f4fc48aa8865529b96d		535	Flavi_E-SPOV_IGUV||F0220	GGAAGTTCCATCGGAGGAGCCTTTAAAACCACCTGG	36		471.783
1	1926	22	35	TRUE		Probe Sequence	6d0fc5d2c4d3ad77775af14c31d086bc		536	Flavi_E-SPOV_KEDV||F0221	ACACACCAAGGCCCAGATCATCCTCCCCGAAAACC	35		567.986
1	489	41	9	TRUE		Probe Sequence	b960738409c1ee94c639645ef446b842		537	Flavi_E-SPOV_KEDV||F0222	CGCAAGGAGCTGTGCACATTGACAACGAGATAGCG	35		401.224
1	1007	55	18	TRUE		Probe Sequence	7fd791152a72c225b6a9a31dfa1c5f82		538	Flavi_E-SPOV_KEDV||F0223	ATTGACAACGAGATAGCGCAGGCCACAGAGGAACA	35		601.873
1	1055	47	19	TRUE		Probe Sequence	f53d2a69dfe58bee8b1a5719ee841dc3		539	Flavi_E-SPOV_KEDV||F0224	AGCCCTGGTCGAGTTCCGAGATGCCCATGCCAAGA	35		550.37
1	685	13	13	TRUE		Probe Sequence	8a9276522d2785aa9e13748913e74545		540	Flavi_E-SPOV_KEDV||F0225	GAGATGCCCATGCCAAGAAACAAGAGGTGGTCGTC	35		365.913
1	1	1	1	TRUE		Probe Sequence	acf04dea40c3e65dea281b40ebd34545		541	Flavi_E-SPOV_KEDV||F0226	GAAGATGGACAAGCTACGGCTCAGAGGTGTCTCGT	35		332.942
1	2065	49	37	TRUE		Probe Sequence	81f37fe06a9823214ab670a03bb58b0a		542	Flavi_E-SPOV_KEDV||F0227	GGCTCAGAGGTGTCTCGTACGCCATGTGTGGAGGA	35		626.07
1	11	11	1	TRUE		Probe Sequence	15e9508d7f8e977778f21706f9b96bd2		543	Flavi_E-SPOV_KEDV||F0228	CGAGTCGATCATGAAAGGAGCAAGACGCATGGCCA	35		366.144
1	127	15	3	TRUE		Probe Sequence	ee2bcf8a1d881a89ff86236f54ff7a91		544	Flavi_E-SPOV_KOKV||F0229	TATACCATCCACATGAACGTCCACGCCTCACAGGA	35		317.218
1	2161	33	39	TRUE		Probe Sequence	8db7236efd387062a81010386372f890		545	Flavi_E-SPOV_KOKV||F0230	CGTCCACGCCTCACAGGAGACCGGCCATTTCATGA	35		549.5
1	2219	35	40	TRUE		Probe Sequence	01bd2b75d9a81ffc79a17e44bc1a0d76		546	Flavi_E-SPOV_KOKV||F0231	AATGACACTATCGCCAGTGAGAACAAGCACGGAGC	35		598.097
1	746	18	14	TRUE		Probe Sequence	e1ef7582947674d37abd72f0fb6f9983		547	Flavi_E-SPOV_KOKV||F0232	ACCCATGCCACCAAGCGAGAAGTGCTAGCCCTAGG	35		502.432
1	197	29	4	TRUE		Probe Sequence	872be2126fc32cafffeb5f8ea8c4f8f7		548	Flavi_E-SPOV_KOKV||F0233	TTCACAAGAAGGGACATTGCAAGTGGCTCTAGCGG	35		394.41
1	2008	48	36	TRUE		Probe Sequence	fda48dfcbf8204c2e8d2b16fd288c228		549	Flavi_E-SPOV_KOKV||F0234	CCATGCAGGGTGCCCATATCAATGTCTGTGAGCCT	35		577.432
1	349	13	7	TRUE		Probe Sequence	6431c0ca1194a37c6f0a560e39edb9d2		550	Flavi_E-SPOV_KOKV||F0235	TTCATCATCGCTGGAACAGGCGAACCAAGGGCGCA	35		412.682
1	875	35	16	TRUE		Probe Sequence	f8877425a11c7a2c1abe9d69e3f2f7c9		551	Flavi_E-SPOV_KOKV||F0236	CCATCAAGGGAGCCAGGCGACTTGCCGTGATCGGT	35		481.659
1	1684	4	31	TRUE		Probe Sequence	4dc53d20fba437614075315c62114f8b		552	Flavi_E-SPOV_ZIKV||F0237	GAGTATCGGATAATGCTATCAGTGCATGGCTCCCAGC	37		260.761
1	1433	33	26	TRUE		Probe Sequence	7e76994e679373fc21c35cf3cf60cadd		553	Flavi_E-SPOV_ZIKV||F0238	CACAAAGAGTGGTTTCATGACATCCCATTGCCTTGGC	37		406.386
1	205	37	4	TRUE		Probe Sequence	ac8bdecfefcc170d63e043b378c1826d		554	Flavi_E-SPOV_ZIKV||F0239	CACACGGCTCTCGCTGGAGCTCTAGAGGCTGAGAT	35		315.15
1	1273	41	23	TRUE		Probe Sequence	c2a89d390f29e2a4d21825524644535f		555	Flavi_E-SPOV_ZIKV||F0240	AGGCTGTTCTCTGGCCATTTGAAATGCCGCCTAAA	35		454.576
1	334	54	6	TRUE		Probe Sequence	6ef7c99642129c542dc0212feb411ed9		556	Flavi_E-SPOV_ZIKV||F0241	GGGCGTGTCATATTCCTTGTGCACTGCGGCATTCA	35		304.794
1	1289	1	24	TRUE		Probe Sequence	a72ee8008c2bd913bfc2069990c956d3		557	Flavi_E-SPOV_ZIKV||F0242	TGTGCACTGCGGCATTCACATTCACCAAGGTCCCA	35		336.78
1	1216	40	22	TRUE		Probe Sequence	b1d109243720cffb43dc39e36b4b620e		558	Flavi_E-SPOV_ZIKV||F0243	GTGGACATGCAGACCCTGACCCCAGTTGGAAGGCT	35		592.059
1	493	45	9	TRUE		Probe Sequence	1663ec41717f161be0cd00abbaeea2b7		559	Flavi_E-SPOV_ZIKV||F0244	GAGTTGGGGACAAGAAAATCACCCACCACTGGCAT	35		547.766
1	1372	28	25	TRUE		Probe Sequence	d81bef2666286d7b53076e41d1e53cba		560	Flavi_E-YFV_SEPV||F0245	GACTTTGAGCAACCACATGCTGTGACCATGAAAGCT	36		445.803
1	1658	34	30	TRUE		Probe Sequence	25a0c3de51fd2cc70b92693156d54bb2		561	Flavi_E-YFV_SEPV||F0246	GCTGTGACCATGAAAGCTTTAGTGCTCGGAAGCCA	35		547.145
1	765	37	14	TRUE		Probe Sequence	6b27c3899c427e262a62ce5c89bb57b8		562	Flavi_E-YFV_SEPV||F0247	TTTAGTGCTCGGAAGCCAAGAAGGTGCATTGAGGA	35		497.228
1	2036	20	37	TRUE		Probe Sequence	c74b99b28a8eb0d61038537fd875d7f6		563	Flavi_E-YFV_SEPV||F0248	TGAACAATGATGAAGTGCTGGTTGAGATCAGTCCCCC	37		499.55
1	1649	25	30	TRUE		Probe Sequence	e6aff4a320455bd381359a0f353520d2		564	Flavi_E-YFV_SEPV||F0249	CCTTTTGGGGAAAGCTACATCATAGTTGGTTCAGGGGA	38		955.202
1	850	10	16	TRUE		Probe Sequence	94d08b2dad975cb09a683f1115a69b82		565	Flavi_E-YFV_SEPV||F0250	TGACAAACTGACCTACCACTGGCAAAGATCGGGCA	35		437.99
1	762	34	14	TRUE		Probe Sequence	e666c8401c2c4f638c3f9fd7887240b6		566	Flavi_E-YFV_WSLV||F0251	ATACCATCAGTGCCCAAGTTCACTCGGGAGCCAAG	35		479.278
1	933	37	17	TRUE		Probe Sequence	336857ffefe48ca21372c4064ff60a70		567	Flavi_E-YFV_WSLV||F0252	TTCCGACCACAGGAACATCAACTGTTGCTTTTACAGGC	38		398.291
1	912	16	17	TRUE		Probe Sequence	d6c338ff1c2fe79dd1f04f26570a7553		568	Flavi_E-YFV_WSLV||F0253	ATGGAAACTTTGGCTTAGAGTGTCACGTTCAGATGATGGT	40		347.832
1	1555	43	28	TRUE		Probe Sequence	687352fbce14aa50f857d9bf38caebb1		569	Flavi_E-YFV_WSLV||F0254	CATGCAGTCACTATGAAGGCGTTGGTCCTGGGTAG	35		578.109
1	134	22	3	TRUE		Probe Sequence	2955f029b3a091469129b3a38bf273de		570	Flavi_E-YFV_WSLV||F0255	GCCAAGAAGGGGCTCTTAGAACAGCTCTGTCTGGT	35		274.959
1	670	54	12	TRUE		Probe Sequence	0ba99478649d5bd3a7a49d7919c08a44		571	Flavi_E-YFV_WSLV||F0256	CAGTGATTGCAGCAGATTCCATGGCGGGAACAGAA	35		295.93
1	1135	15	21	TRUE		Probe Sequence	da53333f476c3c445147cc8f7b7df716		572	Flavi_E-YFV_WSLV||F0257	TCCATGGCGGGAACAGAAAACCGTGGAAGCGTCAT	35		478.915
1	824	40	15	TRUE		Probe Sequence	8f1d117b202e9cbb53fc78d64a6ae80f		573	Flavi_E-YFV_WSLV||F0258	AAACCGTGGAAGCGTCATCACAACCAATCCTATTGC	36		383.783
1	236	12	5	TRUE		Probe Sequence	26f58b6185b7d6b98a8ae960013129e9		574	Flavi_E-YFV_YFV||F0259	CGAATTTGAACCTCCGCATGCCGCCACTATCAGAG	35		276.234
1	1806	14	33	TRUE		Probe Sequence	26bd81560c047b48503e32a3f492669c		575	Flavi_E-YFV_YFV||F0260	ATGCCGCCACTATCAGAGTACTGGCCCTGGGAAAC	35		491.952
1	1798	6	33	TRUE		Probe Sequence	31643dcc210e0f55fcf6735f2c3e1d8e		576	Flavi_E-YFV_YFV||F0261	CCAGGAAGGCTCCTTGAAAACAGCTCTTACTGGCG	35		289.041
1	1691	11	31	TRUE		Probe Sequence	41102296862e509c6e95e85bdde9d50a		577	Flavi_E-YFV_YFV||F0262	TGGCCATGGCACTGTTGTGATGCAGGTGAAAGTGT	35		310.936
1	849	9	16	TRUE		Probe Sequence	56a438b838ce0700bb6ef81c181dafd2		578	Flavi_E-YFV_YFV||F0263	TCAAAAGGAGCCCCCTGCAGGATTCCAGTGATAGT	35		315.281
1	1218	42	22	TRUE		Probe Sequence	da3dc63ca227fde73f6bc8f13c268fb9		579	Flavi_E-YFV_YFV||F0264	ACATTATCGTTGGGAGAGGAGATTCACGTCTCACTTACCA	40		551.78
1	842	2	16	TRUE		Probe Sequence	b649085bc1040abdf46b4b5556af58b5		580	Flavi_E-YOKV_EBV||F0265	CATGCAACCTCAGTGGCAGTGACAACTCTGGGGGA	35		592.216
1	157	45	3	TRUE		Probe Sequence	5141b1411ceea006ddbc4c7f3458c2dd		581	Flavi_E-YOKV_EBV||F0266	GGCCACCAGACTGCAACTCTCCAGTGGGAAAAACG	35		348.18
1	963	11	18	TRUE		Probe Sequence	9c19424d70055b9aa7da194773bbe410		582	Flavi_E-YOKV_EBV||F0267	AGACCCATGGATTGACCTTGAAAGGCAAGACCTATGC	37		269.302
1	2067	51	37	TRUE		Probe Sequence	723476a0145d3dfc14d5496bc4e5baec		583	Flavi_E-YOKV_EBV||F0268	GCAGGATTCCAGTCACGATGTCCGACAGCCTGACA	35		618.449
1	997	45	18	TRUE		Probe Sequence	86b09967b98eaf18e6b0946fcc4db579		584	Flavi_E-YOKV_EBV||F0269	ATGTCCGACAGCCTGACAGTGACAAAGAACCAAGG	35		561.996
1	998	46	18	TRUE		Probe Sequence	75b0e6b9ad3de23a48f9f547b69044b3		585	Flavi_E-YOKV_EBV||F0270	GTCATAGTGACCACAAACCCTATCGCATTCGATGCCA	37		576.303
1	1428	28	26	TRUE		Probe Sequence	aa1454deee3bc0919ce8c5c09e128089		586	Flavi_E-YOKV_EBV||F0271	CACACACCGATGGCACCAGCCTGGGAGCACCATAG	35		546.951
1	390	54	7	TRUE		Probe Sequence	b564d2254b5c61186394434785d18529		587	Flavi_E-YOKV_EBV||F0272	GGCAAGGCGTTTAGAGTGACAATGAGGGGCATGGA	35		488.01
1	2075	3	38	TRUE		Probe Sequence	841f136e5c8ace5ff741a4410ed59490		588	Flavi_E-YOKV_YOKV||F0273	ATGGCACCGCCACGGTTTCTTGCAACCTGAAAACA	35		267.947
1	1847	55	33	TRUE		Probe Sequence	0e33d0c79d11c0a1cafad16adaf60041		589	Flavi_E-YOKV_YOKV||F0274	CCAGCTACCGCCACTTCCTGGAGGGAAAAACATTA	35		451.648
1	538	34	10	TRUE		Probe Sequence	d9d07a8df389670afd199e7978d44ecb		590	Flavi_E-YOKV_YOKV||F0275	CCACACGCTACAACAGTCACCGTCACGAGCATGGG	35		625.091
1	939	43	17	TRUE		Probe Sequence	c766191a3e83b795556539b92a077ae3		591	Flavi_E-YOKV_YOKV||F0276	AAAGGAGGACATGCAGTTTGCCAAATACAACTACAGGGA	39		586.305
1	434	42	8	TRUE		Probe Sequence	4a8adc0a42f469938db1aec1754238ec		592	Flavi_E-YOKV_YOKV||F0277	GAGTTGTTGTCACCACCAACCCCGTGGCCTTTGAG	35		438.138
1	375	39	7	TRUE		Probe Sequence	87a155976627ec7a943b58bc34b86872		593	Flavi_E-YOKV_YOKV||F0278	GGCTGCAACGGAAGTGATGATTGAAGTCGTTCCTC	35		400.755
1	2107	35	38	TRUE		Probe Sequence	931cc076b8e89c8444a064f2f33ee622		614	Flavi_NS3-CYV_CYV||F0299	AGGTTGTGAGAACATTACCCCTGTAGTATTCCACCCGG	38		548.33
1	465	17	9	TRUE		Probe Sequence	5002bb20e343eaf71ccfde433b0434ca		615	Flavi_NS3-CYV_CYV||F0300	GAAAACCCTTGTACTGGCCCCAACGCGTGTCGTCG	35		311.441
1	1762	26	32	TRUE		Probe Sequence	138af00019e8d4ccf37ca54a60df0524		616	Flavi_NS3-CYV_CYV||F0301	CCCCAACGCGTGTCGTCGCTAAGGAAATGCACGGA	35		529.332
1	1800	8	33	TRUE		Probe Sequence	434f4c15c857a905b0945f576ccf6a04		617	Flavi_NS3-CYV_CYV||F0302	CGGTGAGATACCAAACCTCGGCCGTTGAAACCAAA	35		527.621
1	2206	22	40	TRUE		Probe Sequence	bfe7b774ac5d093cb4f3692864dbc4c7		618	Flavi_NS3-CYV_CYV||F0303	TCGGCCGTTGAAACCAAAGGGAGTGGAAATGAGCT	35		584.578
1	1592	24	29	TRUE		Probe Sequence	baa436f3cab57f497ec769a8f1d74fea		619	Flavi_NS3-CYV_CYV||F0304	CGACATTCACGTACAGACAATTGACACCAGGAAGAATGGT	40		381.27
1	128	16	3	TRUE		Probe Sequence	bf40724423629ad7e8263e4e318481be		620	Flavi_NS3-CYV_CYV||F0305	TGCGGCAAGAGGAATAATCGCAACACGGGTCAAGT	35		309.032
1	1967	7	36	TRUE		Probe Sequence	7dd94cca63ea5368b1d59e91f8360d9a		621	Flavi_NS3-CYV_CYV||F0306	CCTCCAGGAACTCTTGATGCATTCCCAGAATCCAATAGC	39		287.073
1	654	38	12	TRUE		Probe Sequence	5d32798758df5c8d06b75d54e66bcf4a		622	Flavi_NS3-DENV_Clade|DENV3|F0307	CCCAGCCAGTATAGCGGCTAGAGGGTACATATCAA	35		2000.47
1	1491	35	27	TRUE		Probe Sequence	cd024283a06d825b3f2b2e650dfb2a98		623	Flavi_NS3-DENV_Clade|DENV3|F0308	ATAGCGGCTAGAGGGTACATATCAACTCGTGTTGGAATGG	40		7036.08
1	529	25	10	TRUE		Probe Sequence	f74570530d6f3e7fedaf6011bd30fcff		624	Flavi_NS3-DENV_Clade|DENV3|F0309	TGGTTTGTCCCTAGCATTAAAGCCGGAAATGACATAGCA	39		9176
1	1713	33	31	TRUE		Probe Sequence	ef1f13087f3666df744eb13de61fbf05		625	Flavi_NS3-DENV_DENV1||F0310	CATCACAAGAAGGGCCTCTACCAGAGATTGAGGACG	36		573.751
1	609	49	11	TRUE		Probe Sequence	64493fa6724c226b692ec158bae2eb98		626	Flavi_NS3-DENV_DENV1||F0311	AGATACCTTCCAGCCATAGTCCGTGAGGCCATAAAAAG	38		371.611
1	701	29	13	TRUE		Probe Sequence	857ede575086d50d10a95d3f1655f603		627	Flavi_NS3-DENV_DENV1||F0312	TCCGTGAGGCCATAAAAAGAAAGCTGCGCACGCTA	35		414.133
1	1020	12	19	TRUE		Probe Sequence	5c4fa628deaa08293ad08d988d2d024f		628	Flavi_NS3-DENV_DENV1||F0313	GTTGTCGCTTCTGAAATGGCAGAGGCGCTCAAGGG	35		493.754
1	56	56	1	TRUE		Probe Sequence	fc9d5213def7fce72eace9dcc308800d		629	Flavi_NS3-DENV_DENV1||F0314	GGCAGAGGCGCTCAAGGGAATGCCAATAAGGTATC	35		396.31
1	1261	29	23	TRUE		Probe Sequence	894e30bbf3f9caa4962dd551e987694b		630	Flavi_NS3-DENV_DENV1||F0315	ACAACAGCAGTGAAGAGTGAACACACGGGAAAGGA	35		706.137
1	1710	30	31	TRUE		Probe Sequence	b3ebacd1bda8ead6cc75a5765c7172fd		631	Flavi_NS3-DENV_DENV1||F0316	CGCCACTTTCACTATGCGTCTCCTGTCTCCTGTGA	35		454.621
1	1734	54	31	TRUE		Probe Sequence	232183b250a6d5ae74de96d6c25107bd		632	Flavi_NS3-DENV_DENV1||F0317	ATATCTCAACCCGAGTGGGTATGGGTGAAGCAGCT	35		582.523
1	1331	43	24	TRUE		Probe Sequence	6ca3d4ace6cd433dd89a97da4a4cd115		633	Flavi_NS3-DENV_DENV2/3|DENV3|F0318	AGATACCTTCCGGCCATAGTCAGAGAAGCTATAAAACGGG	40		2591.84
1	124	12	3	TRUE		Probe Sequence	78813b2ee432ec7f2f9aa8c7c4530440		634	Flavi_NS3-DENV_DENV2/3|DENV3|F0319	GAATAGCGCAAACAAATGCAGAACCAGATGGACCGA	36		5323.93
1	83	27	2	TRUE		Probe Sequence	b69b41c1b664f59422becd8f6c244053		635	Flavi_NS3-DENV_DENV2/3|DENV3|F0320	AGAGACGTTTAAGAACCTTAATTTTGGCACCGACAAGGGT	40		6902.33
1	383	47	7	TRUE		Probe Sequence	db8752234cfa6777dff50b476fdf01c2		636	Flavi_NS3-DENV_DENV2/3|DENV3|F0321	AACTTGATAATAATGGATGAGGCTCATTTCACAGA	35		4746.69
1	1397	53	25	TRUE		Probe Sequence	4e8b1982664f2a47d82ab73e00179d2f		637	Flavi_NS3-DENV_DENV2/3|DENV3|F0322	ACCCCCTGGAACAGCTGATGCCTTTCCTCAGAGCA	35		4652.23
1	1472	16	27	TRUE		Probe Sequence	f39e2baca6d3cbb92235de84a603c0ef		638	Flavi_NS3-DENV_DENV2/3|DENV3|F0323	ACGCTCCAATTCAAGATGAAGAAAGGGACATACCAGAACG	40		9476.83
1	100	44	2	TRUE		Probe Sequence	87f85af99383ede7858e93d70b1dc7f2		639	Flavi_NS3-DENV_DENV2/3|DENV3|F0324	GAAAGGGACATACCAGAACGCTCATGGAATTCAGGCA	37		5046.48
1	1089	25	20	TRUE		Probe Sequence	9b3c922f4ed3c8f424430fbcf85d6520		640	Flavi_NS3-DENV_DENV2||F0325	AAGAGAAGACTGACCATCATGGACCTCCACCCAGG	35		866.513
1	27	27	1	TRUE		Probe Sequence	59d578bcac2568a5d811ef55b8c63ade		641	Flavi_NS3-DENV_DENV2||F0326	GAGCGGGAAAGACGAAGAGATACCTTCCGGCCATA	35		476.89
1	520	16	10	TRUE		Probe Sequence	054b747c14d6ca30c0b0834dedf59d69		642	Flavi_NS3-DENV_DENV2||F0327	GTTTGAGAACATTAATCTTGGCCCCCACTAGAGTTGTGGC	40		326.918
1	1671	47	30	TRUE		Probe Sequence	8839353d6f939e0a0d1e4e90c44500cc		643	Flavi_NS3-DENV_DENV2||F0328	GCCCCCACTAGAGTTGTGGCAGCTGAAATGGAGGA	35		625.654
1	2201	17	40	TRUE		Probe Sequence	d35c4cf9786165e02111c48af16e6398		644	Flavi_NS3-DENV_DENV2||F0329	CAGCCATCAGAGCTGAGCACACCGGGCGGGAGATT	35		558.63
1	1894	46	34	TRUE		Probe Sequence	702a0e6df2b04716cbc8e4b4092c20e3		645	Flavi_NS3-DENV_DENV2||F0330	CACACCGGGCGGGAGATTGTGGACCTAATGTGTCA	35		666.897
1	1042	34	19	TRUE		Probe Sequence	6f609efcc323ac511ef338ab3fc03774		646	Flavi_NS3-DENV_DENV2||F0331	GCCACATTTACCATGAGGCTGCTATCACCAGTTAGAGT	38		263.33
1	1662	38	30	TRUE		Probe Sequence	862a950551adb46d1749e54d84eeb34f		647	Flavi_NS3-DENV_DENV2||F0332	AGAGAAATCCCTGAACGTTCGTGGAATTCCGGACA	35		677.926
1	87	31	2	TRUE		Probe Sequence	304fe84b707f7ef691cbcd946a805653		648	Flavi_NS3-DENV_DENV4||F0333	GTGATTACGTCAGTGCCATAACGCAAGCCGAAAGA	35		244.683
1	749	21	14	TRUE		Probe Sequence	2a4a11d2354b0c3792060b248b63c2a3		649	Flavi_NS3-DENV_DENV4||F0334	ACTTTGATTTTAGCTCCCACGAGAGTGGTGGCGGC	35		528.19
1	1887	39	34	TRUE		Probe Sequence	c11b201bae8ddcab5ff32e8f1509b836		650	Flavi_NS3-DENV_DENV4||F0335	CCGAGATGGAAGAGGCCCTACGTGGACTGCCAATC	35		615.505
1	176	8	4	TRUE		Probe Sequence	50cc775f94a06f7f9bc89f9298289bac		651	Flavi_NS3-DENV_DENV4||F0336	CCGTTATCAGACCCCAGCTGTGAAATCAGAACACACA	37		154.976
1	1315	27	24	TRUE		Probe Sequence	399fa4aaf43bc5991869bc4684a50b67		652	Flavi_NS3-DENV_DENV4||F0337	ACATTTCACCGATCCTTCTAGTGTCGCGGCTAGAG	35		394.291
1	1313	25	24	TRUE		Probe Sequence	e5c9c7226ac015af8f0a029e0c142e4d		653	Flavi_NS3-DENV_DENV4||F0338	GGATACATCTCGACCAGGGTGGAAATGGGAGAGGC	35		589.998
1	555	51	10	TRUE		Probe Sequence	3bf19a2cde1352d3d4b070e54ddca2a6		654	Flavi_NS3-DENV_DENV4||F0339	AGCGACAGATCCCTTTCCCCAGAGCAACAGCCCAA	35		535.904
1	410	18	8	TRUE		Probe Sequence	7b4f13d4162299ac60575e219d36b095		655	Flavi_NS3-DENV_DENV4||F0340	AAATTCCGGAAAGGTCATGGAACACAGGGTTCGACT	36		444.36
1	208	40	4	TRUE		Probe Sequence	551525f30f798a11cf67a69d34359020		594	Flavi_NS3-Flavi_Generic|BAGV|F0279	ATGACGGCCACCCCTCCAGGAACGCGTGACCCATT	35		460.425
1	1164	44	21	TRUE		Probe Sequence	e92f7af789d1b6c6a777e101a8a6335f		595	Flavi_NS3-Flavi_Generic|BSGV|F0280	CAGCCACACCGCCTGGCAGCGACAATCCCTTTCCA	35		678.016
1	75	19	2	TRUE		Probe Sequence	b1d6219fbda80d776632ee87abbc071d		596	Flavi_NS3-Flavi_Generic|DENV3|F0281	TGAGGCTCATTTCACAGACCCAGCCAGTATAGCGG	35		4877.32
1	1676	52	30	TRUE		Probe Sequence	b604e5ff1396fbcdcb4dc867a8f05efb		597	Flavi_NS3-Flavi_Generic|IGUV|F0282	GACCGTGCCAGACAAAGCATGGAGCACAGGGTATG	35		562.078
1	2045	29	37	TRUE		Probe Sequence	3e1ce0729dc5c1056ecf60323fe211bc		598	Flavi_NS3-Flavi_Generic|KEDV|F0283	AGCCATTTTCATGACTGCCACACCCCCAGGCCATG	35		1017.83
1	1955	51	35	TRUE		Probe Sequence	81401430cc746961fdfbce06f684f782		599	Flavi_NS3-Flavi_Generic|KOKV|F0284	ATTTGTACATCATGGATGAAGCCCATTTTCTTGATCCGGC	40		467.602
1	1604	36	29	TRUE		Probe Sequence	19227ae51ecabe34fed31c5de18bc77e		600	Flavi_NS3-Flavi_Generic|KUNV|F0285	CGTCATGTGCCATGCAACCCTCACCCATAGGCTGA	35		579.768
1	1948	44	35	TRUE		Probe Sequence	efa1efc364536c686874dba5d8af8c21		601	Flavi_NS3-Flavi_Generic|KUNV|F0286	ACCGACCCAGCCAGCATCGCGGCTAGAGGATACAT	35		1103.6
1	1455	55	26	TRUE		Probe Sequence	77fc52cc0ffeb0862db6872d5f484e9a		602	Flavi_NS3-Flavi_Generic|KUNV|F0287	CGCGGCTAGAGGATACATTTCCACGAGAGTTGAGC	35		485.516
1	1172	52	21	TRUE		Probe Sequence	6be83a25fda71e2095a4bbd851a651d0		603	Flavi_NS3-Flavi_Generic|MODV|F0288	TGGACGGATCCAAGCAGCATAGCAGCTAGAGGGTT	35		661.946
1	2225	41	40	TRUE		Probe Sequence	a8642bf82391f481432fbe37689a6f15		604	Flavi_NS3-Flavi_Generic|MODV|F0289	TTTGATGACGGCAACGCCACCTGGTGTTGAAGACC	35		768.982
1	1738	2	32	TRUE		Probe Sequence	af8270b48cf5015d919186c18732cbe2		605	Flavi_NS3-Flavi_Generic|MVEV|F0290	AAGCCCATTTCACAGATCCAGCCAGTATAGCAGCT	35		9460.74
1	2208	24	40	TRUE		Probe Sequence	8e877e02a069450d8db5a16b4cbc3f7d		606	Flavi_NS3-Flavi_Generic|NOUV|F0291	AAGCAGCACACAGGAAAGGAGCTCATTGACGTGAT	35		578.62
1	1329	41	24	TRUE		Probe Sequence	310dfcdd6ead1aaf734fe7674dbc5fe4		607	Flavi_NS3-Flavi_Generic|OHFV|F0292	ATGACAGCAACGCCGCCGGGAAAGAGTGAGCCCTT	35		3333.51
1	1884	36	34	TRUE		Probe Sequence	fd77030b46fd2b0bfe035ef3c1608f63		608	Flavi_NS3-Flavi_Generic|ROCV|F0293	GCGGCAGCGATCTTTATGACAGCCACCCCTCCTGG	35		447.384
1	2178	50	39	TRUE		Probe Sequence	7d356d40aab899ccf84f434ce26a296a		609	Flavi_NS3-Flavi_Generic|SLEV|F0294	TCTTTATGACGGCAACTCCACCAGGAACAAATGACCC	37		651.608
1	379	43	7	TRUE		Probe Sequence	70a9368c85a0e342af184013a5a95849		610	Flavi_NS3-Flavi_Generic|SLEV|F0295	CATACTGGATGTTGAGGCCCAGGTTCCGGATAAGG	35		527.608
1	2092	20	38	TRUE		Probe Sequence	010208d3b3a04ea59c7f99a7ff562e5a		611	Flavi_NS3-Flavi_Generic|TMUV|F0296	GCTCACTTCACAGACCCCGCCAGTATTGCTGCCAG	35		490.13
1	1916	12	35	TRUE		Probe Sequence	f289eaf6e0f7eb09531b68e1ddf14d45		612	Flavi_NS3-Flavi_Generic|WNVL2|F0297	TTCATAATGGATGAAGCCCATTTCACGGATCCAGC	35		3809.16
1	1201	25	22	TRUE		Probe Sequence	5b035ec05186c8e2e7c722936b546da4		613	Flavi_NS3-Flavi_Generic|WNVL2|F0298	AGCATCGCAGCCAGAGGATACATAGCAACCAAGGT	35		458.206
1	299	19	6	TRUE		Probe Sequence	8ff73bf67b92674cf8bf8e55df1564f3		656	Flavi_NS3-JEV_Clade|KUNV|F0341	ATACCAAACATCTGCGGTGGCCAGAGAGCACAATG	35		270.763
1	747	19	14	TRUE		Probe Sequence	c15c59b47c944d212179b71f00b14ce1		657	Flavi_NS3-JEV_Clade|MVEV|F0342	GTAGAGGAACCAGTGCCAGAGGCCTACAATCCTGA	35		374.339
1	512	8	10	TRUE		Probe Sequence	fcf99f99f5612aa11f823cfbcdcbc5bf		658	Flavi_NS3-JEV_Clade|MVEV|F0343	AAGAGTCCCGAATTACAACCTGTTTGTCATGGATG	35		293.646
1	1725	45	31	TRUE		Probe Sequence	8e2af548f2e695db320baeb6d7511926		659	Flavi_NS3-JEV_Clade|USUV|F0344	CCCCAGATCATCAAAGATGCCATCCAGCGCCGCCT	35		667.33
1	1833	41	33	TRUE		Probe Sequence	613c0fe422d65142b417065d93b8a564		660	Flavi_NS3-JEV_Clade|USUV|F0345	CACTGACCCGGCGAGCATAGCAGCACGAGGCTACA	35		686.822
1	206	38	4	TRUE		Probe Sequence	37c6595959828ada070bc0bcd0120d4d		661	Flavi_NS3-JEV_JEV||F0346	GCCATCGTGCAGGGTGACCGTCAGGAGGAACCAGT	35		389.667
1	1813	21	33	TRUE		Probe Sequence	335e8c917d90515898748f7cf9e0bfaf		662	Flavi_NS3-JEV_JEV||F0347	CCGTCAGGAGGAACCAGTCCCAGAAGCTTACACCC	35		461.938
1	1750	14	32	TRUE		Probe Sequence	2525bc6821279c39814d91c8ead59e4f		663	Flavi_NS3-JEV_JEV||F0348	CCACAGATAATCAAGGACGCCATCCAGCAGCGCCT	35		455.62
1	901	5	17	TRUE		Probe Sequence	dc9bb2fada176b61204f5d3f9d1e59ae		664	Flavi_NS3-JEV_JEV||F0349	CCAGTGCGATATCAAACTTCAGCAGTGCAGAGAGAGC	37		331.818
1	811	27	15	TRUE		Probe Sequence	e980a74be010a9a3c9b99df20b77cfef		665	Flavi_NS3-JEV_JEV||F0350	ACGCCACTCTGACCCATAGACTGATGTCACCGAAC	35		347.943
1	423	31	8	TRUE		Probe Sequence	e9e0bdda6b9dad4493af207f7889291a		666	Flavi_NS3-JEV_JEV||F0351	CAGCGACCCCGCCTGGAACCACGGATCCTTTTCCT	35		353.603
1	1722	42	31	TRUE		Probe Sequence	4a018b9ee4392c513df3477e3cf6883c		667	Flavi_NS3-JEV_JEV||F0352	GAATGAGATTGCAATGTGCCTCCAAAGAGCGGGGA	35		884.269
1	295	15	6	TRUE		Probe Sequence	500be8d3c62c2ca009bd9dd9f743db5b		668	Flavi_NS3-JEV_JEV||F0353	GCCTCCAAAGAGCGGGGAAAAAGGTCATCCAACTC	35		362.661
1	706	34	13	TRUE		Probe Sequence	c2c34ef8be1e0ecc65a05f0ad336b1e9		669	Flavi_NS3-JEV_KUNV||F0354	GATCACCGTTTTGGATCTTCACCCTGGTGCTGGTA	35		484.122
1	85	29	2	TRUE		Probe Sequence	c295aa984c6a42eaf8a3883eac103ca9		670	Flavi_NS3-JEV_KUNV||F0355	TAAGAGGATTGCCTATCCGATACCAAACATCTGCGGTG	38		271.597
1	2176	48	39	TRUE		Probe Sequence	20827a0639e5fbfbb0c9f8d60cbe1c82		671	Flavi_NS3-JEV_KUNV||F0356	TAATTACAACCTATTTGTGATGGACGAGGCCCACTTCACC	40		786.478
1	2155	27	39	TRUE		Probe Sequence	faba18f84654cc6e9a7141a8046f3662		672	Flavi_NS3-JEV_KUNV||F0357	TTACAGACCGAAATCCCGGACCGAGCCTGGAACTC	35		655.682
1	182	14	4	TRUE		Probe Sequence	6c2c0bd53ea0d999494e76b5f6f7f41e		673	Flavi_NS3-JEV_MVEV||F0358	AAATGGCAGAAGCTTTGAGGGGCCTTCCAGTTAGG	35		433.707
1	2144	16	39	TRUE		Probe Sequence	b3cd95aef6bf6d5020219a564988f75b		674	Flavi_NS3-JEV_MVEV||F0359	AGGGGCCTTCCAGTTAGGTATTTGACTCCAGCTGT	35		340.498
1	360	24	7	TRUE		Probe Sequence	46386dcd9e5fa21f8cb32f48d4fc4f29		675	Flavi_NS3-JEV_MVEV||F0360	CATCGATTGATGTCGCCGCTAAGAGTCCCGAATTACA	37		376.906
1	594	34	11	TRUE		Probe Sequence	8a97b55719ddad5b219c8aff4519d486		676	Flavi_NS3-JEV_MVEV||F0361	AGCCAGTATAGCAGCTCGTGGATATATTGCCACCC	35		367.723
1	1209	33	22	TRUE		Probe Sequence	8d9db41f1531800a7268b352ce27cbd3		677	Flavi_NS3-JEV_MVEV||F0362	GTGGATATATTGCCACCCGTGTTGAAGCTGGAGAGG	36		485.461
1	1925	21	35	TRUE		Probe Sequence	ec52bcfbafff643bc859edbd32e4f4d2		678	Flavi_NS3-JEV_MVEV||F0363	CCGGACACCAATTCACCAGTCCATGATGTATCCAGT	36		392.528
1	1866	18	34	TRUE		Probe Sequence	2c160b04a64576af8068b8d044fbe0ed		679	Flavi_NS3-JEV_MVEV||F0364	TGGCAAGCGTAAAAATGAGCAATGAGATCGCGCAG	35		497.354
1	788	4	15	TRUE		Probe Sequence	cf3ad69ab3ad8b7c77b97704f28e8c7f		680	Flavi_NS3-JEV_MVEV||F0365	GTGCTTGCAACGAGCAGGGAAGCGAGTTATCCAAT	35		212.733
1	1175	55	21	TRUE		Probe Sequence	5fa5f9599e80e2ad26dd6a84f0c9b42d		681	Flavi_NS3-JEV_SLEV||F0366	AGTACTGGAATTGCATCCGGGAGCTGGAAAGACCA	35		556.194
1	877	37	16	TRUE		Probe Sequence	c123b837a77604fd426fb735da84eb86		682	Flavi_NS3-JEV_SLEV||F0367	TCATCAAAGATTGCATCCAAAAACGCTTGCGAACGGC	37		481.54
1	847	7	16	TRUE		Probe Sequence	235090525404bb6403e1229003621745		683	Flavi_NS3-JEV_SLEV||F0368	AGATCGCTGAAGCGTTAAAAGGACTGCCAATCCGT	35		273.522
1	2071	55	37	TRUE		Probe Sequence	970e3c3e613fc4b16a3346dbf354f68d		684	Flavi_NS3-JEV_SLEV||F0369	TTGCTGCTCGTGGGTATATCTCAACAAAAGTGGAATTGGG	40		471.739
1	1268	36	23	TRUE		Probe Sequence	f79f67e2faeb20a1ec7dd8282e91e479		685	Flavi_NS3-JEV_SLEV||F0370	TCAACAAAAGTGGAATTGGGGGAAGCAGCTGCCAT	35		574.152
1	779	51	14	TRUE		Probe Sequence	26d2b210af95bb9975d30987d3f115d4		686	Flavi_NS3-JEV_USUV||F0371	TGGAGTCATCTTGGGCAACGGCTCGTATGTCAGTG	35		381.495
1	2218	34	40	TRUE		Probe Sequence	69c12fc7db880f3f4b3eda93c31706d3		687	Flavi_NS3-JEV_USUV||F0372	ACGGCTCGTATGTCAGTGCCATCGTGCAAGGCGAA	35		513.441
1	1999	39	36	TRUE		Probe Sequence	b33e94709ec3d9eea0f6c00d1ba8d122		688	Flavi_NS3-JEV_USUV||F0373	GCCATCGTGCAAGGCGAAAGAGAAGAAGAACCCGT	35		589.179
1	1217	41	22	TRUE		Probe Sequence	64ce664c248a4c81a763d59b6baf509b		689	Flavi_NS3-JEV_USUV||F0374	TTCGTACAGCTGTGCTGGCTCCAACCCGTGTGGTG	35		579.697
1	1640	16	30	TRUE		Probe Sequence	cd33d095c0e389b31379e945ab62461e		690	Flavi_NS3-JEV_USUV||F0375	ATATTCATGACTGCGACTCCCCCTGGCACTCACGA	35		882.41
1	1514	2	28	TRUE		Probe Sequence	2fe64658b120abae0605de181e1d62df		691	Flavi_NS3-JEV_USUV||F0376	TCCCCCTGGCACTCACGATCCGTTCCCAGACACCA	35		443.388
1	343	7	7	TRUE		Probe Sequence	3cd44638d7214ac41108c834b28b839d		692	Flavi_NS3-JEV_USUV||F0377	TGCACAGTGTCTTCAGAGAGCGGGAAAGAAGGTCA	35		452.338
1	1661	37	30	TRUE		Probe Sequence	dfd99c0fe175443c36d53c98a7df9a43		693	Flavi_NS3-JEV_WNVL1/KUNV|KUNV|F0378	TTCACCCTGGTGCTGGTAAAACAAGGAGGATTCTGC	36		547.097
1	2138	10	39	TRUE		Probe Sequence	41e2cef45274399e95b5bfecd8e945e9		694	Flavi_NS3-JEV_WNVL1/KUNV|KUNV|F0379	ATGTCTCCTCATAGGGTGCCTAATTACAACCTATTTGTGA	40		223.523
1	938	42	17	TRUE		Probe Sequence	91a1b106b3ece7c46a15103f404509c8		695	Flavi_NS3-JEV_WNVL1/KUNV|KUNV|F0380	CCCCACCAGGTACCTCAGACCCATTTCCAGAGTCC	35		566.074
1	2221	37	40	TRUE		Probe Sequence	96dd210eea10b2e1d94eb2658fb8f97c		696	Flavi_NS3-JEV_WNVL1/KUNV|WNVL1|F0381	GCTAGGGGAGGCGGCGGCAATATTCATGACAGCCA	35		728.476
1	1943	39	35	TRUE		Probe Sequence	458250080fb2164294e75296de7bd6ff		697	Flavi_NS3-JEV_WNVL1/KUNV|WNVL1|F0382	ACCCCACCAGGCACTTCAGATCCATTCCCAGAGTC	35		631.346
1	378	42	7	TRUE		Probe Sequence	9eeb095668183ed7fc9baa6c235a3373		698	Flavi_NS3-JEV_WNVL1||F0383	ATAAACAGAAGACTGAGAACAGCCGTGCTAGCGCC	35		524.533
1	1283	51	23	TRUE		Probe Sequence	9485be659829e14a818f2c9163e80095		699	Flavi_NS3-JEV_WNVL1||F0384	TCCGGTACCAGACATCCGCAGTGCCCAGAGAACAT	35		489.683
1	2180	52	39	TRUE		Probe Sequence	9c8191b9e7644ddfde28e3746127cbbe		700	Flavi_NS3-JEV_WNVL1||F0385	ATTGCAGCAAGAGGTTACATTTCCACAAAGGTCGAGC	37		638.087
1	1531	19	28	TRUE		Probe Sequence	f5b8fcbfe7473add98573277e58bdf76		701	Flavi_NS3-JEV_WNVL1||F0386	ATTTCCACAAAGGTCGAGCTAGGGGAGGCGGCGGC	35		707.689
1	1486	30	27	TRUE		Probe Sequence	33fbee54f3af9224fbdf4644451734d4		702	Flavi_NS3-JEV_WNVL1||F0387	ACAGACTGAGATCCCGGATCGAGCTTGGAACTCTG	35		456.387
1	1249	17	23	TRUE		Probe Sequence	c24831c86e88a759b10b19636c85173e		703	Flavi_NS3-JEV_WNVL2||F0388	AAGACACGCAAGATACTTCCCCAAATCATCAAGGAGGC	38		395.614
1	979	27	18	TRUE		Probe Sequence	93a872c1a319ed6f5bada98c70cb1886		704	Flavi_NS3-JEV_WNVL2||F0389	TCCCCAACTACAACCTGTTCATAATGGATGAAGCC	35		394.113
1	1961	1	36	TRUE		Probe Sequence	3d55c95501a391a26109708f0c40e3dc		705	Flavi_NS3-JEV_WNVL2||F0390	CATTTCACGGATCCAGCGAGCATCGCAGCCAGAGG	35		540.439
1	285	5	6	TRUE		Probe Sequence	1785c131928901c0dfcef23fde20fa42		706	Flavi_NS3-JEV_WNVL2||F0391	TTGAATTGGGCGAAGCCGCCGCGATTTTCATGACG	35		166.263
1	432	40	8	TRUE		Probe Sequence	20c62d43ed39a62d44404369eb1317db		707	Flavi_NS3-JEV_WNVL2||F0392	TTGCCCTCTGTCTGCAACGGGCGGGGAAGAAGGTT	35		603.777
1	492	44	9	TRUE		Probe Sequence	d1952456dc47c360f83f97dbd07456bd		708	Flavi_NS3-MBV_ILHV||F0393	GCGGCAGGAAGAGGAAACTCCGGAGGCATTCACGC	35		773.34
1	916	20	17	TRUE		Probe Sequence	15a07a8da80928ceb538dd7608b4525d		709	Flavi_NS3-MBV_ILHV||F0394	TCCCTCAGATTGTCAGAGAGTGCGTGAAAGCCCGC	35		444.388
1	971	19	18	TRUE		Probe Sequence	e3fc2f48afd8b2512fc5b1049dbadc21		710	Flavi_NS3-MBV_ILHV||F0395	GAGTGCGTGAAAGCCCGCCTCCGAACGGTCATACT	35		338.032
1	1572	4	29	TRUE		Probe Sequence	dba97a64a8a7b6b8c910011af710ad7a		711	Flavi_NS3-MBV_ILHV||F0396	TGGTTCCCACCAGAGTCGTCGCCGCTGAAATGGCA	35		454.932
1	370	34	7	TRUE		Probe Sequence	4e43dcf88c9cdc8603e044d0eeea45b8		712	Flavi_NS3-MBV_ILHV||F0397	GCCACGCAACACTGACACAGCGCCTGCTAACACCA	35		419.823
1	440	48	8	TRUE		Probe Sequence	8c55bbd77261d12bda34dc5632d41314		713	Flavi_NS3-MBV_ILHV||F0398	TTGCCATGTGCTTGACCAAAGCGGGGAAAAAGGTG	35		620.479
1	1643	19	30	TRUE		Probe Sequence	542a169d3629c94ba384ddcaa7c3e732		714	Flavi_NS3-MBV_ROCV||F0399	AGCTAACAATTCTTGACCTCCACCCCGGAGCAGGG	35		585.108
1	416	24	8	TRUE		Probe Sequence	dcc3cea8a3f48183f63b07e115f814d2		715	Flavi_NS3-MBV_ROCV||F0400	GCGCACAGTTATCCTGGCCCCGAGTCGAGTGGTTG	35		402.956
1	882	42	16	TRUE		Probe Sequence	f47a272386d3c3adc981d2c0e25674d6		716	Flavi_NS3-MBV_ROCV||F0401	CAGTGAGGTTCCAAACAAGCGCCGTCAAAGCAGAA	35		579.836
1	1784	48	32	TRUE		Probe Sequence	28aa5f3abe4b626b207ab17243042b3f		717	Flavi_NS3-MBV_ROCV||F0402	AGCGCCGTCAAAGCAGAACACTCCGGAACTGAAAT	35		562.669
1	1413	13	26	TRUE		Probe Sequence	78e7dda2712835e81a371056a27e2c45		718	Flavi_NS3-MBV_ROCV||F0403	GGCTCATGACCCCAATGCGGGTTCCCAACTACAAT	35		344.607
1	1290	2	24	TRUE		Probe Sequence	4ef0ddfd1d7238cc53816450c96432a5		719	Flavi_NS3-MBV_ROCV||F0404	AACGAAATCGCGATGTGCCTCACCAAAGCCGGAAA	35		393.704
1	262	38	5	TRUE		Probe Sequence	dd866821955fa485f1814e6af839bca7		720	Flavi_NS3-MFV_AeFV||F0405	CGGATTTTACGTGAATGGCGTCTATCGTTCCATTGTTGC	39		254.175
1	1319	31	24	TRUE		Probe Sequence	ee64537cb2bdd3e00454837e0a2b40d7		721	Flavi_NS3-MFV_AeFV||F0406	GGGACATAGCGCCGAATGAGGTTGCTGACTCCACG	35		379.663
1	288	8	6	TRUE		Probe Sequence	45296a6a90bf015f7207837b13311e98		722	Flavi_NS3-MFV_AeFV||F0407	CGTGTGACCGGAACCTTATGTATTGTCGCAGAAATTTGG	39		10
1	1024	16	19	TRUE		Probe Sequence	67de627692f435b0f914edb432cd43f4		723	Flavi_NS3-MFV_AeFV||F0408	TTGTGTTGTCGCATGGCGTAAAGAAAATTGGGGTGG	36		640.994
1	1373	29	25	TRUE		Probe Sequence	dfaa793b7eb4d052d7447030b04d3770		724	Flavi_NS3-MFV_AeFV||F0409	ACTTCCCAATTCATGACCAAGCTATCGCGTTCCCA	35		689.264
1	722	50	13	TRUE		Probe Sequence	a8d30cfbb43ff6cc6a1f992e746aea50		725	Flavi_NS3-MFV_AeFV||F0410	CAAGCTATCGCGTTCCCAAGTTGGATGACCCCCGC	35		578.874
1	947	51	17	TRUE		Probe Sequence	948277875de05c44436479acf53b1323		726	Flavi_NS3-MFV_AeFV||F0411	CCCCTTCATCGCGCAAACTTCACAGCTAATTACGC	35		399.778
1	1148	28	21	TRUE		Probe Sequence	6d189786dbb5d6e5d423f73ef1e49dcf		727	Flavi_NS3-MFV_AeFV||F0412	CTCGGGCTAGTAGCGACGAAACCTCTCTGGTTGTT	35		357.808
1	1145	25	21	TRUE		Probe Sequence	09fa03c7d0805b775f2adfd630364af4		728	Flavi_NS3-MFV_CFAV||F0413	CCGATGTCACGGAGAGCTTGAACTGTGATTCGACC	35		313.977
1	1930	26	35	TRUE		Probe Sequence	eef21af3c562f951d77199c0ddc8991e		729	Flavi_NS3-MFV_CFAV||F0414	TTGAACTGTGATTCGACCAGGCGGTTTGTGACATG	35		455.588
1	483	35	9	TRUE		Probe Sequence	35667e91743f65416e1d15052b589811		730	Flavi_NS3-MFV_CFAV||F0415	CAACGTTCACGAAATTTGTTCTTAGCCATGGCGCC	35		343.329
1	798	14	15	TRUE		Probe Sequence	1dd6e3277243e772398c4e9b74d354c5		731	Flavi_NS3-MFV_CFAV||F0416	CGGAATCCTGGAACATCTCCACGGCCAAGGAACAA	35		458.614
1	183	15	4	TRUE		Probe Sequence	2919be752f58b29dbdb9c46c9312e1b0		732	Flavi_NS3-MFV_CFAV||F0417	ATTGATTTACCTTAGTGCAACACCACCCGGCCACG	35		232.735
1	1232	56	22	TRUE		Probe Sequence	741fbd6cef02f6ef93bdb7a753a71736		733	Flavi_NS3-MFV_CFAV||F0418	AAAATCCGTGGGGGCTAAGAAGACCATTTTATTCGTCCC	39		562.061
1	353	17	7	TRUE		Probe Sequence	5f16ffd502a82969db803ca3983a8fdc		734	Flavi_NS3-MFV_CFAV||F0419	AACACCCTGGCTAGTGCTATTCCTGGATCCGTTCC	35		284.796
1	975	23	18	TRUE		Probe Sequence	c5251d382dfc69b543160dc5bc48d079		735	Flavi_NS3-MFV_CxFV||F0420	ACAAGCGGAGAAGTCACCGCAGAGGAAAACTTTGA	35		331.578
1	1849	1	34	TRUE		Probe Sequence	7c511092eef3d97eda2a09c7b8946d22		736	Flavi_NS3-MFV_CxFV||F0421	GCCGGTTCGTTGATTGGCATCCAGGAAAGGGGAAG	35		503.385
1	1370	26	25	TRUE		Probe Sequence	ed54a61581104cf12d19f2fec290704b		737	Flavi_NS3-MFV_CxFV||F0422	TCGCAAAAGAGAAACGTCTGCTGATACTGACGCCC	35		457.162
1	1888	40	34	TRUE		Probe Sequence	7a73a676511e75f0ce041df6656473bd		738	Flavi_NS3-MFV_CxFV||F0423	AAACCTAGCGATGTACCGAAGGAATGCCATCACGG	35		633.018
1	1960	56	35	TRUE		Probe Sequence	575d1fa1e09050eff6db8e09d84f82f5		739	Flavi_NS3-MFV_CxFV||F0424	ACAACGGATCAAATCATCCCATCGATGACGTGGCG	35		645.849
1	1946	42	35	TRUE		Probe Sequence	f95f9546bc302aaf90dec8f06e3ab0b8		740	Flavi_NS3-MFV_CxFV||F0425	TGAACTTGGAGGAGTTTCACTGACCCGCGAATCGT	35		602.983
1	1036	28	19	TRUE		Probe Sequence	049c027429dee2454486db8c2b403312		741	Flavi_NS3-MFV_CxFV||F0426	CACTGACCCGCGAATCGTTTGACGTTGCGATCGGA	35		477.117
1	1487	31	27	TRUE		Probe Sequence	fa7008d78216022ece27d217c838339a		742	Flavi_NS3-MFV_KRV||F0427	TCGGTGACGATGCCACCAGGCGTTTCATCACATGG	35		423.591
1	1504	48	27	TRUE		Probe Sequence	a92733ecbcca741e429c5feca6fe6e7c		743	Flavi_NS3-MFV_KRV||F0428	AGGCGTTTCATCACATGGCATCCCGGAAAAGGCAA	35		570.952
1	1789	53	32	TRUE		Probe Sequence	48e2a4e153b348f27b8278fc38642a32		744	Flavi_NS3-MFV_KRV||F0429	AGACGCGCCGGGTCATTGTCGAGGAAACCAAACAG	35		387.995
1	330	50	6	TRUE		Probe Sequence	1a14f37e3d88f23299db80614e1ccb64		745	Flavi_NS3-MFV_KRV||F0430	GAATTACGCGGCCAACCTGCGAACCATCATCCTGA	35		359.619
1	1304	16	24	TRUE		Probe Sequence	233981b67c0353e0ce5004851fd17c09		746	Flavi_NS3-MFV_KRV||F0431	TGCGAACCATCATCCTGACCCCAACCCGAGTCGTC	35		502.949
1	825	41	15	TRUE		Probe Sequence	d199ee5d4ebbf9acc7b7c44827064275		747	Flavi_NS3-MFV_KRV||F0432	TTGTCACAGTTGCCTGCCACGCGACCTTCACCAAA	35		442.176
1	884	44	16	TRUE		Probe Sequence	aa029de5a624952280ca9770f3c46057		748	Flavi_NS3-MFV_KRV||F0433	CGTGGGTAAACAATGTGCGCAAGACCACCGGGTCA	35		736.715
1	2236	52	40	TRUE		Probe Sequence	da591c81e4ac22f0553c422872d1f328		749	Flavi_NS3-MFV_KRV||F0434	TCCCTCTCACAACCAGGCCAATGCATTGGCAGCTG	35		771.09
1	1874	26	34	TRUE		Probe Sequence	e254239f7a920cfc12e3329ae984eed0		750	Flavi_NS3-MFV_QBV||F0435	AGACGCGCAAGGTCTTGGTTGCCGAAGCACAGGAA	35		529.643
1	1405	5	26	TRUE		Probe Sequence	ff6c9a51730102211eb3977cf1b5e10b		751	Flavi_NS3-MFV_QBV||F0436	AGTCATCCGAGCGATTGGTGAAGCTTGTCCAGGCG	35		271.82
1	519	15	10	TRUE		Probe Sequence	aa2fe1d8c6cafb1fedf09a156cfbf88b		752	Flavi_NS3-MFV_QBV||F0437	GAAACGCAGTCACGGTAGCATGCCACGCCACGCTA	35		305.053
1	457	9	9	TRUE		Probe Sequence	7ddd58525c822a6a73a358dbc27d1075		753	Flavi_NS3-MFV_QBV||F0438	GCATGCCACGCCACGCTAACGCAGTATGTCATGGA	35		231.222
1	2170	42	39	TRUE		Probe Sequence	75109c89ecb569fa0db27767f6967af6		754	Flavi_NS3-MFV_QBV||F0439	GATCCGCTGTCGATTGCTTGTCGTGGAATCATGGA	35		640.194
1	1108	44	20	TRUE		Probe Sequence	587b38923e7f0f58251ff370b3efa7c2		755	Flavi_NS3-MFV_QBV||F0440	AATCGTGTTTGTTGCCACACAACACCAGGCCACGT	35		529.435
1	1153	33	21	TRUE		Probe Sequence	1d0896df5cc60c19f6bb00ae6983b61d		756	Flavi_NS3-MFV_QBV||F0441	GCGAGAAACTTTCGACTCAGCCATCGCCAAAGCGC	35		412.379
1	107	51	2	TRUE		Probe Sequence	e1f48564fa4e28fd03dc2d2c45d79726		757	Flavi_NS3-NOUV_NOUV||F0442	TCACCATGCTGAACATGCACCCAGGATCTGGAAAA	35		315.916
1	1157	37	21	TRUE		Probe Sequence	45eb3054cb44785af52e7c608b73491e		758	Flavi_NS3-NOUV_NOUV||F0443	TAGCTGACAACATAAGGACACTTGTGCTTGCCCCA	35		441.626
1	1601	33	29	TRUE		Probe Sequence	7f840accd15f9ce1537a0732adc5a7a4		759	Flavi_NS3-NOUV_NOUV||F0444	ACACTTGTGCTTGCCCCAACTAGGGTGGTAGCTGT	35		481.548
1	1155	35	21	TRUE		Probe Sequence	fd21b55c5e6b63a1a35fc81384e36986		760	Flavi_NS3-NOUV_NOUV||F0445	AAAACATCAGCGGTAAACAAGCAGCACACAGGAAAGG	37		508.313
1	821	37	15	TRUE		Probe Sequence	99cb966e3a9fcd6bfa5762ffd7812631		761	Flavi_NS3-NOUV_NOUV||F0446	AGACAAGGAGACGATGATACCGTCGGCCGCATGGA	35		557.464
1	161	49	3	TRUE		Probe Sequence	94e4c038b10a7a8547abcd0c54b3948b		762	Flavi_NS3-NOUV_NOUV||F0447	TACCGTCGGCCGCATGGAACACAGGCTATGAATGG	35		362.764
1	1711	31	31	TRUE		Probe Sequence	c62de9acf92b59154cc29e421bbd2558		763	Flavi_NS3-NTV_BAGV||F0448	TGGCATTCTTGTCGGAGCAGGCAGCTTCGTTAGCA	35		393.679
1	2062	46	37	TRUE		Probe Sequence	f3121560afea4e8e1647e052a9655724		764	Flavi_NS3-NTV_BAGV||F0449	CAGGCAGCTTCGTTAGCATGATTTCCCAAGGCCAG	35		628.642
1	164	52	3	TRUE		Probe Sequence	0a6e24d1adcdc8ea6183471a26cbdf31		765	Flavi_NS3-NTV_BAGV||F0450	ATGATTTCCCAAGGCCAGCGAATGGAAGAAGAGATTCC	38		435.501
1	1302	14	24	TRUE		Probe Sequence	84fbf9cc085bc80c936a620a48749095		766	Flavi_NS3-NTV_BAGV||F0451	CTAACTCCAGCTGTCAAGCGAGAACACACAGGAACA	36		370.491
1	1822	30	33	TRUE		Probe Sequence	653fd95a56cbbef2c34cf07f51e3689b		767	Flavi_NS3-NTV_BAGV||F0452	CATGCAACACTGACGTCACGCCTTCTCACGCCACA	35		456.916
1	1972	12	36	TRUE		Probe Sequence	130292b39d4baeda136c080f927420ad		768	Flavi_NS3-NTV_BAGV||F0453	AGGAACGCGTGACCCATTTCCAGACTCGAACTCAC	35		458.39
1	264	40	5	TRUE		Probe Sequence	3ca273198feab9bcfafd8c8f83ee11e9		769	Flavi_NS3-NTV_TMUV||F0454	TGTTTGACGAAAACATGCTGCGAAAAAGGCAACTAACAGT	40		283.158
1	1266	34	23	TRUE		Probe Sequence	5a2ef6232c3b07c1e38e5d69d1d41ef4		770	Flavi_NS3-NTV_TMUV||F0455	ACTTCCAATACGGTATCTGACTCCGGCAGTAAAGAGGG	38		617.961
1	1362	18	25	TRUE		Probe Sequence	964b924c2172c2032da342e4e41c1999		771	Flavi_NS3-NTV_TMUV||F0456	CGGCTGCTCACACCTCAGCGAGTGCCGAATTACAA	35		266.981
1	976	24	18	TRUE		Probe Sequence	54e258d63ad8c14bc50b4b222e0e1e24		772	Flavi_NS3-NTV_TMUV||F0457	CACACCTCCAGGTACAACTGAGGCATTTCCGGACT	35		390.294
1	1525	13	28	TRUE		Probe Sequence	cbff100ac876457a364b432914d0f520		773	Flavi_NS3-NTV_TMUV||F0458	CTGAGGCATTTCCGGACTCCAACTCGCCAATAACA	35		393.75
1	1363	19	25	TRUE		Probe Sequence	d9a6ccf1629678d45240ae63bfcace34		774	Flavi_NS3-NTV_TMUV||F0459	TCCAACTCGCCAATAACAGACATTGAAGAGCAAATCCCT	39		251.948
1	2002	42	36	TRUE		Probe Sequence	ec0a7f131ec42cbdeae0b6305a0c7adc		775	Flavi_NS3-NTV_TMUV||F0460	GGTTTGTCCCCAGCGTGAAGTCTGGTAATGAGATTGC	37		532.667
1	636	20	12	TRUE		Probe Sequence	018dc3e52c13fbeea08be03dc4583bbb		776	Flavi_NS3-RBV_APOIV||F0461	CTTACTGTAGCTCAATAGCTCAGGCCAATGTGCCAGC	37		314.452
1	1628	4	30	TRUE		Probe Sequence	4cf9fa7598fbcbf6949b983283c22fc7		777	Flavi_NS3-RBV_APOIV||F0462	GCAGAAACCGAACCTGAAGTGCTGAAAACCAACTGG	36		336.845
1	1663	39	30	TRUE		Probe Sequence	4495b44680893c9f226f8f73d18159ab		778	Flavi_NS3-RBV_APOIV||F0463	GTGCTGAAAACCAACTGGACATCAAAGGGAAAACTCACC	39		491.33
1	2096	24	38	TRUE		Probe Sequence	5606ac815e77d6386041c1da772ba68b		779	Flavi_NS3-RBV_APOIV||F0464	AGCGACGGATGATGCCTATTCCTCAGAAGAACTATGAGC	39		426.841
1	1364	20	25	TRUE		Probe Sequence	e1cb0d34b675631b3a0012ac969b1e67		780	Flavi_NS3-RBV_APOIV||F0465	CACATTGGACAGACCCCTCTAGCATTGCGGCCCGA	35		494.466
1	1287	55	23	TRUE		Probe Sequence	aec1c2938ccfbff9d655309f69bac481		781	Flavi_NS3-RBV_APOIV||F0466	TCTAGCATTGCGGCCCGAGGATTCCTTGATTCTCA	35		378.498
1	1087	23	20	TRUE		Probe Sequence	2bed6d30848ed11184062400a00516c7		782	Flavi_NS3-RBV_APOIV||F0467	GTTTGTCCCATCACTAAAAGCTGGAGCCACCATTGC	36		524.985
1	622	6	12	TRUE		Probe Sequence	a2348c15b02ca5a627cc7ca58ac053bd		783	Flavi_NS3-RBV_APOIV||F0468	AGCTGGAGCCACCATTGCCAAAACGCTGAGAGGAT	35		382.026
1	1927	23	35	TRUE		Probe Sequence	c688e5206fd195751ba3493a0736fa59		784	Flavi_NS3-RBV_MMLV||F0469	TGGGATAATCCATGGAGACGTGTACTGCAGTTCAATAGC	39		321.606
1	6	6	1	TRUE		Probe Sequence	ee961e307d78d3bcd41d7dcb7408e403		785	Flavi_NS3-RBV_MMLV||F0470	GCGCATCCAGGAAGTGGAAAAACTCACAAGATTCTTCC	38		214.132
1	1913	9	35	TRUE		Probe Sequence	c25488be1989dfbeafb2fe7e6e9064e3		786	Flavi_NS3-RBV_MMLV||F0471	TCTCTGGTAAGGAGAGCCTCTGAGCGTCGAATGCG	35		374.593
1	1582	14	29	TRUE		Probe Sequence	9559e00bddf6c53251d26308fed2e981		787	Flavi_NS3-RBV_MMLV||F0472	TGCTGTTGTTTTAATGACTGCAACTCCACCGGGGG	35		781.216
1	553	49	10	TRUE		Probe Sequence	6fe784169e7719cc9c80b94c5e681163		788	Flavi_NS3-RBV_MMLV||F0473	ATGTTGTCAAAGTGATACCTGAGGGACCATGGAAGCA	37		552.253
1	277	53	5	TRUE		Probe Sequence	dfbde87b7ad8dbf71116f720e0e8c944		789	Flavi_NS3-RBV_MMLV||F0474	AGGGATTGCGAAAACCTTAAGGGAGCATGGGAAGA	35		533.318
1	1602	34	29	TRUE		Probe Sequence	07a16bcbd5ae9be2404dc1ff8b64592e		790	Flavi_NS3-RBV_MODV||F0475	TGGAGTCTTGCATGGCGATACCTACTGCAGTTCTATAGC	39		369.959
1	2068	52	37	TRUE		Probe Sequence	369fb7725417ac1af0cf48165beaa419		791	Flavi_NS3-RBV_MODV||F0476	CAGTAGACAAACCAAAGGTGGTGAAAGGAGATGGGTGG	38		799.782
1	1378	34	25	TRUE		Probe Sequence	28a068d3dd0cb5a8014b0ea33011250e		792	Flavi_NS3-RBV_MODV||F0477	ATATCCATTGTTGATGCTCATCCGGGTAGTGGGAAAACT	39		526.491
1	338	2	7	TRUE		Probe Sequence	32a2a688471a1cb3a8158f0b79ced550		793	Flavi_NS3-RBV_MODV||F0478	CTTGTAAGGAGAGCACTGAGCCGCAAGTTGAGAACC	36		296.287
1	1554	42	28	TRUE		Probe Sequence	7623769aa3e7ba9992515b8e1f9cc601		794	Flavi_NS3-RBV_MODV||F0479	TGGAGTCAGCTCTAAGAGGACTTGATGTCAGTTTCCACT	39		471.268
1	1386	42	25	TRUE		Probe Sequence	dee38f664a3d093a45fa6b37f44cc7be		795	Flavi_NS3-RBV_MODV||F0480	ACTTGATGTCAGTTTCCACTCATCTGCAGTCAGCCA	36		585.367
1	193	25	4	TRUE		Probe Sequence	9118b6212d178aee4d69052cb413bee1		796	Flavi_NS3-RBV_RBV||F0481	AGATGTTCCACAACCAAAGACACTTGAAGGAGATGGCT	38		284.705
1	727	55	13	TRUE		Probe Sequence	1e6ae3e6e3e4bccd932b2791ec4d793d		797	Flavi_NS3-RBV_RBV||F0482	CTCAAAGGAATGGATATCAGTTTTCACTCATCGGCCGTGT	40		436.968
1	904	8	17	TRUE		Probe Sequence	47a534ffd44937aa866233510737656d		798	Flavi_NS3-RBV_RBV||F0483	TTTTCACTCATCGGCCGTGTCAACGAAGACCCCAG	35		296.022
1	961	9	18	TRUE		Probe Sequence	aa09aa314a8a250c1cf390ae5ec50fac		799	Flavi_NS3-RBV_RBV||F0484	TGTCAACGAAGACCCCAGGATCACTTGTTGATGTCA	36		317.981
1	1197	21	22	TRUE		Probe Sequence	22115f8ab69a4d6450b33e0e0c19f3ba		800	Flavi_NS3-RBV_RBV||F0485	AGCATTGCAGCTCGTGGATACATCACTAGCCAGTG	35		319.536
1	1418	18	26	TRUE		Probe Sequence	ee6035fa152c630947dd448cfc5ac807		801	Flavi_NS3-RBV_RBV||F0486	ACCTCCTGGAGTTGATGATCCATGGGCAAACAGTA	35		494.025
1	936	40	17	TRUE		Probe Sequence	593ebbc121d42c1903adb49f7b1e453e		802	Flavi_NS3-RBV_RBV||F0487	GCCATCATACAATGCAGCTCAGGGAATCTCAAAAGCC	37		466.6
1	1494	38	27	TRUE		Probe Sequence	5911e96bb5dda02effebed50e711f002		803	Flavi_NS3-SPOV_BSGV||F0488	ACGCGTATGCAAGTTCCATTGCCCAGGCTGAAGTG	35		556.017
1	300	20	6	TRUE		Probe Sequence	4ccf10dbf91efc4b761d84b9217a6981		804	Flavi_NS3-SPOV_BSGV||F0489	CCCCAAACTGCCTCCCTCCCGACGTAACGCACAAG	35		446.238
1	655	39	12	TRUE		Probe Sequence	231ea2cb926710ab4994d1740d3e2b1d		805	Flavi_NS3-SPOV_BSGV||F0490	CCCGACGTAACGCACAAGAAAAAGCTGACGGTACT	35		459.183
1	1753	17	32	TRUE		Probe Sequence	e08b76600a0c104881c83ba0ec9bee94		806	Flavi_NS3-SPOV_BSGV||F0491	GCTAGCTCCCACTAGAGTCGTGGCAGCGGAAATGG	35		450.984
1	2061	45	37	TRUE		Probe Sequence	6cedf288420dddb8ed3ed96e1b3d4633		807	Flavi_NS3-SPOV_BSGV||F0492	GCTGAGGCTCTGAAAGGGATGCCCATTAGGTACCA	35		619.672
1	1651	27	30	TRUE		Probe Sequence	775c23941eff3ab53f7cd8a0440ead57		808	Flavi_NS3-SPOV_BSGV||F0493	TTCCTAGTGTCCGCATGGGAAACGAGATTGCCGCT	35		421.656
1	1297	9	24	TRUE		Probe Sequence	2d31f35b3f4815389bcb66ad3fd80ff0		809	Flavi_NS3-SPOV_IGUV||F0494	CAACCCCAGAAGCTCCTGACTGCATAACAGACAACA	36		372.36
1	819	35	15	TRUE		Probe Sequence	37b02f13aca8f21d10ebeb6912ec247d		810	Flavi_NS3-SPOV_IGUV||F0495	TGTCCTAGACCCACATCCAGGAGCAGGGAAGACCA	35		552.605
1	339	3	7	TRUE		Probe Sequence	bda3dc5927133a75a6f36618dc67e908		811	Flavi_NS3-SPOV_IGUV||F0496	TCATCAGACAAGCAGTTGAAAGACGATTGTGGACTTTGGC	40		162.246
1	1733	53	31	TRUE		Probe Sequence	49121e57bd20f9e703bfb06109dd74b8		812	Flavi_NS3-SPOV_IGUV||F0497	GACGCCAGCAGTGATTCAACAACACACAGGGAAAG	35		452.212
1	1318	30	24	TRUE		Probe Sequence	70cb5eefcdf9c8677f4bb1dbb78f0137		813	Flavi_NS3-SPOV_IGUV||F0498	TGCCACGCCACGTTCACCATGAGGCTCTTGTCGGG	35		740.75
1	1180	4	22	TRUE		Probe Sequence	01a19139d27ad30009569f804b8f731d		814	Flavi_NS3-SPOV_IGUV||F0499	CATGAGGCTCTTGTCGGGAGGGCGTGTTCCAAACT	35		264.083
1	719	47	13	TRUE		Probe Sequence	ac60e731762b10b8a5771d7f432f4d8c		815	Flavi_NS3-SPOV_IGUV||F0500	TCCCAGATTCCAATGCTCCAATCATTGATGAACCGATGA	39		465.104
1	426	34	8	TRUE		Probe Sequence	7129a3086fb74041b05d93c723220ae1		816	Flavi_NS3-SPOV_KEDV||F0501	CCATATCCCAGGTCAAGCACCCTGAGACCCAACCA	35		562.948
1	1462	6	27	TRUE		Probe Sequence	ccd97a926bf80f6b98333a5005a94a23		817	Flavi_NS3-SPOV_KEDV||F0502	ACCAGACGCATCCTGCCTGAGATAGTGAAACAAGC	35		344.921
1	1502	46	27	TRUE		Probe Sequence	2a8ad62d28adda9c973344b227f66d2d		818	Flavi_NS3-SPOV_KEDV||F0503	ACAGTCATCTTGGCCCCGACGAGAGTTGTTGCCGC	35		556.714
1	1199	23	22	TRUE		Probe Sequence	b249e1952b065c1495d2b89ca20d3a79		819	Flavi_NS3-SPOV_KEDV||F0504	CCGTGCAGAGAGAGCACACAGGAACCGAGATCGTG	35		523.249
1	750	22	14	TRUE		Probe Sequence	d1128f3fdf636a5117bd0c531eec8451		820	Flavi_NS3-SPOV_KEDV||F0505	CAACATTCACCATGCGGTTGATACAGCCCATGCGG	35		372.903
1	113	1	3	TRUE		Probe Sequence	c23f091b78581bf893dddbccf58df17d		821	Flavi_NS3-SPOV_KEDV||F0506	TTGATACAGCCCATGCGGGTTCCTAACTACAATTTGTTCG	40		10
1	1438	38	26	TRUE		Probe Sequence	2982b50968b19f0f735b11a436cd72b7		822	Flavi_NS3-SPOV_KEDV||F0507	GCTGACCCCTTCCCTGATTCGAACTCTCCAGTAGA	35		531.312
1	1048	40	19	TRUE		Probe Sequence	36973f2f58426752163618f2876762be		823	Flavi_NS3-SPOV_KOKV||F0508	GCGATATCTCAGAAGGAAAACGTGGGGCAGGAAGA	35		660.499
1	1571	3	29	TRUE		Probe Sequence	f26314f616044f58071287328dd7b2be		824	Flavi_NS3-SPOV_KOKV||F0509	CAACTGGTTCAGAAAAAGAGAGCTGACGGTCCTTGACT	38		253.837
1	433	41	8	TRUE		Probe Sequence	cfd0db9a427e0054da761c9894306a90		825	Flavi_NS3-SPOV_KOKV||F0510	GGAAAACGCGAAGAGTGCTTCCCCAACTGGTGCGG	35		499.876
1	497	49	9	TRUE		Probe Sequence	20faf7839385e691fdeffaaf25c77655		826	Flavi_NS3-SPOV_KOKV||F0511	CTTCCCCAACTGGTGCGGGAGGCCGTGAAGAAACG	35		490.085
1	600	40	11	TRUE		Probe Sequence	15cbeadfe9331756a1afad36f4630eff		827	Flavi_NS3-SPOV_KOKV||F0512	GGCTCCGAACAGTGATCTTGGCCCCTACCCGTGTG	35		451.024
1	2011	51	36	TRUE		Probe Sequence	8dd110f484064a357dbb78870465319d		828	Flavi_NS3-SPOV_KOKV||F0513	GTTCGTGCATAGCATAAAGCAGGGAGCTGAGATCGG	36		639.363
1	1358	14	25	TRUE		Probe Sequence	6063076fad690fbd84065934f0406bdc		829	Flavi_NS3-SPOV_ZIKV||F0514	GAAGCTATGTTAGTGCTATAACCCAGGGAAAGAGGGAGGA	40		516.622
1	2059	43	37	TRUE		Probe Sequence	3b4731ac49fa4d51b0cffa669214e742		830	Flavi_NS3-SPOV_ZIKV||F0515	GGAGGAGACTCCGGTTGAATGTTTCGAACCCTCGA	35		659.168
1	1952	48	35	TRUE		Probe Sequence	8c4a89eef06c592be9a0b5f55754473e		831	Flavi_NS3-SPOV_ZIKV||F0516	GAGAGGACTTCCGGTGCGTTACATGACAACAGCAG	35		578.433
1	1810	18	33	TRUE		Probe Sequence	b725e6917c71c3a3e8856a351b0f4193		832	Flavi_NS3-SPOV_ZIKV||F0517	TGGACACAGAAGTGGAAGTCCCAGAGAGAGCCTGG	35		622.788
1	604	44	11	TRUE		Probe Sequence	82d83539d3fb0eb017db4e86d5553163		833	Flavi_NS3-SPOV_ZIKV||F0518	TCCAAGCGTGAGAAACGGAAATGAAATCGCAGCCT	35		553.158
1	1611	43	29	TRUE		Probe Sequence	156619c8cd1a9d3e216fd3bc2c9da5aa		834	Flavi_NS3-YFV_SEPV||F0519	TGGAATCCTGATAGGGAACAACACATACGTTTCCGCC	37		627.06
1	755	27	14	TRUE		Probe Sequence	d951cc161b9c880da3d48170aa6d614a		835	Flavi_NS3-YFV_SEPV||F0520	ACACGCGTCTATCTGCCGCAAATACTGAAAGAGTGC	36		291.395
1	1436	36	26	TRUE		Probe Sequence	57e42a1167e39850fccaa861b50e7ba2		836	Flavi_NS3-YFV_SEPV||F0521	GCTACGTTAACCCATAGAATGTTGGAGCCTACTCGGG	37		634.824
1	571	11	11	TRUE		Probe Sequence	1ce7bb60255bc7d5f17ed56a255861e5		837	Flavi_NS3-YFV_SEPV||F0522	ATGTTGGAGCCTACTCGGGTGACTAACTGGGAAGT	35		326.411
1	1975	15	36	TRUE		Probe Sequence	e268f69a29a4908b213ce12cfbec1fb6		838	Flavi_NS3-YFV_SEPV||F0523	CCACCATCTTCATGTCTGCTACACCTCCTGGAACC	35		478.447
1	915	19	17	TRUE		Probe Sequence	a38ba9c87ea073b69d61275e23cad07f		839	Flavi_NS3-YFV_SEPV||F0524	GCTACACCTCCTGGAACCAGCAATGAATTCCCTGA	35		360.992
1	1538	26	28	TRUE		Probe Sequence	8793508e2cb0610cbf764bddbd1b7186		840	Flavi_NS3-YFV_SEPV||F0525	CAGAGTGGCCAACTCAATTGCCAATTGTCTCCGCA	35		488.504
1	177	9	4	TRUE		Probe Sequence	41ac2864cf75d3faeaf8e09e478730f1		841	Flavi_NS3-YFV_SEPV||F0526	TTGCCAATTGTCTCCGCAAAGCCGAGAGAACGGTT	35		393.215
1	1892	44	34	TRUE		Probe Sequence	a2fe022f205e7f9eb622d70c5a7d796c		842	Flavi_NS3-YFV_WSLV||F0527	ACACCTACGTCTCGGCGATTGCACAAAGTGACAGC	35		639.849
1	2049	33	37	TRUE		Probe Sequence	019d5d7906ea5e7e654ec0b8a08d3f6a		843	Flavi_NS3-YFV_WSLV||F0528	ACACGAGTCGTTCTCAGTGAAATGCGAGAGGCCAT	35		477.431
1	174	6	4	TRUE		Probe Sequence	072fcda8e1e71b101b513c4bb3677711		844	Flavi_NS3-YFV_WSLV||F0529	TGCCAAAGATGAGCATCAAGTACCACACGCAAGCA	35		323.248
1	1533	21	28	TRUE		Probe Sequence	2f1df12436371c7137d3b8836949f599		845	Flavi_NS3-YFV_WSLV||F0530	CTCGGGAGTGTGCCACCATATTCATGTCAGCTACC	35		356.118
1	1130	10	21	TRUE		Probe Sequence	e4aebe15811e738d671afd2162bea081		846	Flavi_NS3-YFV_WSLV||F0531	ACGCCCTACTGCTTGGTTTCTCCCCTCCATCAGGA	35		497.863
1	2020	4	37	TRUE		Probe Sequence	1dbedcc3f0e659dd44cdd441fae078d6		847	Flavi_NS3-YFV_WSLV||F0532	TTCTCCCCTCCATCAGGATAGCCAATTCTATCGCAAAC	38		352.842
1	1594	26	29	TRUE		Probe Sequence	9e33198b9f3eb121d62bf23431a2dabd		848	Flavi_NS3-YFV_WSLV||F0533	ACTGCCTCCGTAAGGCTGACAGAACAGTGGTGGTG	35		662.225
1	2037	21	37	TRUE		Probe Sequence	05fd1e0a5c7d86a91614469fbca41701		849	Flavi_NS3-YFV_YFV||F0534	TGGCATCCTTGTCGGTGACAACTCCTTCGTGTCCG	35		347.991
1	642	26	12	TRUE		Probe Sequence	86eecee1412af75e0f708684eccfb780		850	Flavi_NS3-YFV_YFV||F0535	ACAACTCCTTCGTGTCCGCCATATCCCAGACTGAG	35		408.474
1	2056	40	37	TRUE		Probe Sequence	7a4b6dd7d966860b24646423267dacc1		851	Flavi_NS3-YFV_YFV||F0536	GAAGACAAGACGTTTCCTCCCACAGATCTTGGCCG	35		594.838
1	1284	52	23	TRUE		Probe Sequence	645c7ddd8d8eda6c0478d8beb072b050		852	Flavi_NS3-YFV_YFV||F0537	TGGCCCCCACCAGGGTTGTTCTTTCTGAAATGAAG	35		487.731
1	1445	45	26	TRUE		Probe Sequence	dcaadc531fbb626149f8822f849ac40a		853	Flavi_NS3-YFV_YFV||F0538	GGACGTGAAATTCCACACACAGGCTTTTTCCGCTC	35		526.935
1	1524	12	28	TRUE		Probe Sequence	ccf3bf9b86893fdcafbd19e6491b4b75		854	Flavi_NS3-YFV_YFV||F0539	GCCATGCCACCCTAACTTACAGGATGTTGGAACCA	35		390.983
1	1270	38	23	TRUE		Probe Sequence	42f41c59526755670b195111cf748054		855	Flavi_NS3-YFV_YFV||F0540	CAAACGGACATACCCAGTGAGCCCTGGAACACAGG	35		583.296
1	1121	1	21	TRUE		Probe Sequence	35f167ae5d6c72c65c23b738908d9935		856	Flavi_NS3-YFV_YFV||F0541	GCTGACAAAAGGCCCACGGCATGGTTCCTTCCATC	35		359.076
1	1969	9	36	TRUE		Probe Sequence	e34a77968a2b8e3a20257a2d218ec8e1		857	Flavi_NS3-YOKV_EBV||F0542	AAGGACTTTGTGTCTGCCATCGCTCAGGCTGACTC	35		305.255
1	1308	20	24	TRUE		Probe Sequence	97414f3c19f8fa340a9f93d50513e52f		858	Flavi_NS3-YOKV_EBV||F0543	CAAGGACATGCCTATCCGGTATCATACAAGTGCTGCA	37		310.089
1	1860	12	34	TRUE		Probe Sequence	6b2c782f3f0759e3a28308991798302b		859	Flavi_NS3-YOKV_EBV||F0544	CATAGTATTGCGGTGCGGGGGTGGATGCAGCAGCT	35		553.153
1	1345	1	25	TRUE		Probe Sequence	62fcef7cb862203a970a32f29bd22a42		860	Flavi_NS3-YOKV_EBV||F0545	GGGGTGGATGCAGCAGCTGGCCAACTTGAAACTGG	35		398.189
1	1262	30	23	TRUE		Probe Sequence	66b1e288b1502808a25db9a795b6f127		861	Flavi_NS3-YOKV_EBV||F0546	CTTCAGTGATCTTGATGACCGCGACACCACCTGGA	35		463.254
1	184	16	4	TRUE		Probe Sequence	db9b118d3f009cfa0ba38cc4b66a1494		862	Flavi_NS3-YOKV_EBV||F0547	AACCAGCGATGCTTTTCCACACTCCAATGGGAACA	35		322.191
1	1166	46	21	TRUE		Probe Sequence	bf2113d89857ec1cb0542f37ea54be9a		863	Flavi_NS3-YOKV_YOKV||F0548	AAGAGGTTTGTATCCTCCATAGCCCAAGCAAGCGT	35		549.713
1	1669	45	30	TRUE		Probe Sequence	eae7490b4d629a7614715e77fb5a0ef9		864	Flavi_NS3-YOKV_YOKV||F0549	GAAGCAGTTAAAGACTTACCAGTTAGGTTCCACACGAGCG	40		580.227
1	1781	45	32	TRUE		Probe Sequence	34a53015fa99d4591ae01fc76bb48a86		865	Flavi_NS3-YOKV_YOKV||F0550	GCGCCGCGCTGGAAACAAAGAAAACAGGAGCCCTG	35		638.685
1	2032	16	37	TRUE		Probe Sequence	7af9de6d96a2e29f7b82df8ddbcb8064		866	Flavi_NS3-YOKV_YOKV||F0551	AAGAAAACAGGAGCCCTGATAGACTTGATGTGCCATGC	38		469.354
1	1431	31	26	TRUE		Probe Sequence	300a6b1b1312a5c0afb4d567f5bf92f3		867	Flavi_NS3-YOKV_YOKV||F0552	CTACTCTAGCAAACCGCCTCTTGGAACCAACACGT	35		409.671
1	1899	51	34	TRUE		Probe Sequence	7d2e5346b6aed358b19f6f2957749b73		868	Flavi_NS3-YOKV_YOKV||F0553	AACACCTCCTGGAACAAGTGATCCATTCCCGGAGT	35		490.167
1	1909	5	35	TRUE		Probe Sequence	63cdd66c62792781684591441d75b605		869	Flavi_NS3-YOKV_YOKV||F0554	CGAATGGATACTTGATGATCCCCGGCCAACTGCGT	35		324.553
1	1667	43	30	TRUE		Probe Sequence	ae6a13b401ac2965de581a615cca5bfa		894	Flavi_NS5-CYV_CYV||F0579	TAGAGCAGTGAACAGTGTCGCTGATCCACCAAATTGG	37		559.341
1	2080	8	38	TRUE		Probe Sequence	085fd16523e483527239ccfb64574f80		895	Flavi_NS5-CYV_CYV||F0580	CGCTGATCCACCAAATTGGGACAAAATTGGACTCCG	36		351.136
1	152	40	3	TRUE		Probe Sequence	1bf66eaa73d532a39c6ee8705617b976		896	Flavi_NS5-CYV_CYV||F0581	TGATGCAGAACACCCCTACAAGACGTGGACCTACC	35		388.093
1	2194	10	40	TRUE		Probe Sequence	d6636f6c7b493cf919e4f05786a795f9		897	Flavi_NS5-CYV_CYV||F0582	GGAGCTAACACATCCATGGGACACAAACTCCGGAG	35		554.833
1	1939	35	35	TRUE		Probe Sequence	505798c59ab745c4068d2b7df29b1e17		898	Flavi_NS5-CYV_CYV||F0583	AAGAAAAGGTAGACACCAAAGCAATGGAACCTCCAACTGG	40		520.421
1	1678	54	30	TRUE		Probe Sequence	9c7507e2d69d5d10d55bc720c3cbe698		899	Flavi_NS5-CYV_CYV||F0584	GCAATGGAACCTCCAACTGGAACCCGAGAAGTGAT	35		520.602
1	28	28	1	TRUE		Probe Sequence	4d6e0b31b76a347826fe6123603c0f4c		900	Flavi_NS5-CYV_CYV||F0585	TGTTCAATGACCAAGGAAACTGGCCAAGCGCAAAA	35		378.913
1	593	33	11	TRUE		Probe Sequence	7b6bd58c531d51ff7e9011f565fe5074		901	Flavi_NS5-CYV_CYV||F0586	AACTGGCCAAGCGCAAAAGATGCAGTGAGAGACCA	35		520.803
1	1509	53	27	TRUE		Probe Sequence	d0b02385cc1d00727505ce32929a70cd		902	Flavi_NS5-DENV_DENV1||F0587	CTTAGGCGCTGGAACAAGACATGTGGCAGTAGAACC	36		503.323
1	698	26	13	TRUE		Probe Sequence	69b4a4a4373902138118334ef7239b37		903	Flavi_NS5-DENV_DENV1||F0588	AACATGGGCCTATCATGGATCATATGAGGTCAAGCCA	37		476.144
1	287	7	6	TRUE		Probe Sequence	ee8bc0b394d0d47f40985a139b3e988e		904	Flavi_NS5-DENV_DENV1||F0589	ATCAGGATCAGCCTCATCCATGGTCAATGGTGTGG	35		387.213
1	707	35	13	TRUE		Probe Sequence	36a1365337b98a45ac5ed20dd043371a		905	Flavi_NS5-DENV_DENV1||F0590	TAAAGAGAAAGTTGACACGCGTACACCAAAAGCGAAACG	39		405.528
1	1012	4	19	TRUE		Probe Sequence	d7cd9141fc4f6e60a42eb60ea8deb9e2		906	Flavi_NS5-DENV_DENV1||F0591	CGTACACCAAAAGCGAAACGAGGCACAGCACAAAT	35		305.592
1	13	13	1	TRUE		Probe Sequence	8cf7ca534a0ac22c3586f36f27db5c59		907	Flavi_NS5-DENV_DENV1||F0592	ACGAGGCACAGCACAAATTATGGAGGTGACAGCCA	35		452.806
1	1250	18	23	TRUE		Probe Sequence	9a63d4080cbaf083cc74953f8f2ef6f4		908	Flavi_NS5-DENV_DENV2||F0593	AGATACAAGAAAGCCACTTACGAGCCGGATGTTGACC	37		455.859
1	2007	47	36	TRUE		Probe Sequence	78d5e362c14a1a498a6c60e032b3cfc0		909	Flavi_NS5-DENV_DENV2||F0594	TACGAGCCGGATGTTGACCTCGGAAGCGGAACCCG	35		693.765
1	1755	19	32	TRUE		Probe Sequence	184d529816c050509a82d21ada011060		910	Flavi_NS5-DENV_DENV2||F0595	ACATCATGGCACTATGACCAAGACCACCCATACAAAACG	39		332.51
1	1369	25	25	TRUE		Probe Sequence	aa963f51a5b03e4cbef4672aa341904f		911	Flavi_NS5-DENV_DENV2||F0596	ACGTGGGCATACCATGGTAGCTATGAAACAAAACAGACT	39		407.441
1	575	15	11	TRUE		Probe Sequence	5cd12170923b6f851be26684ebe6b10c		912	Flavi_NS5-DENV_DENV2||F0597	TGGAAAGAATTAGGGAAGAAAAAGACACCCAGGATGTGCA	40		409.903
1	1394	50	25	TRUE		Probe Sequence	f416d7ab443e94635442834882107d0e		913	Flavi_NS5-DENV_DENV2||F0598	GCAGCCTTGGGGGCCATATTCACTGATGAGAACAA	35		447.303
1	1542	30	28	TRUE		Probe Sequence	7cb39c49fd98b1c9587fc4ef8b5b6365		914	Flavi_NS5-DENV_DENV2||F0599	ATTCACTGATGAGAACAAGTGGAAGTCGGCACGTGA	36		581.877
1	714	42	13	TRUE		Probe Sequence	f20a210a0cd9eeef3e1b7c86efb73b23		915	Flavi_NS5-DENV_DENV2||F0600	GACAAGGAAAGAAACCTCCATCTTGAAGGGAAATG	35		606.184
1	1088	24	20	TRUE		Probe Sequence	edb1c3117ccc3586bd51470b0ff11aa9		916	Flavi_NS5-DENV_DENV3||F0601	ACATGGTGTCTAGATTGCTACTGAACAGGTTCACGATGAC	40		4162.91
1	48	48	1	TRUE		Probe Sequence	e796028a2d22fa7d46613dfb529e2b4d		917	Flavi_NS5-DENV_DENV3||F0602	CTGAACAGGTTCACGATGACACACAGGAGACCCAC	35		2763.75
1	1317	29	24	TRUE		Probe Sequence	788e1cbbca5de438a492eddbd354847a		918	Flavi_NS5-DENV_DENV3||F0603	AGGAGCAGGAACTCGACATGTTAATGCGGAACCAG	35		10287.9
1	1483	27	27	TRUE		Probe Sequence	513aef342f9685eda7c3f56f53279faa		919	Flavi_NS5-DENV_DENV3||F0604	ATGTTAATGCGGAACCAGAAACACCCAACATGGATGT	37		9241.05
1	1979	19	36	TRUE		Probe Sequence	5828b49e9660d6a9be26a439eab99dc1		920	Flavi_NS5-DENV_DENV3||F0605	CAACATGGCACTATGATGACGAAAACCCCTACAAAACGT	39		8008.51
1	834	50	15	TRUE		Probe Sequence	5336c510445bb8460ad6dfd31a4b3a10		921	Flavi_NS5-DENV_DENV3||F0606	AGATACAACTCCATTTGGCCAGCAAAGAGTTTTTA	35		12719.6
1	918	22	17	TRUE		Probe Sequence	f159cdc929102d9eab6c46e1b6d13e32		922	Flavi_NS5-DENV_DENV4||F0607	TATGAGAAGGACGTAGATCTTGGGGCAGGAACGAGA	36		536.834
1	634	18	12	TRUE		Probe Sequence	660229da830596f2e54ff04b10745161		923	Flavi_NS5-DENV_DENV4||F0608	AGCGATTGCAAGAAGAGCACAAAGAAACCTGGCAT	35		334.108
1	256	32	5	TRUE		Probe Sequence	600968a53c3ba7fe1ff9779bbf738469		924	Flavi_NS5-DENV_DENV4||F0609	TGGAAGCTATGAAGCTCCTTCGACAGGCTCTGCAT	35		266.216
1	258	34	5	TRUE		Probe Sequence	b02d18ce0c70d509d06e32e5a9ced12f		925	Flavi_NS5-DENV_DENV4||F0610	CTTCGACAGGCTCTGCATCCTCCATGGTGAACGGG	35		510.88
1	1017	9	19	TRUE		Probe Sequence	3a05750cb126a81718ff9f8d21d1b27e		926	Flavi_NS5-DENV_DENV4||F0611	TCCTCCATGGTGAACGGGGTGGTAAAACTGCTAAC	35		372.17
1	178	10	4	TRUE		Probe Sequence	5333a84938ff3fdfe15af07c0d337be5		927	Flavi_NS5-DENV_DENV4||F0612	AGATCAAACGCAGCCATAGGCGCAGTCTTTCAGGA	35		351.226
1	1994	34	36	TRUE		Probe Sequence	7153665355b0436540cff823e8ebcc99		870	Flavi_NS5-Flavi_Generic|APOIV|F0555	GGTTGATAAAGAGCGGCAATTGCATCTCAAGGGCA	35		619.344
1	1015	7	19	TRUE		Probe Sequence	908aff1968da4b4e30d4d0dfb50a8cb4		871	Flavi_NS5-Flavi_Generic|BSGV|F0556	ATCAATGGCAGACGGCCAAGGAAGCAGTGGAAGAT	35		464.112
1	564	4	11	TRUE		Probe Sequence	2919c8e9e0463931942e50b21eb79f61		872	Flavi_NS5-Flavi_Generic|BSGV|F0557	CGGTGTGAAACCTGTGTCTACAACATGATGGGAAAACG	38		17808.8
1	2044	28	37	TRUE		Probe Sequence	d2c99e485be119182680ac5b8ba489f4		873	Flavi_NS5-Flavi_Generic|CFAV|F0558	TGCAAGGGAAGTGTGAAATGTGTATCTACAACACCATGGG	40		1739.41
1	1621	53	29	TRUE		Probe Sequence	e94019a8de13dce7d1d81f22c851fb81		874	Flavi_NS5-Flavi_Generic|DENV2|F0559	TGAAACATGTGTATACAACATGATGGGAAAAAGAG	35		1608.45
1	1033	25	19	TRUE		Probe Sequence	9a48a30149a10c071ea1155e4a7d60d8		875	Flavi_NS5-Flavi_Generic|DENV3|F0560	TAAAGAGAAAGTGGACACCAGGACGCCCAGGCCCA	35		18669.9
1	2183	55	39	TRUE		Probe Sequence	51409c736c46593a416af33d0cd814e4		876	Flavi_NS5-Flavi_Generic|IGUV|F0561	GCAGCAACTATGGAGCAGTGCAAAGGAAGCCGTGG	35		687.713
1	494	46	9	TRUE		Probe Sequence	4af239b50ee56db15ff52bf329579f7b		877	Flavi_NS5-Flavi_Generic|ILHV|F0562	GATCAGCCAACTCAATGGTCAATGGCGTGGTGCGC	35		521.497
1	1987	27	36	TRUE		Probe Sequence	0911a9f391eb849bd0437f2c98a07c15		878	Flavi_NS5-Flavi_Generic|ILHV|F0563	GTGGTCAACGGCTAGAGAAGCAGTGGAAGACCCAG	35		535.921
1	1570	2	29	TRUE		Probe Sequence	a75446af3c4d088b32f86dd7cc060341		879	Flavi_NS5-Flavi_Generic|JEV|F0564	CAACGCGGCTCTTGGAGCAGTGTTCGCTGAACAGA	35		545.38
1	929	33	17	TRUE		Probe Sequence	5fb9e38ab1552b6b9eb7b2faccfad7ae		880	Flavi_NS5-Flavi_Generic|JEV|F0565	TACATGTATCTACAACATGATGGGAAAAAGAGAGA	35		1721.04
1	1356	12	25	TRUE		Probe Sequence	220ed11436955d380f0905e5de1c6402		881	Flavi_NS5-Flavi_Generic|KSIV|F0566	TTCAAGGACAAGGTGGACACGAAAGCCCAGGAGCC	35		638.413
1	986	34	18	TRUE		Probe Sequence	d75edfaef083b2f1698d32f399cccacf		882	Flavi_NS5-Flavi_Generic|KUNV|F0567	TGGGTGAGTCGAGCCTCAGGCAATGTGGTGCACTC	35		405.193
1	721	49	13	TRUE		Probe Sequence	90e47d4952ab094e1f3712ee4a2ae982		883	Flavi_NS5-Flavi_Generic|KUNV|F0568	ACGTGAACTTGGGAAGCGGAACGAGAGCAGTGGGA	35		1395.24
1	169	1	4	TRUE		Probe Sequence	8e11486a3f649e6692470aafef0bad0d		884	Flavi_NS5-Flavi_Generic|KUNV|F0569	GGACACCACCCCTTTTGGACAACAGCGAGTGTTCA	35		381.638
1	893	53	16	TRUE		Probe Sequence	c3ec0ac9ff0c50172c3d2a7339528012		885	Flavi_NS5-Flavi_Generic|MMLV|F0570	CTCATGGGCAAGAGAGAAAAGAAACCAGGAGACTTTGGA	39		15955.7
1	730	2	14	TRUE		Probe Sequence	453031ca23c92932e3976091248172ff		886	Flavi_NS5-Flavi_Generic|MVEV|F0571	GGCCAGCAGCGAGTGTTCAAAGAGAAGGTTGACAC	35		542.655
1	7	7	1	TRUE		Probe Sequence	21628815fdb73cac65397fddc99c2b32		887	Flavi_NS5-Flavi_Generic|MVEV|F0572	GAGAATTTGGAAAGGCCAAGGGAAGCAGAGCCATC	35		493.408
1	664	48	12	TRUE		Probe Sequence	a6b17fcbbbb0b3bd6bcf5f4279e51da3		888	Flavi_NS5-Flavi_Generic|QBV|F0573	CCTGTTCAAGAAGCGAGGACTACGACCCCGAATCC	35		571.622
1	2034	18	37	TRUE		Probe Sequence	bf7a9de51ced41c51681e9f9f75bd0ee		889	Flavi_NS5-Flavi_Generic|RBV|F0574	TAACATGATGGGTAAAAGAGAAAAGAAACCAGGTG	35		1659.31
1	1081	17	20	TRUE		Probe Sequence	ccfb565f515ddf9aec8c8c508110fb5d		890	Flavi_NS5-Flavi_Generic|ROCV|F0575	TTTGAAGAGCAGAACCAGTGGGCTTCGGCGAGAGA	35		516.238
1	795	11	15	TRUE		Probe Sequence	5813fb584e27f05a8cbf38605b9f0eb1		891	Flavi_NS5-Flavi_Generic|TBEVCE|F0576	ATGAGAGCTGTAAATGATTGGATTTTGGAACGACTGGCG	39		405.378
1	1163	43	21	TRUE		Probe Sequence	1f9c168498ac29c3407dd6c69b5d08d0		892	Flavi_NS5-Flavi_Generic|USUV|F0577	AGCGTGAGAAGAAGCTCGGAGAGTTTGGTAAAGCG	35		5966.7
1	640	24	12	TRUE		Probe Sequence	30dd963f0edade0bec6927aa4865f596		893	Flavi_NS5-Flavi_Generic|WNVL1|F0578	AAAGAGAAGGTGGACACGAAAGCTCCTGAACCGCC	35		941.069
1	435	43	8	TRUE		Probe Sequence	34234a9c4fcd460a8c214bf00a3d6ded		928	Flavi_NS5-JEV_Clade|KUNV|F0613	GAGAAGAAGACCTGGAAGGGACCTCAGTACGAAGAAGA	38		533.124
1	974	22	18	TRUE		Probe Sequence	7f2f82a49a98e693604c7e9dc99a74de		929	Flavi_NS5-JEV_Clade|MVEV|F0614	CGGTGAACATGACCAGTCAGGTGCTCATTGGAAGA	35		378.278
1	718	46	13	TRUE		Probe Sequence	9104ce3420bbc57804392566562e815f		930	Flavi_NS5-JEV_Clade|SLEV|F0615	ATGGACAAACAGAACAGAAGTGGGCCTCGCTACGA	35		580.829
1	1919	15	35	TRUE		Probe Sequence	dd6e7b71b6f02404adebcf8ab1d9eeeb		931	Flavi_NS5-JEV_Clade|USUV|F0616	GGAGAACCATCTGAAAGGAGAGTGCCACACATGCA	35		562.609
1	284	4	6	TRUE		Probe Sequence	94191632405ef9c65e9484cdec9d2b1e		932	Flavi_NS5-JEV_Clade|WNVL1|F0617	AAAACCCCTGCTCAACTCAGACACCAGTAAAATCAAGAAC	40		161.323
1	2196	12	40	TRUE		Probe Sequence	0e83a6c75a71beddef65032429ee0742		933	Flavi_NS5-JEV_Clade|WNVL1|F0618	GAGGAATTCATAAGAAAGGTCAACAGCAATGCAGCTTTGG	40		367.447
1	1605	37	29	TRUE		Probe Sequence	ea74f80219f3571312987d5ccb6b7565		934	Flavi_NS5-JEV_Clade|WNVL2|F0619	AGGGACCCCAGTTTGAGGAAGATGTCAACTTGGGA	35		614.407
1	2220	36	40	TRUE		Probe Sequence	0167e853d3843080eb594ed51d723d5d		935	Flavi_NS5-JEV_Clade|WNVL2|F0620	GAAGATGTCAACTTGGGAAGTGGAACGCGGGCAGT	35		719.949
1	16	16	1	TRUE		Probe Sequence	7a9f08bdf8e9c80ba7fbb22a09d8acb5		936	Flavi_NS5-JEV_Clade|WNVL2|F0621	GAACCAATGGAAGAACGCCCGGGAAGCTGTAGAGG	35		583.286
1	1941	37	35	TRUE		Probe Sequence	d73d9534f7ba96c62e7f420c1700111b		937	Flavi_NS5-JEV_JEV||F0622	GGGAGCGGAACAAGAGCCGTGGGAAAGGGAGAAGT	35		860.951
1	829	45	15	TRUE		Probe Sequence	07ce6d8e98823c654b4eab69e1d6dd6e		938	Flavi_NS5-JEV_JEV||F0623	CCACAACGTGGCACAAAGACCCTGAGCATCCATAC	35		495.454
1	351	15	7	TRUE		Probe Sequence	b9993fa7fac6ddb477640fafc730a705		939	Flavi_NS5-JEV_JEV||F0624	GACCCTGAGCATCCATACCGCACTTGGACATACCA	35		402.216
1	2122	50	38	TRUE		Probe Sequence	9bfdf7aa5e4cf3bce535870b5c1d7ede		940	Flavi_NS5-JEV_JEV||F0625	GCTCTCTCGTCAACGGAGTGGTGAAGCTCATGAGC	35		617.874
1	597	37	11	TRUE		Probe Sequence	89288316b7f2f6fe7991a749da606401		941	Flavi_NS5-JEV_JEV||F0626	GTGGTGAAGCTCATGAGCAAACCTTGGGACGCCAT	35		470.151
1	880	40	16	TRUE		Probe Sequence	e8f545c8fe858e779e0ee8a8d18f76ef		942	Flavi_NS5-JEV_JEV||F0627	CAAACCTTGGGACGCCATTGCCAACGTCACCACCA	35		497.188
1	2088	16	38	TRUE		Probe Sequence	5703e7eb4e2f942e38f647faf595daf9		943	Flavi_NS5-JEV_KUNV||F0628	GACCTCAGTACGAAGAAGACGTGAACTTGGGAAGCG	36		559.055
1	1193	17	22	TRUE		Probe Sequence	ddca3cca6731ad64cc68d27df025d5f5		944	Flavi_NS5-JEV_KUNV||F0629	CGTGAGTACAGCTCGACATGGCATCATGATGAGAACC	37		324.798
1	151	39	3	TRUE		Probe Sequence	f019eb623cf6f0c3ce01ae897d0fa6ea		945	Flavi_NS5-JEV_KUNV||F0630	ACTACCACGGTAGCTACGAAGTGAAGCCAACAGGC	35		409.861
1	783	55	14	TRUE		Probe Sequence	74dc58ff57cbb10184fbef18276f7b67		946	Flavi_NS5-JEV_KUNV||F0631	GTGAGGCGCACTTACGCGGAGAATGTCATACTTGC	35		406.879
1	659	43	12	TRUE		Probe Sequence	e6ff3d7a7a2ada8f23fcf418a135978d		947	Flavi_NS5-JEV_MVEV||F0632	AGCCAGACTGTGCACCAGAGAGGAGTTTGTGAAAA	35		486.272
1	291	11	6	TRUE		Probe Sequence	a14764d2c66e2a308815ae860fadfca8		948	Flavi_NS5-JEV_MVEV||F0633	AAGTGAACAGCCACGCCGCCTTGGGAGCCATGTTT	35		268.441
1	203	35	4	TRUE		Probe Sequence	6c861b94ed1b1cf070c7807c2557403e		949	Flavi_NS5-JEV_MVEV||F0634	GAGGAAAGGGAATGCCACCTCCGAGGGGAATGCCG	35		519.23
1	2181	53	39	TRUE		Probe Sequence	8765fe1f943c438384e679607f820f86		950	Flavi_NS5-JEV_MVEV||F0635	CCTCCGAGGGGAATGCCGAACCTGCATATATAACA	35		607.912
1	532	28	10	TRUE		Probe Sequence	205fd431a00244874ca5fb901dd41021		951	Flavi_NS5-JEV_SLEV||F0636	TGGAAACATCATACACGCCGTCAGCATGACTAGCC	35		378.464
1	1739	3	32	TRUE		Probe Sequence	a62c33c6ad493fb35a3e5d2855950d70		952	Flavi_NS5-JEV_SLEV||F0637	CCGTCAGCATGACTAGCCAGGTACTCATGGGGAGG	35		658.635
1	1807	15	33	TRUE		Probe Sequence	9497c1711464dc80848a6402a5eb9aee		953	Flavi_NS5-JEV_SLEV||F0638	TGTTGGAAAGCTCACAGAGAAGCCAGACCCCCGGA	35		524.828
1	1870	22	34	TRUE		Probe Sequence	55dff4b209a906495f398039d9c7609e		954	Flavi_NS5-JEV_SLEV||F0639	GATCAGCTAGCTCGATGGTGAACGGAGTCGTGAGG	35		554.744
1	2224	40	40	TRUE		Probe Sequence	e66e3029b4501b5ea95ce3d293dd17eb		955	Flavi_NS5-JEV_SLEV||F0640	GTGAACGGAGTCGTGAGGCTCCTTTCAAAACCATG	35		554.02
1	2112	40	38	TRUE		Probe Sequence	1057a06a9aae2587a44e677a9822ba4f		956	Flavi_NS5-JEV_SLEV||F0641	GCTCCTTTCAAAACCATGGGATATGATCACAAACGTGACC	40		560.599
1	31	31	1	TRUE		Probe Sequence	bb94d252736cc4fbeff0dfd47f0cc2ed		957	Flavi_NS5-JEV_USUV||F0642	ACCGGTTCAGCAAGCTCCTTGGTCAACGGAGTTGT	35		298.812
1	1005	53	18	TRUE		Probe Sequence	f48ba68de7b7bf37ab550faef1278c54		958	Flavi_NS5-JEV_USUV||F0643	CTTGGTCAACGGAGTTGTCCGCCTAATGAGCAAGC	35		436.414
1	1107	43	20	TRUE		Probe Sequence	a93905a13de0f863f4d508084c466b3a		959	Flavi_NS5-JEV_USUV||F0644	TCCGCCTAATGAGCAAGCCCTGGGATGCAATTCTC	35		609.247
1	844	4	16	TRUE		Probe Sequence	cb77fe4f046e4ac85699837a7f14573b		960	Flavi_NS5-JEV_USUV||F0645	CCCTGGGATGCAATTCTCAACGTGACCACCATGGC	35		306.384
1	1122	2	21	TRUE		Probe Sequence	78b2f26681b076d234a6ea48e5b4bf90		961	Flavi_NS5-JEV_WNVL1/KUNV|KUNV|F0646	AAACCTCTACTCAACTCAGACACCAGCAAGATAAAGAACA	40		174.659
1	1996	36	36	TRUE		Probe Sequence	2a43edd3c608c8a3dd153a736a064a5e		962	Flavi_NS5-JEV_WNVL1/KUNV|WNVL1|F0647	ACACCAGTAAAATCAAGAACAGGATTGAACGACTCAGGCG	40		527.896
1	1435	35	26	TRUE		Probe Sequence	498bc4a88cef17e58175ef5a03f3f49b		963	Flavi_NS5-JEV_WNVL1/KUNV|WNVL1|F0648	CAGAAGGAGTGAAGTACGTGCTCAACGAGACCACC	35		478.287
1	617	1	12	TRUE		Probe Sequence	a71729c9fc622cd1e18af33fc0398fee		964	Flavi_NS5-JEV_WNVL1||F0649	GAACTATCACGGCAGTTATGATGTGAAGCCCACAGGC	37		273.313
1	1820	28	33	TRUE		Probe Sequence	f8388dd8059b2aadb716b6493e9352d0		965	Flavi_NS5-JEV_WNVL1||F0650	TGATGTGAAGCCCACAGGCTCCGCCAGTTCGCTGG	35		476.497
1	1419	19	26	TRUE		Probe Sequence	91e7958a485c321f0b9d7307848d6d3c		966	Flavi_NS5-JEV_WNVL1||F0651	GCTCCGCCAGTTCGCTGGTCAATGGAGTGGTCAGG	35		394.589
1	1339	51	24	TRUE		Probe Sequence	0c005e32a388b011df72036242a445d9		967	Flavi_NS5-JEV_WNVL1||F0652	ACACCATCACGAATGTTACCACCATGGCCATGACT	35		418.862
1	980	28	18	TRUE		Probe Sequence	12b123b37fe57d47862c48a394847576		968	Flavi_NS5-JEV_WNVL1||F0653	TTTTGGCCAGAGAAAAACGTCCCAGAATGTGCTCTC	36		341.918
1	1143	23	21	TRUE		Probe Sequence	dbd3bb683f3dca78a05f23a9538fcd38		969	Flavi_NS5-JEV_WNVL1||F0654	GAGCGCCAGAGAAGCAGTTGAAGATCCAAAATTTTGGG	38		377.516
1	557	53	10	TRUE		Probe Sequence	b6b0b0918f095f2f017d205de3bb70d1		970	Flavi_NS5-JEV_WNVL2||F0655	TGGGTGAGCCACGCTTCAGGCAATATCGTCCACTC	35		370.981
1	1973	13	36	TRUE		Probe Sequence	609e8de621d6250570b734454b14fd37		971	Flavi_NS5-JEV_WNVL2||F0656	AGGCAATATCGTCCACTCCGTCAACATGACAAGCC	35		393.925
1	691	19	13	TRUE		Probe Sequence	be8d4165f5d094d67e820d912abcd97e		972	Flavi_NS5-JEV_WNVL2||F0657	AAGTGGAACGCGGGCAGTAGGGAAGCCTCTCCTCA	35		528.1
1	985	33	18	TRUE		Probe Sequence	c26c3c1303638372af57804c29cfd221		973	Flavi_NS5-JEV_WNVL2||F0658	AGAAAGAATACAGCTCCACATGGCACCAGGATGCG	35		426.666
1	607	47	11	TRUE		Probe Sequence	2324042692d6c81d3c505f480d04ca7b		974	Flavi_NS5-JEV_WNVL2||F0659	ACACTATCACCAATGTGACCACGATGGCCATGACA	35		545.045
1	1797	5	33	TRUE		Probe Sequence	6e3e56446b6a8292c1f427a095d9bdb2		975	Flavi_NS5-MBV_ILHV||F0660	AAGCAACATCATCAATGCCGTCACCGTCACAAGCC	35		374.949
1	2146	18	39	TRUE		Probe Sequence	753f06f06443df312da0e32b1dc51176		976	Flavi_NS5-MBV_ILHV||F0661	CATGAATAAAGGCTGCCGACATGGCCCTCGCTATG	35		510.998
1	1183	7	22	TRUE		Probe Sequence	cf4174e6fc944d56b3b0b5cabd2300ce		977	Flavi_NS5-MBV_ILHV||F0662	CCCACCTGGCAGGACGCTGTGAAACATGCATCTAC	35		269.93
1	1002	50	18	TRUE		Probe Sequence	6e78f8589a66212610fc9af5c17f1bf4		978	Flavi_NS5-MBV_ROCV||F0663	GGACCAAGATATGAGGAGGACGTTGACCTGGGGAG	35		638.615
1	694	22	13	TRUE		Probe Sequence	3bee44cda67158c3c2b49836f3750f67		979	Flavi_NS5-MBV_ROCV||F0664	GCCCGGAGGTCCCCTTTCATGGACACCAGGAAGAT	35		411.171
1	363	27	7	TRUE		Probe Sequence	8ee8218367a89276438686b3f4f3a80a		980	Flavi_NS5-MBV_ROCV||F0665	AGTTAATGTCAAAGCCCTGGGATAGCATCCAAAGCGT	37		339.425
1	1022	14	19	TRUE		Probe Sequence	fb1d8fb39627dbd11fef2ddd7367bdfe		981	Flavi_NS5-MBV_ROCV||F0666	GGGATAGCATCCAAAGCGTCCTGACTATGGCCATG	35		321.744
1	196	28	4	TRUE		Probe Sequence	be1b32d79680f7e50e63541897b170fb		982	Flavi_NS5-MBV_ROCV||F0667	CCGCCCCAGGCGTGAAAGCGGTCTTAGACTTGACC	35		367.449
1	678	6	13	TRUE		Probe Sequence	cfa7bf05027a310e2a76977c98b476e5		983	Flavi_NS5-MBV_ROCV||F0668	CTGCCCTGGGGGCGATCTTTGAAGAGCAGAACCAG	35		376.454
1	1841	49	33	TRUE		Probe Sequence	d667a95b884ed9773996668a98239735		984	Flavi_NS5-MFV_AeFV||F0669	TACATATCAGGAAATAGGTCCAACGCCGTAAGGGACGC	38		663.006
1	1463	7	27	TRUE		Probe Sequence	2ff73f6546704067f39d5d821b6fe7f8		985	Flavi_NS5-MFV_AeFV||F0670	GACACATTGACAGTGTATTCCTCCCGGAGCCAACA	35		394.01
1	1014	6	19	TRUE		Probe Sequence	991dbb06fc73983d2fefff41cf7e4238		986	Flavi_NS5-MFV_AeFV||F0671	GTGTCAGAAAGGTCCAACAGGAAAACAGCGCGACA	35		458.158
1	1208	32	22	TRUE		Probe Sequence	70a6a91197dc2fe9b974fcd056e7f010		987	Flavi_NS5-MFV_AeFV||F0672	ATGGTTCATTGACCCGGAACACCCGTATAAAAGCTTTAGA	40		303.939
1	283	3	6	TRUE		Probe Sequence	f9284cb11f5edca4a5061265c2a8cb81		988	Flavi_NS5-MFV_AeFV||F0673	CACTTGTACGGAAAATCATGTGGCCCTGGGAGACC	35		306.965
1	1580	12	29	TRUE		Probe Sequence	e61c6cb9853041cdfc58e2964254571f		989	Flavi_NS5-MFV_AeFV||F0674	GACGTTCAAGCAGCCGTGCAAGACCAAGGTTTCTG	35		391.9
1	2141	13	39	TRUE		Probe Sequence	b1b6dc382026f8c5397505b10476b0ef		990	Flavi_NS5-MFV_AeFV||F0675	GCAAGACCAAGGTTTCTGGAATCTCGTTGGACACG	35		369.54
1	261	37	5	TRUE		Probe Sequence	85637d89569b36406a0c45c423f5b620		991	Flavi_NS5-MFV_AeFV||F0676	GGAATCTCGTTGGACACGAACGCGCTCTACATCTC	35		305.675
1	2235	51	40	TRUE		Probe Sequence	55a5ec380aa9c9f3e4aa832031322f90		992	Flavi_NS5-MFV_CFAV||F0677	GCCGCCTTAATGGCCCGATTCTCCCGACACTTGGA	35		727.089
1	21	21	1	TRUE		Probe Sequence	889d5963babcb836467a5971a3d1f750		993	Flavi_NS5-MFV_CFAV||F0678	TGATGGACCGTGTTGAACGCCTAATGAACGAGAACC	36		299.475
1	2025	9	37	TRUE		Probe Sequence	685078a51a056d2d452c6ec7a85992dd		994	Flavi_NS5-MFV_CFAV||F0679	TGTCACCGATGATGTGAAGGTGGGAGGGCAAGCGG	35		582.777
1	327	47	6	TRUE		Probe Sequence	808ddfdb983d4f6a8139a4cc85de3d3b		995	Flavi_NS5-MFV_CFAV||F0680	GTGAACCCCCTCGTTAGGAAGATCATGTGGCCATG	35		536.459
1	1479	23	27	TRUE		Probe Sequence	efd74a25003e550d8877890af1a02977		996	Flavi_NS5-MFV_CFAV||F0681	GGGAGACTCTCACGAGTGTGGTGGGGTTTTCCATG	35		420.989
1	36	36	1	TRUE		Probe Sequence	172a473b88dfbac0d01f93b38a9d83ac		997	Flavi_NS5-MFV_CFAV||F0682	TTCAGGACCAGTGCTTCTGGGATCTCGTCGGAAAG	35		413.19
1	560	56	10	TRUE		Probe Sequence	aac818971d2189f08f976833e49601b2		998	Flavi_NS5-MFV_CxFV||F0683	TACGTCTCAGGTCCGCGAGCGAACATCGTCGGCTC	35		561.32
1	1205	29	22	TRUE		Probe Sequence	7d9aa16a47bd6399b7bc861f04466ddb		999	Flavi_NS5-MFV_CxFV||F0684	CCGGGCAAAAGTGAAGCTGCAGGACCAGACAATCG	35		534.036
1	545	41	10	TRUE		Probe Sequence	3a6b6fdb7698d1f1979380e99a04726d		1000	Flavi_NS5-MFV_CxFV||F0685	TGCAGGACCAGACAATCGTTGCAGGTCGCGTGAAG	35		507.319
1	222	54	4	TRUE		Probe Sequence	530acceb558da55428f1de89a7161d03		1001	Flavi_NS5-MFV_CxFV||F0686	ACGCCAGCACATGGTTCGTGGACCGTGAACACCCT	35		324.414
1	141	29	3	TRUE		Probe Sequence	9c3506a1e3a4c7ba8d3563c3af8eb100		1002	Flavi_NS5-MFV_CxFV||F0687	GACGACATCTCTCCCGGAGGGCAGACTGTCAACCC	35		329.652
1	956	4	18	TRUE		Probe Sequence	4e318f5f66cabc825fbcfe091c83c353		1003	Flavi_NS5-MFV_CxFV||F0688	AGGGCAGACTGTCAACCCGATGATGCGCCGAATAA	35		319.883
1	684	12	13	TRUE		Probe Sequence	6e49afb90ae24f784f569584a428edaa		1004	Flavi_NS5-MFV_CxFV||F0689	TCTCTGCTATGTTCAAACGGCGAGGATTGGCTCCG	35		628.107
1	484	36	9	TRUE		Probe Sequence	fd7ac19fc1d2f6594fe67b315df1e50a		1005	Flavi_NS5-MFV_CxFV||F0690	AACGCGCTCGGCACCTGCGTGGAGATTGTGAGTTG	35		389.201
1	103	47	2	TRUE		Probe Sequence	5d514dab908cccbd8e2d3b182f86ea2b		1006	Flavi_NS5-MFV_KRV||F0691	TTTTCTCGGCACTTGGATAGTATCGTCCTGCCCCC	35		318.377
1	191	23	4	TRUE		Probe Sequence	9b7e8a171490617f5148aa2213fdd3f1		1007	Flavi_NS5-MFV_KRV||F0692	CTCCCGATTTACTCAAGGGAACCCGAGCCGACCCA	35		429.249
1	1828	36	33	TRUE		Probe Sequence	6ccca2f1ce9d9c26d4a22fefdde1bab7		1008	Flavi_NS5-MFV_KRV||F0693	GGATTCCTCATGACCGACGTCTCCACATACTCGCA	35		561.956
1	1712	32	31	TRUE		Probe Sequence	759f1ca4184851a089c9cca0896e3fa9		1009	Flavi_NS5-MFV_KRV||F0694	GAAACTCTTCCGGTCACGCAATCTCCAACCTCGCA	35		487.71
1	1515	3	28	TRUE		Probe Sequence	25e60b643af152210cc747ff5a2d4ec5		1010	Flavi_NS5-MFV_KRV||F0695	GCAATCTCCAACCTCGCATCCTGTCCAAGGAGGAG	35		430.118
1	805	21	15	TRUE		Probe Sequence	d2af1ecc9b3710d5029619ba38dfe99b		1011	Flavi_NS5-MFV_KRV||F0696	GTTCATCGCGAACGTTCGGAATGATGCGGCCATAG	35		312.968
1	682	10	13	TRUE		Probe Sequence	6b3443de1b6675f48c2131c456be2ff5		1012	Flavi_NS5-MFV_KRV||F0697	TACCGTGGAGAGATGTCCAGGATGCCGTTCAAGAT	35		205.089
1	227	3	5	TRUE		Probe Sequence	2079037aaf0b8a1c5ca7e900a27360a7		1013	Flavi_NS5-MFV_KRV||F0698	TCAAGCCTTCTGGAACCTCGTCGGACAAGAGCGAC	35		195.824
1	2074	2	38	TRUE		Probe Sequence	6b4f9e4f303528743c7a8eb8557ec5bd		1014	Flavi_NS5-MFV_QBV||F0699	CCGTTTTCCAGGTTCTTGGAGCCCTCCTCGGACGC	35		368.117
1	1192	16	22	TRUE		Probe Sequence	95c63a9811c1244152884bf3f977c1ea		1015	Flavi_NS5-MFV_QBV||F0700	GGAGCCCTCCTCGGACGCTTTCGAAGGAACGACCA	35		508.375
1	241	17	5	TRUE		Probe Sequence	c039668c78a9a55849022c0620fb667e		1016	Flavi_NS5-MFV_QBV||F0701	AGTGATCATCGACAGCCCACCGAAACTGGAACTCG	35		219.792
1	1194	18	22	TRUE		Probe Sequence	a5260eb9d52dda25285e8ac31fd1f3d2		1017	Flavi_NS5-MFV_QBV||F0702	CACCGAAACTGGAACTCGGCACCCGCAGTGACCCT	35		475.91
1	1990	30	36	TRUE		Probe Sequence	734ac333e5d36ff4dd23bb9f56290c11		1018	Flavi_NS5-MFV_QBV||F0703	GGCACCCGCAGTGACCCTAGGTCCAAAGTTAAGCA	35		492.028
1	1983	23	36	TRUE		Probe Sequence	e9b3d1c4858de65528ed6d57984c79cb		1019	Flavi_NS5-MFV_QBV||F0704	GGATCATTCGCCACTGACGACATTTCCCCCGGTGG	35		534.807
1	86	30	2	TRUE		Probe Sequence	9296d9986a0ed3e00a7042b5a51c897b		1020	Flavi_NS5-MFV_QBV||F0705	CGACATTTCCCCCGGTGGGCAAACGGTGAATCCTA	35		423.6
1	1035	27	19	TRUE		Probe Sequence	68a5d296158437b783c3b93cf081cf34		1021	Flavi_NS5-MFV_QBV||F0706	GAAGAAACCTTCATCGTTTGGCGAGGCCCGTGGGT	35		599.794
1	1965	5	36	TRUE		Probe Sequence	daa5dfda09c9b7a1b3e8b448119bb064		1022	Flavi_NS5-NOUV_NOUV||F0707	GGCGCACAGAAGGACAAGCAAAACCCCCAGACATG	35		459.591
1	658	42	12	TRUE		Probe Sequence	0f68bc67cb61493be8d0b0d1c02d5d79		1023	Flavi_NS5-NOUV_NOUV||F0708	GCAAAACCCCCAGACATGAAGGTGCTTGGTCCCAG	35		510.518
1	1008	56	18	TRUE		Probe Sequence	1ea298733b9e09a24d28f8b2b29a81fd		1024	Flavi_NS5-NOUV_NOUV||F0709	TACGCATCCTGGACGTTTGACGAAGAGCATCCCTA	35		559.465
1	2177	49	39	TRUE		Probe Sequence	c159b7910d84601e23cfd9eb4afcc325		1025	Flavi_NS5-NOUV_NOUV||F0710	GCCAAAAGAACCATCAGGAGGCACCAAGGACGTCA	35		845.785
1	533	29	10	TRUE		Probe Sequence	652fb45bf22a610fcbc5b438f7d5485f		1026	Flavi_NS5-NOUV_NOUV||F0711	GAGGCACCAAGGACGTCATGGACATCGTTTCCAGA	35		394.921
1	2125	53	38	TRUE		Probe Sequence	050e02db665cc14dd7e1a327667aab91		1027	Flavi_NS5-NOUV_NOUV||F0712	CCCGCATTTGCACAAAAGAAGAGTTCATCGCCAAGG	36		600.762
1	624	8	12	TRUE		Probe Sequence	0f61f1984ddaffe29be65ce56b52e348		1028	Flavi_NS5-NOUV_NOUV||F0713	ATAGGAGCCGTCTTCAAGGACGAAGCTCAGTGGAG	35		333.817
1	2031	15	37	TRUE		Probe Sequence	a8bbd36cbbb34ac2a0d063ef442d58f1		1029	Flavi_NS5-NTV_BAGV||F0714	TCACCTAGGTTCAGGAACAAGAGCGGTGCTGACGA	35		452.399
1	76	20	2	TRUE		Probe Sequence	aa02050cdd9c12bcb9c318f813964a04		1030	Flavi_NS5-NTV_BAGV||F0715	AGAAAGTGAAGACCAATTGGAAAATGGTAGAAGACCGCGT	40		544.233
1	633	17	12	TRUE		Probe Sequence	ba204c0bb3cd04d4fbdb689de60c09da		1031	Flavi_NS5-NTV_BAGV||F0716	AAAATGGTAGAAGACCGCGTCATGCGCCTAGCCGA	35		390.184
1	468	20	9	TRUE		Probe Sequence	f4297eea3aeb5511bad6c27db0b59619		1032	Flavi_NS5-NTV_BAGV||F0717	CGTCATGCGCCTAGCCGAAGAATTCTCCACCACAT	35		278.431
1	1328	40	24	TRUE		Probe Sequence	c33bfe9ba40edffa4706dd176f4bb469		1033	Flavi_NS5-NTV_BAGV||F0718	ACAAAAGCGCCAGAACCTCCTCGAGGAACATCAGA	35		629.176
1	804	20	15	TRUE		Probe Sequence	2ad937b8139e31552372ae93d7701f72		1034	Flavi_NS5-NTV_BAGV||F0719	GAGTTTATAGAGAAGGTAAATAGCCACGCGGCCCTTGG	38		430.64
1	399	7	8	TRUE		Probe Sequence	caf0f71ae31d911670093170b80872a6		1035	Flavi_NS5-NTV_BAGV||F0720	ATAGCCACGCGGCCCTTGGTGCAATCTTTAAAGAA	35		91.5525
1	1368	24	25	TRUE		Probe Sequence	247f0590c712ab8c4eb1243da5cc0562		1036	Flavi_NS5-NTV_BAGV||F0721	CGCGAGGCGCACCTTCAAGGAAAGTGTGAGACATG	35		415.924
1	1682	2	31	TRUE		Probe Sequence	f281070b9edfc13b96985a0d98321616		1037	Flavi_NS5-NTV_TMUV||F0722	CTGATCAACAGGATGCACAAAACCAACCGCAATGGA	36		476.535
1	452	4	9	TRUE		Probe Sequence	358b21e54af881c0ac8e9b0f4d0f7f7d		1038	Flavi_NS5-NTV_TMUV||F0723	GTGAAAGCCACAGGCTCAGCCAGCTCAATGGTTAA	35		359.957
1	950	54	17	TRUE		Probe Sequence	88b7d71003c59d457940c057ef6a568f		1039	Flavi_NS5-NTV_TMUV||F0724	AGCCAGCTCAATGGTTAATGGGGTAGTTAGGATACTGTCA	40		603.304
1	2139	11	39	TRUE		Probe Sequence	8ba3621ec18b13080ba187f5602dfd6b		1040	Flavi_NS5-NTV_TMUV||F0725	AAAACCTTGGGACACCTTGCAAAACGTGGTAAATATGGC	39		355.082
1	2053	37	37	TRUE		Probe Sequence	a27e4670b34d0773c24d8b4c9af9b8d6		1041	Flavi_NS5-NTV_TMUV||F0726	TACCAAAGCCCCAGAACCACCTGCAGGAACAGCTA	35		681.675
1	376	40	7	TRUE		Probe Sequence	415ce37e063c04f45d0b901c412394b8		1042	Flavi_NS5-NTV_TMUV||F0727	AGGGTCATGAACATCGTGGCAAGATGGATGTGGAA	35		478.435
1	1224	48	22	TRUE		Probe Sequence	6c1f0ea599ad6aff9fc4575726b2bdec		1043	Flavi_NS5-NTV_TMUV||F0728	AAGAGTTCATAGAGAAGGTGAATAGTAACGCAGCCCTGGG	40		574.165
1	1697	17	31	TRUE		Probe Sequence	9dd0c11026780264d58aa16c0496e98e		1044	Flavi_NS5-NTV_TMUV||F0729	GAGAACTGCACCTGCAAGGGAAGTGTGAGACCTGC	35		521.85
1	504	56	9	TRUE		Probe Sequence	972f740ca6deba3732a592e69504dd36		1045	Flavi_NS5-RBV_APOIV||F0730	GGCATGTGTTTGACATCAATCTTGGAGTGGGAACCC	36		530.476
1	652	36	12	TRUE		Probe Sequence	39e857254ecb3198c8aa7923c61ee90f		1046	Flavi_NS5-RBV_APOIV||F0731	CGGTCCAATCTCATGGAGAAATCGGAAGCAGACAAGA	37		486.851
1	1382	38	25	TRUE		Probe Sequence	c1b01c218566b7b90d5f4f88bde249b2		1047	Flavi_NS5-RBV_APOIV||F0732	AAATCGGAAGCAGACAAGAGCCTGATTGCAGACAGA	36		514.439
1	219	51	4	TRUE		Probe Sequence	661a5220be2e6e79c26ba5852605d7a5		1048	Flavi_NS5-RBV_APOIV||F0733	TCACCATCATCCAGAATGAGAACAAGGCTTCTTGGCA	37		394.597
1	1548	36	28	TRUE		Probe Sequence	9666ff83a5cbeac315e58b1136f3101d		1049	Flavi_NS5-RBV_APOIV||F0734	TCAGCTAGTGCCCCAAATCATGTTGTCAAGCTTCTGG	37		502.375
1	1118	54	20	TRUE		Probe Sequence	c5f3b6a1dda168924d684a19fc7eecbe		1050	Flavi_NS5-RBV_APOIV||F0735	TAGAGAAAGTCGTGTTAATGGCCATGACGGATACAACTGC	40		474.535
1	448	56	8	TRUE		Probe Sequence	fd15240ef63eef4cc3335caf99c21e94		1051	Flavi_NS5-RBV_APOIV||F0736	CTGCCTTTGGACAGCAGAGAGTGTTTAAAGAGAAA	35		468.405
1	67	11	2	TRUE		Probe Sequence	c6eb33f98945ca00b54bd080f2de0d54		1052	Flavi_NS5-RBV_APOIV||F0737	AAGTGAATTCAAACGCTTCCATAGGCGCCTACCTC	35		219.853
1	726	54	13	TRUE		Probe Sequence	1f982fba2c26359ab7ca9726327f8976		1053	Flavi_NS5-RBV_MMLV||F0738	TTCTACAGCGAATGAGTGCAAAGGGAGGTAGCAGA	35		511.415
1	854	14	16	TRUE		Probe Sequence	e0a2fb2c7f07ccae759b1d3e179e69c8		1054	Flavi_NS5-RBV_MMLV||F0739	GATTGAAGACATCAGATTTCCATTGGGCACGCGCT	35		395.521
1	332	52	6	TRUE		Probe Sequence	7e9308ee8409c795cffbdc57c7e721e7		1055	Flavi_NS5-RBV_MMLV||F0740	TTCCATTGGGCACGCGCTCCAATCTTACTAATCTAGT	37		248.76
1	1707	27	31	TRUE		Probe Sequence	592a57ae4bf6801c9e3d5c56285274e6		1056	Flavi_NS5-RBV_MMLV||F0741	TTGTGAAATTGCTGTCATGGCCTTGGCAAGCTCTA	35		414.088
1	1260	28	23	TRUE		Probe Sequence	598c1f04e204209c9abbb59a9cf60755		1057	Flavi_NS5-RBV_MODV||F0742	CCGCTGTATCCAGGCAACTCCTGAAAAGAATGGAGG	36		525.729
1	711	39	13	TRUE		Probe Sequence	79ba56268b880025b1d20d8812d952ad		1058	Flavi_NS5-RBV_MODV||F0743	AGGCTGAGAAATCAGGCACCTGGTGTTTTGATTCTAATCA	40		345.726
1	1526	14	28	TRUE		Probe Sequence	c0e31b1719b982700d294bb2101bc53f		1059	Flavi_NS5-RBV_MODV||F0744	TGGTGTTTTGATTCTAATCACCCTTATCGCACGTGGAACT	40		304.924
1	1575	7	29	TRUE		Probe Sequence	6e286d3edd29d5625fc0bcda8571bbfb		1060	Flavi_NS5-RBV_MODV||F0745	GAAAGTACTGGCAATGTCAATGACAGACACCACAG	35		259.062
1	668	52	12	TRUE		Probe Sequence	8804aefae136d4c493e421a596942f33		1061	Flavi_NS5-RBV_MODV||F0746	AGTTCATCCAAAAAGTAAGATCTCATGCTGCTATCGGGGC	40		491.893
1	1375	31	25	TRUE		Probe Sequence	ffaddd688666f6ae83522b00ae0ee8aa		1062	Flavi_NS5-RBV_MODV||F0747	GGCCTGGTCGTCAGATATGGAAGGGTGGAGCTCAG	35		579.476
1	816	32	15	TRUE		Probe Sequence	f189f47d202af97d554e10d95c03874a		1063	Flavi_NS5-RBV_MODV||F0748	GGGAAAAAGTGAAAAGAAACCTGGGGATTTTGGAG	35		512.243
1	491	43	9	TRUE		Probe Sequence	563d26fcbfbe1f5e598c14b5142bc728		1064	Flavi_NS5-RBV_RBV||F0749	GGCTGACATCAAGTTTCCAGTCGGCACTCGTTCCA	35		465.604
1	386	50	7	TRUE		Probe Sequence	8dde7dd1cff3600122afdcfd669fe410		1065	Flavi_NS5-RBV_RBV||F0750	CAGTCGGCACTCGTTCCAATCTTACAACCTGTGTTAAGG	39		336.537
1	1718	38	31	TRUE		Probe Sequence	a8ea5a9eaf1a3dbb260f8b2943807f83		1066	Flavi_NS5-RBV_RBV||F0751	TCTTACAACCTGTGTTAAGGCTGATGCCAAGCTGATTGA	39		557.502
1	1837	45	33	TRUE		Probe Sequence	1baf74d9246b7748d88a5207ae3351ba		1067	Flavi_NS5-RBV_RBV||F0752	TGGACGTTTGATGATAATCATCCATATCGCACATGGCAAT	40		467.716
1	1715	35	31	TRUE		Probe Sequence	6c46c5d9c25f32d5c7409e63aa6a3841		1068	Flavi_NS5-RBV_RBV||F0753	GGTTAAACTTTTGAGTTGGCCTTGGCAAGCATTGGAAAG	39		535.306
1	1790	54	32	TRUE		Probe Sequence	03ac8add083c9fbd32e8e7481935538c		1069	Flavi_NS5-RBV_RBV||F0754	CAGTTCATGACCCCAGGTTTTGGAATATGGTGGACAAAG	39		467.839
1	1497	41	27	TRUE		Probe Sequence	674b2a311af6a7ba9777ef2cce2c173b		1070	Flavi_NS5-SPOV_BSGV||F0755	ATGAGAAGGACGTCAACCTTGGCAGTGGAACTAGG	35		645.251
1	1408	8	26	TRUE		Probe Sequence	a94a96a1e5928ffaf565a0d86d9c08d6		1071	Flavi_NS5-SPOV_BSGV||F0756	TGCTCTCGAAGCCATGGGATACCCTGAACAGTGTC	35		403.968
1	1440	40	26	TRUE		Probe Sequence	dd5807ffe21817a45e8bf127d681c6ef		1072	Flavi_NS5-SPOV_BSGV||F0757	TGGAGGCTATTATCAAGGCAGAAGAAACCAAGGCTTTGC	39		564.466
1	1071	7	20	TRUE		Probe Sequence	14372bc6828573c3731625b185a8dec6		1073	Flavi_NS5-SPOV_BSGV||F0758	GCACCAGGGATGAATTCAAGGCAAAGGTGAACAACC	36		307.933
1	923	27	17	TRUE		Probe Sequence	5bf8fa264ddd56d7828f462bd7c02aef		1074	Flavi_NS5-SPOV_BSGV||F0759	CATGCAGCAATGGGTTCCATCTTTGAGGAGGAGCA	35		437.587
1	537	33	10	TRUE		Probe Sequence	4db5d1aab233c77a5feb7c7ccff5f955		1075	Flavi_NS5-SPOV_BSGV||F0760	GGAAAAGAAGCTTGGAGAATTTGGAAAAGCGAAGGGAAGC	40		4261.63
1	244	20	5	TRUE		Probe Sequence	e9c4eb1cb792ac3f210af06c6e238cc8		1076	Flavi_NS5-SPOV_IGUV||F0761	GGCTGCCACTCTTAAAAGGAAGGCTGCCGACATGG	35		309.236
1	1228	52	22	TRUE		Probe Sequence	38d509e5aa7d1ad552b36b02f290a5de		1077	Flavi_NS5-SPOV_IGUV||F0762	GAAAAGATCGCTGGCAGGATAAAGAGACTCAAAGAGGAGC	40		512.904
1	2015	55	36	TRUE		Probe Sequence	42be72957f3d4e8758d3d8774200df7b		1078	Flavi_NS5-SPOV_IGUV||F0763	AGGGGCAGCAGATATAATGGAGACAGTGGCCCGAT	35		609.093
1	1672	48	30	TRUE		Probe Sequence	31aeb0b76e57f4a2348eb848a399bdc7		1079	Flavi_NS5-SPOV_IGUV||F0764	TGGTATCGGAAGGAACTCTGCAAAAGAAAGAAACCACGC	39		482.373
1	521	17	10	TRUE		Probe Sequence	2de14f6cb48d95816c66dc41e4799576		1080	Flavi_NS5-SPOV_IGUV||F0765	ACAGTCATGCAGCCCTTGGCTCAATGTTCGAAGAG	35		291.792
1	803	19	15	TRUE		Probe Sequence	f3ad09f08ea6eb5f44432d39e80c0dc9		1081	Flavi_NS5-SPOV_KEDV||F0766	TTGCTAGTCAGCAGATTTCGTATGGCAGGAAAGAAACCA	39		219.91
1	1714	34	31	TRUE		Probe Sequence	2fd48e782887751541907f814af5bc29		1082	Flavi_NS5-SPOV_KEDV||F0767	TGGGCTTACCTAGGGAGTTACACCACCGAGCCAAA	35		535.984
1	1003	51	18	TRUE		Probe Sequence	b11df5a2cdc2df45d849465dd1eca5d0		1083	Flavi_NS5-SPOV_KEDV||F0768	TTACACCACCGAGCCAAAGGGAACATCCGCCTCCA	35		504.171
1	1476	20	27	TRUE		Probe Sequence	acaf1f2a137ce04d9e82b5b8a2de03a0		1084	Flavi_NS5-SPOV_KEDV||F0769	AGAACTGTCAAGGAACAAGAAACCCCGGATGTGCA	35		592.861
1	1469	13	27	TRUE		Probe Sequence	fd6c119eb1f372a1af67667c9dfde008		1085	Flavi_NS5-SPOV_KEDV||F0770	GCAGCACTGGGCGCACTATTGCCGGAGCAACAAGG	35		421.241
1	1200	24	22	TRUE		Probe Sequence	777533f8310c2597333b71b31d911cfa		1086	Flavi_NS5-SPOV_KOKV||F0771	AGATATGAAGAAGATGTCAACCTCAGCTGTGGTACCAGGG	40		483.921
1	1923	19	35	TRUE		Probe Sequence	39cb44a8da74346a37bb1a52aa1134e0		1087	Flavi_NS5-SPOV_KOKV||F0772	GGGCTGTCAGCATAGCGCCACCAAAGTTTGACTAC	35		390.293
1	2228	44	40	TRUE		Probe Sequence	3765c2b21a97da1ffbcba33778a799ea		1088	Flavi_NS5-SPOV_KOKV||F0773	TGGCAGTTATGTCGTGAAGCCTTCAGGAAGCGCCT	35		737.429
1	1096	32	20	TRUE		Probe Sequence	fe8b68b99aafec39b0b18cdef7867503		1089	Flavi_NS5-SPOV_KOKV||F0774	TCCTCCCAGGTGAACGGCGTGGTCAAGCTGTTGTC	35		389.08
1	447	55	8	TRUE		Probe Sequence	0084bd2ad5ed6a15c37edc9633f10ef0		1090	Flavi_NS5-SPOV_KOKV||F0775	CGTGGTCAAGCTGTTGTCGAAACCATGGGATGTGA	35		441.429
1	1566	54	28	TRUE		Probe Sequence	cd098cec9879cf8414c3eaef4ba03e36		1091	Flavi_NS5-SPOV_KOKV||F0776	AGCTCAGAAGTCACGGGAATGTCCATGACCGACAC	35		525.319
1	318	38	6	TRUE		Probe Sequence	08710f086898eda6c4ffcf5cd9f4ba48		1092	Flavi_NS5-SPOV_ZIKV||F0777	TGTCCACCACAAGTCAGCTCCTCCTGGGACGCATG	35		474.082
1	1724	44	31	TRUE		Probe Sequence	d77da65b3ea6bd5f762f36a51084e714		1093	Flavi_NS5-SPOV_ZIKV||F0778	AGGCGCATTGAGAGAATCCGCAATGAACATGCAGA	35		681.507
1	917	21	17	TRUE		Probe Sequence	39ac89bc53d5c4c45c923f66913b290d		1094	Flavi_NS5-SPOV_ZIKV||F0779	AGGATCAGCGTCTTCCCTCGTGAACGGGGTTGTTA	35		390.709
1	1985	25	36	TRUE		Probe Sequence	833cf7408663970371d7e4c034105ba5		1095	Flavi_NS5-SPOV_ZIKV||F0780	TCGTGAACGGGGTTGTTAGACTCCTGTCAAAGCCT	35		321.437
1	189	21	4	TRUE		Probe Sequence	4b85f5815e201df6028f9767aa46739d		1096	Flavi_NS5-SPOV_ZIKV||F0781	TGGGGAAACGCAAGCGGCCACGCGTCTGCACCAAA	35		268.242
1	1335	47	24	TRUE		Probe Sequence	ea0c347cc21b84a341f00ed893d5fde8		1097	Flavi_NS5-YFV_SEPV||F0782	ATTGAGAAGAATGTTCAGGCCTACGGGCAAAGCTTTAGT	39		493.7
1	229	5	5	TRUE		Probe Sequence	9543a1e215a2b077a0f174aa9a326a4a		1098	Flavi_NS5-YFV_SEPV||F0783	GGAGTGTCGCGAGTGAAGCCGGACCTGTTGATCAT	35		153.83
1	585	25	11	TRUE		Probe Sequence	f53ff7d13019bf172894f8c92718f3b0		1099	Flavi_NS5-YFV_SEPV||F0784	GCCGGACCTGTTGATCATGATGCGTTACAATTGAGG	36		379.039
1	1984	24	36	TRUE		Probe Sequence	124acf095f19748d0262ce841e2b7ee8		1100	Flavi_NS5-YFV_SEPV||F0785	GGAGTCATGCTGCAATTGGTGCATACTTGGAAGAACA	37		348.923
1	2004	44	36	TRUE		Probe Sequence	7826b90ae82c29c8964be51847cd3f33		1101	Flavi_NS5-YFV_SEPV||F0786	CCCACGGTTTTGGAAGCTTGTGGATGAAGAACGGA	35		1064.16
1	70	14	2	TRUE		Probe Sequence	f93c804bead2b46845c780d3cef4d7ba		1102	Flavi_NS5-YFV_SEPV||F0787	AACTCCACCTACAAGGCAAATGCAGGACCTGTGTT	35		228.564
1	387	51	7	TRUE		Probe Sequence	66592f8791f39e2a0548335703f14715		1103	Flavi_NS5-YFV_WSLV||F0788	TACATATCAGGAGCCCGGAATAACATCACTCACATGGTCA	40		396.264
1	59	3	2	TRUE		Probe Sequence	5acac651fc57215992f9433e728fa3d0		1104	Flavi_NS5-YFV_WSLV||F0789	CATAGAAGGGGACGTGTTTCTTCCCACTGGAACGC	35		183.192
1	957	5	18	TRUE		Probe Sequence	4a2d15f01cfbd99c84a4931d17c69501		1105	Flavi_NS5-YFV_WSLV||F0790	CGAAGCGTTGCCAGTGAAGCGGGCACCATAGACCA	35		384.849
1	1537	25	28	TRUE		Probe Sequence	6c15cbb87e3c14007287cdbafd2b6c61		1106	Flavi_NS5-YFV_WSLV||F0791	AAAAGCCCCGCCTCCACCTCCAGGAACACGTGCGA	35		546.711
1	675	3	13	TRUE		Probe Sequence	3568398313ce0d7c30459f2e220de970		1107	Flavi_NS5-YFV_WSLV||F0792	CTCGCTCGTAAGAAGAAGCCCCGCATTTGCACGCG	35		286.822
1	2230	46	40	TRUE		Probe Sequence	6ddebab5cb0f28f8377ddb583bf370e7		1108	Flavi_NS5-YFV_WSLV||F0793	AAAGTTCGTAGCCATGCCGCCCTTGGAGCGTATCT	35		774.671
1	1957	53	35	TRUE		Probe Sequence	24f0b8a50e57f84272d109669f01ac08		1109	Flavi_NS5-YFV_WSLV||F0794	CGCCCTTGGAGCGTATCTCGAAGAGCAGGACAAAT	35		480.611
1	1703	23	31	TRUE		Probe Sequence	1e18e1bddf37005152d570ad0fbf0983		1110	Flavi_NS5-YFV_WSLV||F0795	TCTGCAAGGCCAATGCCGGACATGTGTGTACAACA	35		379.473
1	1608	40	29	TRUE		Probe Sequence	8fb4d0c65b29cc4d7b1c052f5a30abdc		1111	Flavi_NS5-YFV_YFV||F0796	TACGTGTCTGGAGCCCGCAGCAATGTCACATTTAC	35		518.501
1	1545	33	28	TRUE		Probe Sequence	98e2e3568342190d7277b3320187fad9		1112	Flavi_NS5-YFV_YFV||F0797	TGAGGCGTCCAACTGGAAAAGTGACCCTGGAGGCT	35		503.433
1	17	17	1	TRUE		Probe Sequence	04ca0603fb0d4ec3665ef400247976fd		1113	Flavi_NS5-YFV_YFV||F0798	TGACGTCATCCTCCCAATTGGGACACGCAGTGTTG	35		276.314
1	1598	30	29	TRUE		Probe Sequence	a152a0af6c3cfbb8e2194ddeacf60304		1114	Flavi_NS5-YFV_YFV||F0799	TTGGGACACGCAGTGTTGAGACAGACAAGGGACCC	35		625.574
1	444	52	8	TRUE		Probe Sequence	05d48f3f6f2f4bc9185876cd5489ca61		1115	Flavi_NS5-YFV_YFV||F0800	GAGACAGACAAGGGACCCCTGGACAAAGAGGCCAT	35		543.133
1	764	36	14	TRUE		Probe Sequence	f2846027c2fea387954d992e2796a3b6		1116	Flavi_NS5-YFV_YFV||F0801	TATGTCACAAAAACCTCAGGAAGTGCGGCGAGCAT	35		532.331
1	272	48	5	TRUE		Probe Sequence	cf25f24eb31774f986ffdab24e67b5df		1117	Flavi_NS5-YFV_YFV||F0802	TGGACAGCAAAGAGTGTTTAAAGAAAAAGTTGACA	35		2116.49
1	45	45	1	TRUE		Probe Sequence	9d9110fdc75a9a24a723f9bcb05ea114		1118	Flavi_NS5-YFV_YFV||F0803	GAAGACTGCCAATGAGGCTGTCCAAGACCCAAAGT	35		323.479
1	1267	35	23	TRUE		Probe Sequence	746ef9e1640639eccb3835fc45b06b2d		1119	Flavi_NS5-YOKV_EBV||F0804	GGGACACGCCTAGTGGAACACGAGCTTGGTCCGAT	35		390.809
1	1875	27	34	TRUE		Probe Sequence	e96dde42d8eba29a5f375d4ac32dbb4a		1120	Flavi_NS5-YOKV_EBV||F0805	ACACGAGCTTGGTCCGATCAGCATGGATGCAATCA	35		423.334
1	279	55	5	TRUE		Probe Sequence	dc6699bcb33881e41dcdfeea6e48149a		1121	Flavi_NS5-YOKV_EBV||F0806	CTTATATCACAAGGGGCGGAGGAACAGCTGCATCA	35		458.734
1	1179	3	22	TRUE		Probe Sequence	724b193c533c0f3dc3591ccaece36deb		1122	Flavi_NS5-YOKV_EBV||F0807	GGAGGAACAGCTGCATCAATGCTAAATGGGGTGGT	35		534.782
1	1978	18	36	TRUE		Probe Sequence	6597ea72e64299b80a987484a01e4195		1123	Flavi_NS5-YOKV_EBV||F0808	CACCAAGCCTACTGAACCAAATGAAACCGTCCGGA	35		615.996
1	1778	42	32	TRUE		Probe Sequence	2d47cfc0dbe6f022df730621da4dd06a		1124	Flavi_NS5-YOKV_EBV||F0809	GGCCACAGGTAAAAGACCCAGGATGTGCACCCGAG	35		676.855
1	1100	36	20	TRUE		Probe Sequence	c695db65393179f14019bb191a9112de		1125	Flavi_NS5-YOKV_YOKV||F0810	CCGTGTCAAATGTGTCGCGGTTGTTGACCAGGAGG	35		504.558
1	314	34	6	TRUE		Probe Sequence	41b9844843a4a311edd8a1b2e9bf12ea		1126	Flavi_NS5-YOKV_YOKV||F0811	GATGACGTGATTCTGGATATGGGCACCCGAAGCAT	35		457.28
1	1182	6	22	TRUE		Probe Sequence	9841126e7ee81d36141412667806e1f8		1127	Flavi_NS5-YOKV_YOKV||F0812	TATGGGCACCCGAAGCATGGAATGTGATACAGGTC	35		470.798
1	921	25	17	TRUE		Probe Sequence	b94fd8ba6b0d1127ac430ca04d0d621b		1128	Flavi_NS5-YOKV_YOKV||F0813	GGAACAGCGGCATCCATGACCAATGGCATAGTCAA	35		328.232
1	1727	47	31	TRUE		Probe Sequence	574c46014e4adac2fa936dedc0e15527		1129	Flavi_NS5-YOKV_YOKV||F0814	CGCCAGAACCCAACAAGACAGTGCGTCATGTGATG	35		530.305
1	490	42	9	TRUE		Probe Sequence	6933ea4c277a140bb556197708de6db6		1130	Flavi_NS5-YOKV_YOKV||F0815	CACGCTGCCCTCGGAGCTTTCGTTCCAGAGTTGGA	35		482.688
1	78	22	2	TRUE		Probe Sequence	4c86b634ae65dd8b53d1ad9ec1fb5834		1645	Ortho_L-BUNV_BUNV||O0509	GCCATATGAAGATTTAGCCAGCCGTTTATCTGCAGCA	37		189.232
1	1293	5	24	TRUE		Probe Sequence	26414ec7e9cf21b2d712ffd4394fc28f		1646	Ortho_L-BUNV_BUNV||O0510	CAGCCGTTTATCTGCAGCACAACAGAGCTTAAAGCA	36		195.138
1	828	44	15	TRUE		Probe Sequence	6fd2dcc8d75a0782c390534c4e153608		1647	Ortho_L-BUNV_BUNV||O0511	ATGGGTGCCCTCCAAGTCTAGTTTGGTTAGCAATAAGC	38		495.073
1	2172	44	39	TRUE		Probe Sequence	3be18ef822eeaecea5b023474b0aa11b		1648	Ortho_L-BUNV_BUNV||O0512	AGTTTGGTTAGCAATAAGCTGTAGCCACTGGATAACATTT	40		622.243
1	290	10	6	TRUE		Probe Sequence	711a0bc434ab8fdb4ce97fdff92295f4		1649	Ortho_L-BUNV_BUNV||O0513	GTAGCCACTGGATAACATTTTTCACTTACAACATGCTGGA	40		52.221
1	2214	30	40	TRUE		Probe Sequence	3b4b342b63b8a03ed29521ac83283691		1650	Ortho_L-BUNV_BUNV||O0514	AGCAGCATTTGCCATTCAATAATCGGAAGGAAATACCAGT	40		414.246
1	509	5	10	TRUE		Probe Sequence	e4ce47b109552e9e3f2749f8deb8a327		1651	Ortho_L-BUNV_BUNV||O0515	ATGCACCATTATATTTGATAGCATTAGTCGGCTTGGAAGC	40		370.773
1	35	35	1	TRUE		Probe Sequence	ddd31b535375e16659766a604db92c1c		1652	Ortho_L-BUNV_BUNV||O0516	GCATTAGTCGGCTTGGAAGCTGGGAACTTATGGTTT	36		511.738
1	608	48	11	TRUE		Probe Sequence	8298b50731141d69387637c6377aa75a		1653	Ortho_L-BUNV_NOLAV||O0517	TGGAAAGATGGAGAGGAAGTTTACTTATCATTCTTCCCGG	40		499.983
1	259	35	5	TRUE		Probe Sequence	ebb468a3421b07d8b666628dbcec8e52		1654	Ortho_L-BUNV_NOLAV||O0518	TTCTTCCCGGGTTCAGAAATGTTCTTAGGAACTTTCAAA	39		184.612
1	33	33	1	TRUE		Probe Sequence	18da318552c6a28ab464e82dc19ca1c3		1655	Ortho_L-BUNV_NOLAV||O0519	CAGCGGTATATGGGGCTAGAAGCATCAACTTGGAC	35		388.794
1	1468	12	27	TRUE		Probe Sequence	d628fa08194f826721ffd328e458d243		1656	Ortho_L-BUNV_TSLV||O0520	TTCAAAGAGACTATGAAATTATTAGATGGCGATTGCCTGG	40		358.62
1	988	36	18	TRUE		Probe Sequence	525e198e29101aa730598e10f15cf33d		1657	Ortho_L-BUNV_TSLV||O0521	ATTAGATGGCGATTGCCTGGTAAACTCCATGGTTCACT	38		362.062
1	1432	32	26	TRUE		Probe Sequence	25ae679bfb6faf9bdeca8fda5ef95ea4		1658	Ortho_L-BUNV_TSLV||O0522	GTAGCAGATGATGTGATGATACAATTTGCAGCTAATACCT	40		245.325
1	293	13	6	TRUE		Probe Sequence	9c15d0280eba1f8ebbad9471f8f247a0		1659	Ortho_L-BUNV_TSLV||O0523	ACAATTTGCAGCTAATACCTTCGAATCAGTTTGCCTGACT	40		155.82
1	1414	14	26	TRUE		Probe Sequence	7e23ff56da7c3c1822730f7fd0513d77		1660	Ortho_L-BUNV_TSLV||O0524	TCGAATCAGTTTGCCTGACTTTTGGGTGCCAAGCA	35		518.67
1	1279	47	23	TRUE		Probe Sequence	9a44d6832c7f9c7108db8dc5213c1559		1661	Ortho_L-BUNV_TSLV||O0525	TGGAGAACCACTGTCTATCTATGGTAGATTCTTACTACCT	40		335.832
1	466	18	9	TRUE		Probe Sequence	527d7b97fce39b29ce72a80a7e27d8c6		1662	Ortho_L-BUNV_TSLV||O0526	AATTCTCAGGTACCTGACGCTAGACACGGAAGTCTGC	37		321.363
1	2135	7	39	TRUE		Probe Sequence	ab94e3bbbb493b90a851f75b4dc64b29		1666	Ortho_L-CEV_CHAV||O0530	GGATGGATCCATCCTAGTAAACTCGTTAGTGCACTCTGAC	40		189.897
1	2213	29	40	TRUE		Probe Sequence	7beeb464e103c8698fcff727ce16907d		1667	Ortho_L-CEV_CHAV||O0531	ACTCGTTAGTGCACTCTGACGACAACCAAACATCTATAAC	40		337.192
1	1809	17	33	TRUE		Probe Sequence	75ef889385f3591e900719c933339d32		1668	Ortho_L-CEV_CHAV||O0532	TTTGCTATGAAAGAGTTTGAAAAGGCTTGCTTGACTTTTG	40		294.533
1	744	16	14	TRUE		Probe Sequence	5aa1c587d23513a6568c63bceba30646		1669	Ortho_L-CEV_CHAV||O0533	ACAAACGGCTATAAAGCACGGTTGCCCTCCAAGCT	35		312.071
1	1553	41	28	TRUE		Probe Sequence	1f87ba7ab45a2b8029a1080e6b2a9517		1670	Ortho_L-CEV_CHAV||O0534	ACGGTTGCCCTCCAAGCTTAGCCTGGGTTTCTATA	35		531.493
1	1777	41	32	TRUE		Probe Sequence	914d7ed7ab0ae2f653e0bd90e103c238		1671	Ortho_L-CEV_CHAV||O0535	TTAGCCTGGGTTTCTATAGCCATAAGCCACTGGATGAC	38		604.416
1	1354	10	25	TRUE		Probe Sequence	cd4315662803c4c9c59c1da0e01acfc0		1672	Ortho_L-CEV_CHAV||O0536	TGACAATGAAGTCTTTAGGCTGAAGATACTCCGGTACTTA	40		259.444
1	2142	14	39	TRUE		Probe Sequence	c94ed854fbcc4afa18ae13aaee50d1e3		1673	Ortho_L-CEV_CHAV||O0537	TGAAGATACTCCGGTACTTAGTGCTAGACGCTGAAATGGA	40		404.435
1	1896	48	34	TRUE		Probe Sequence	c30bae0bfbd052c514379141dcb472cc		1663	Ortho_L-CEV_Clade|CHAV|O0527	CCATAAGCCACTGGATGACCTCGTTAACTTATAATATGCT	40		354.155
1	417	25	8	TRUE		Probe Sequence	47613b06b29992e8d19d8f11035281a7		1664	Ortho_L-CEV_Clade|CHAV|O0528	GAGGGAATCAGTTGTGAATCAGATAGCAGAGGTGAAAAAT	40		261.531
1	885	45	16	TRUE		Probe Sequence	13d5335be71b260148a8bc8a23b22779		1665	Ortho_L-CEV_Clade|SSHV|O0529	GCCAATCTAATGATCCGCTTGATTACTTCCCAGCTGAGA	39		443.014
1	860	20	16	TRUE		Probe Sequence	b0f64643d5690cc0a64b5e7599309e47		1674	Ortho_L-CEV_INKV||O0538	AGGGTCAATTGTGGTAAATTCACTGGTACACTCCGATGA	39		268.469
1	1873	25	34	TRUE		Probe Sequence	8ffe5878229a5f5643f11807fd859d6f		1675	Ortho_L-CEV_INKV||O0539	TCACTGGTACACTCCGATGATAACCAAACTTCTGTAACAA	40		200.105
1	536	32	10	TRUE		Probe Sequence	630b4ad69d9f6334b3155bfc94e27c5d		1676	Ortho_L-CEV_INKV||O0540	TAACCAAACTTCTGTAACAATAGTCCAAGATAAAGCCCCA	40		468.198
1	2131	3	39	TRUE		Probe Sequence	d298653054e200ba527e2f042dfa239e		1677	Ortho_L-CEV_INKV||O0541	AAATATGTCTTGCATTTGGATGCCAGGCTAACATGAAAAA	40		112.076
1	15	15	1	TRUE		Probe Sequence	0cab9e94ebce455d35c1b6d9dc52bcaf		1678	Ortho_L-CEV_INKV||O0542	TCTTGTTAACATCTGTAGGCGACTGTGCATATATAGGTCC	40		306.574
1	2128	56	38	TRUE		Probe Sequence	1569df48902beac2a18a35c8aee3ad4d		1679	Ortho_L-CEV_INKV||O0543	ATATGAAGACCTTGCAAGTAGGATTTCATCAGCACAAACT	40		499.674
1	341	5	7	TRUE		Probe Sequence	74f48d9e0b292d6f3c160fe7446cb7dd		1680	Ortho_L-CEV_INKV||O0544	TTGGATTACTGGACTAACATACAATATGTTACCTGGGCAG	40		137.791
1	982	30	18	TRUE		Probe Sequence	e919cdcfa28c7a75ad5e0e4b724493e9		1681	Ortho_L-CEV_INKV||O0545	AATGGTGTTTTAGATGCCCCATTATCCATGATTAGCACAG	40		237.593
1	117	5	3	TRUE		Probe Sequence	96eaca80033a7a3d29155912d174d7bd		1682	Ortho_L-CEV_INKV||O0546	AATAAAGAATTGGGATCTAAGCCGACTGGATGATAATGAA	40		198.394
1	1395	51	25	TRUE		Probe Sequence	ea59ee9e8ed1b7b7056256b32eca85d4		1683	Ortho_L-CEV_JCV||O0547	AGGGTCAATTGTAGTGAATTCATTAGTGCACTCTGATGAT	40		336.229
1	2093	21	38	TRUE		Probe Sequence	3f762898fdee9edc9ff1730356f3cffb		1684	Ortho_L-CEV_JCV||O0548	AATCAGACTTCTGTAACGATAGTTCAAGACAAGGCTCCAG	40		416.285
1	793	9	15	TRUE		Probe Sequence	e0a80ab7dcd99e0e270ac408bf7e93d2		1685	Ortho_L-CEV_JCV||O0549	AGTTCAAGACAAGGCTCCAGATGAAGTTTTAGTAGAATTT	40		148.826
1	1830	38	33	TRUE		Probe Sequence	aecb9727981f8936fed61bb61a588c5a		1686	Ortho_L-CEV_JCV||O0550	TATGAAGATCTTGCAAGTAGAATATCATCGGCTCAGACTG	40		494.53
1	1256	24	23	TRUE		Probe Sequence	8d20cadc548b7f93fe96c5c701076039		1687	Ortho_L-CEV_JCV||O0551	AATATCATCGGCTCAGACTGCTATAAAACACGGTTGCCC	39		367.009
1	1775	39	32	TRUE		Probe Sequence	e1b618b10ef7398bbe27b006487f5c31		1688	Ortho_L-CEV_JCV||O0552	GCTATAAAACACGGTTGCCCACCAAGCTTAGCATGG	36		535.984
1	428	36	8	TRUE		Probe Sequence	7788fab54907710371495a6ba1e65f58		1689	Ortho_L-CEV_JCV||O0553	TGGATAACTGGGCTAACATATAATATGCTACCTGGACAAA	40		303.972
1	758	30	14	TRUE		Probe Sequence	877be1ef327a1258abf5480f0fe99458		1690	Ortho_L-CEV_JCV||O0554	AGATATACCAATAGAGTTGAATGGTGTCCTAGATGCTCCG	40		345.708
1	1917	13	35	TRUE		Probe Sequence	87943ac4a610f18a329ad197d847108d		1691	Ortho_L-CEV_LACV||O0555	AACTACACCTCAAGTTACGTCCATAGCTGCGCAATGT	37		376.963
1	501	53	9	TRUE		Probe Sequence	b9a495210339d6458175e7b30ccd61f6		1692	Ortho_L-CEV_LACV||O0556	TTGCAATGAAAGAATTTGAGAGAGCCTGTTTGACATTTGG	40		384.169
1	1066	2	20	TRUE		Probe Sequence	627210e2b9a0d2e233d8949e57596d53		1693	Ortho_L-CEV_LACV||O0557	ATTTAACTTGTACGGCGAACCCTTTTCAATATATGGCAGA	40		117.16
1	709	37	13	TRUE		Probe Sequence	6568625766654367426799a47f9205a8		1694	Ortho_L-CEV_LACV||O0558	ATGGGTGTCCATAGCAATAAGTCATTGGATGACCTCTCTG	40		250.516
1	1026	18	19	TRUE		Probe Sequence	d35ea7bd7ba188fe6842a69444a0a935		1695	Ortho_L-CEV_LACV||O0559	GTCATTGGATGACCTCTCTGACATACAACATGCTACCAGG	40		288.451
1	498	50	9	TRUE		Probe Sequence	03badcc76a40e933bb4d35afffae8855		1696	Ortho_L-CEV_LACV||O0560	ACATACAACATGCTACCAGGGCAGTCAAATGACCCA	36		370.265
1	1056	48	19	TRUE		Probe Sequence	02c4f76d08dc222c6c9a4a75740cdea0		1697	Ortho_L-CEV_LACV||O0561	TAAAGTTGTTGAGCAAATATACCCCGGTCATGCAGAAAAG	40		439.53
1	315	35	6	TRUE		Probe Sequence	4cda80d62327f7916085d96890f3e67c		1698	Ortho_L-CEV_LACV||O0562	ACCCCGGTCATGCAGAAAAGAGAGTCAGTAGTCAAC	36		377.817
1	1654	30	30	TRUE		Probe Sequence	d5dc1cb6dd44867c1b721f71f45dbeb0		1699	Ortho_L-CEV_SSHV||O0563	GAGGCAGTGACATTGCTAGATGGATCTGTTCTAGTGAACT	40		212.25
1	2055	39	37	TRUE		Probe Sequence	9d5a53b2fa93a51539fb1d4a369acdc7		1700	Ortho_L-CEV_SSHV||O0564	TGGATCTGTTCTAGTGAACTCGCTAGTCCATTCTGATGAT	40		421.279
1	1043	35	19	TRUE		Probe Sequence	f257b4bd1f399234bd9ef8d3751d53ba		1701	Ortho_L-CEV_SSHV||O0565	GCAATGGGTGAATTTGAAAAAGCATGCTTGACATTTGGCT	40		307.895
1	246	22	5	TRUE		Probe Sequence	2c8b8394caaf5d9ab2ec7555d5eba7e7		1702	Ortho_L-CEV_SSHV||O0566	TAAAGGAATTTGTCTCATTGTTCAACCTATATGGGGAGCC	40		346.668
1	82	26	2	TRUE		Probe Sequence	7eecb5971424bc452ad722d0b703e8c9		1703	Ortho_L-CEV_SSHV||O0567	GATTGTGCCTATATAGGGCCTTACGAGGACTTAGCCAGT	39		332.82
1	2105	33	38	TRUE		Probe Sequence	e94feff3ebe784c3615d1f4aa437e2fe		1704	Ortho_L-CEV_SSHV||O0568	CATTGGATGACAGCTTTGACCTATAACATGTTGCCGGG	38		529.939
1	1929	25	35	TRUE		Probe Sequence	cb2dcad321c89b4e1ae4465e57a3f134		1705	Ortho_L-CEV_SSHV||O0569	CTCCAGTTATGCAGAAAAGGGAGTCAGTTGTCAATCAAAT	40		254.9
1	500	52	9	TRUE		Probe Sequence	98b0d5496d58361764c45245b9a2ac40		1706	Ortho_L-CEV_SSHV||O0570	GATCCTTAGGTACCTAGTTCTAGATGCTGAAATGGATCCA	40		336.073
1	2021	5	37	TRUE		Probe Sequence	a061608464e7129d1e7aa5c5afc0ba19		1707	Ortho_L-CEV_TAHV||O0571	GCAATGAGGGAATTCGAAAAATCATGCCTAACCTTTGGAT	40		209.081
1	1253	21	23	TRUE		Probe Sequence	3604458ba58f2a69f5a4c4fe859f9a3d		1708	Ortho_L-CEV_TAHV||O0572	TTCAATTTGTACGGAGAACCTTTCTCAATATACGGTCGTT	40		316.656
1	181	13	4	TRUE		Probe Sequence	2ff8ddc47eca756250424275615ab18b		1709	Ortho_L-CEV_TAHV||O0573	TTTTACTGACTTCGGTGGGGGACTGCGCATATATAGG	37		377.902
1	1624	56	29	TRUE		Probe Sequence	271fb7dc8f8f2821ee48460ec18785f6		1710	Ortho_L-CEV_TAHV||O0574	ACCCTATGAAGATCTTGCCAGTAGGATATCGTCTGCCC	38		448.966
1	2030	14	37	TRUE		Probe Sequence	54da4987260df209edd0fcf824316a8b		1711	Ortho_L-CEV_TAHV||O0575	AGTAGGATATCGTCTGCCCAAACAGCAATTAAGCATGGT	39		312.295
1	1760	24	32	TRUE		Probe Sequence	09dae8ef98ccaabd535b4e09b06888a2		1712	Ortho_L-CEV_TAHV||O0576	AAACAGCAATTAAGCATGGTTGCCCTCCCAGCTTG	35		473.967
1	833	49	15	TRUE		Probe Sequence	67cb0f1861570536a791337fc90d49ad		1713	Ortho_L-CEV_TAHV||O0577	TTGATTATTTCCCAGCAGAGAACCGGAAAGAGATACCTAT	40		555.984
1	1227	51	22	TRUE		Probe Sequence	676577ef6c6c43ee1f68a35b56fe8662		1714	Ortho_L-CEV_TAHV||O0578	AGAATTGAATGGCATACTAGATGCACCGCTGTCTATGATA	40		338.501
1	207	39	4	TRUE		Probe Sequence	43b5c04627d441836e11709cac5437db		1715	Ortho_L-LEAV_LEAV||O0579	CAACCATACATCAATATCCTGGGTTCAATCAAAATTGCCT	40		193.587
1	2156	28	39	TRUE		Probe Sequence	9fbffede74cd5f3b49b1967aa14a2a00		1716	Ortho_L-LEAV_LEAV||O0580	GACTTTCAGCTACTCAAACAGCGATAAAGCATGGTTGTCC	40		465.231
1	1323	35	24	TRUE		Probe Sequence	c552514f24a8c0d94e321e49d99bff84		1717	Ortho_L-LEAV_LEAV||O0581	GCGATAAAGCATGGTTGTCCTGCATCTTTAGCCTGG	36		335.83
1	1745	9	32	TRUE		Probe Sequence	0839f6574e59a213b42aa28a624eb161		1718	Ortho_L-LEAV_LEAV||O0582	CCTGCATCTTTAGCCTGGTTGTCTATAGCTCTGAATCAAT	40		68.4427
1	1134	14	21	TRUE		Probe Sequence	f68f0677a80e80c1feff9cd5c74f12d0		1719	Ortho_L-LEAV_LEAV||O0583	GGTTGACTCACACCACTTACAACATGATGCCTGGG	35		475.281
1	2028	12	37	TRUE		Probe Sequence	4c2a63c74dd9ef787c4a0f1a026d09a8		1720	Ortho_L-LEAV_LEAV||O0584	TACAACATGATGCCTGGGCAGATCAATGATCCAATTCCT	39		261.156
1	419	27	8	TRUE		Probe Sequence	f0b243d0702b678bcdb9ecc0182db009		1721	Ortho_L-LEAV_LEAV||O0585	AGATCAATGATCCAATTCCTCATTTCCCAACTATGGAGAG	40		314.416
1	2119	47	38	TRUE		Probe Sequence	992c528f377af4a7c9105263a6033e14		1722	Ortho_L-LEAV_LEAV||O0586	GGTGGGTCTAGAAGCTGACAATCTGACATATTTAACCAAT	40		527.031
1	1010	2	19	TRUE		Probe Sequence	e5c737d7c132968f07595c3418af93a0		1723	Ortho_L-SIMV_AKAV||O0587	AAAAATATGCCTGTCCTTTGGAAACCAAGCTAACATGAAG	40		222.261
1	255	31	5	TRUE		Probe Sequence	3dffe32b982fb0b3eb60b8934d4372c5		1724	Ortho_L-SIMV_AKAV||O0588	CTCAAACTGCAATTAAACATGGTGCTCAGCCATCTGTTGC	40		240.617
1	1082	18	20	TRUE		Probe Sequence	20db69813c6f6351776cee31f0197167		1725	Ortho_L-SIMV_AKAV||O0589	TGCTTGGGTGGCAATCGCCCTTACTCAGTGGATAA	35		363.805
1	1976	16	36	TRUE		Probe Sequence	29599ac8464be6d32b5ee4708267aa1d		1726	Ortho_L-SIMV_AKAV||O0590	TTGGCGATAGCAGGTTTAGAATCAGGCAATCTGACTTATT	40		220.534
1	673	1	13	TRUE		Probe Sequence	54c33eb26a7e27ae411343ba14b24cd0		1727	Ortho_L-SIMV_AKAV||O0591	ATCAGGCAATCTGACTTATTTGGTTAATTTGTCCAGAAGG	40		227.405
1	928	32	17	TRUE		Probe Sequence	4b0b08a534eb369bbd5331f2438713d0		1728	Ortho_L-SIMV_AKAV||O0592	TGGTTAATTTGTCCAGAAGGATGTCCAAAGTCCAGCTACT	40		393.771
1	1664	40	30	TRUE		Probe Sequence	27607cb269a88a061fa1e49dd84af472		1729	Ortho_L-SIMV_AKAV||O0593	ATGTCCAAAGTCCAGCTACTACGTGAAAGTATTCAATCTC	40		500.629
1	968	16	18	TRUE		Probe Sequence	89009431455e881878ffc1af72fb2b2b		1730	Ortho_L-SIMV_AKAV||O0594	ACGTTAGATTCAGCTATGAGTAGCGACGACGGTAT	35		361.167
1	2232	48	40	TRUE		Probe Sequence	03a342af5fa5bc05ee3b484a500caf63		1731	Ortho_L-SIMV_OROV||O0595	AGGAGAAGCCCTTGTGAACTCAATGGTACATTCTGATGA	39		693.193
1	260	36	5	TRUE		Probe Sequence	6e7be3410be5fd86dd13a04aa07b9fae		1732	Ortho_L-SIMV_OROV||O0596	ATCACTGGATAACCCACACTACATATAATATGTTGCCTGG	40		306.563
1	1051	43	19	TRUE		Probe Sequence	f8b83fb79230a93ee255faa6b417667e		1733	Ortho_L-SIMV_OROV||O0597	ACATATAATATGTTGCCTGGCCAAAATAATGACCCGTTAC	40		461.978
1	1846	54	33	TRUE		Probe Sequence	da145b6b0406eecd9659c54c8b8dc46d		1734	Ortho_L-SIMV_OROV||O0598	CCAAAATAATGACCCGTTACCATTCTTCCCTACTAACAAT	40		397.678
1	1675	51	30	TRUE		Probe Sequence	1576cc072a18f53061baa8fd0de0fc4e		1735	Ortho_L-SIMV_OROV||O0599	AGAAGTGAAATACCAGTAGAGATGTGCGGAATACTAGAAA	40		456.417
1	1915	11	35	TRUE		Probe Sequence	41403cfd8a916cae0365a24a4ebbd94f		1736	Ortho_L-SIMV_OROV||O0600	CTAACTGGTTTAGAAGCAGGGAATGTCACGTTTCTAACAA	40		298.772
1	153	41	3	TRUE		Probe Sequence	94ddfa6fb2ddcf87236367b2566127f6		1737	Ortho_L-SIMV_SBV||O0601	GCTCTGTAGCATCCTTGACCAACGTATCAAACATGAGGA	39		223.054
1	2145	17	39	TRUE		Probe Sequence	0b546fbc2068b2194f08e3e25650123b		1738	Ortho_L-SIMV_SBV||O0602	GGTGAGCCATTTTCTGTTTATGGTCGCTTTATTTTGACATC	41		219.546
1	837	53	15	TRUE		Probe Sequence	6090254c0d4168478715dcb01a05b0cd		1739	Ortho_L-SIMV_SBV||O0603	GGTCGCTTTATTTTGACATCTGTTGGCGATTGTGCTTTTC	40		564.369
1	336	56	6	TRUE		Probe Sequence	7052fa43cdfcbfb2fb5397956bf3f574		1741	Ortho_L-SIMV_SBV||O0604	CCCCTATACATCTTTGCCGTGAACCAATCCAGCATCAA	38		375.032
1	180	12	4	TRUE		Probe Sequence	a85a86f40e2d1831dabecc6a0ce2db8f		1742	Ortho_L-SIMV_SBV||O0605	CCAATCCAGCATCAATATGAGAATATACATACATGGG	37		429.506
1	927	31	17	TRUE		Probe Sequence	32750ebb24e0e1f4ff07b9890d639723		1740	Ortho_L-SIMV_SBV||O0606	CAGAATTACCCACTATAGCTATAGCAGGTTTGGAAGC	37		407.757
1	1138	18	21	TRUE		Probe Sequence	a71818798c8c048c05e56886d74e1941		1368	Ortho_M-BUNV_BATV||O0238	AACATACAGAAAACCAATCTATCTATCATAGGAACAGGCA	40		408.136
1	367	31	7	TRUE		Probe Sequence	12de7df02cc37a4d2a0f4548cf1d7d0b		1369	Ortho_M-BUNV_BATV||O0239	ACCAATCTATCTATCATAGGAACAGGCACTGCAAAGTTTG	40		320.812
1	680	8	13	TRUE		Probe Sequence	affafd4ad0a25e022732ac0e0d38f25f		1370	Ortho_M-BUNV_BATV||O0240	ACATCTCCTTGGGGATCTGCAGTTTAAATTAATGCTGGG	39		315.674
1	1117	53	20	TRUE		Probe Sequence	58ba78b0cac1333029432f2a7981ab87		1371	Ortho_M-BUNV_BATV||O0241	GATCTAAGGTACAAATCATTTGCAGAAAATCCGGATTTAG	40		361.099
1	2111	39	38	TRUE		Probe Sequence	76916fdf2ddd902a0257ef3de31c0b08		1372	Ortho_M-BUNV_BATV||O0242	TGCTCAATTGAAGGGCCTTGTACAACTTTTCATAACAGA	39		454.351
1	2137	9	39	TRUE		Probe Sequence	f6625387a59a191a5781c9bc4904be32		1373	Ortho_M-BUNV_BATV||O0243	GGCCTTGTACAACTTTTCATAACAGATTAATGATCACTTC	40		67.7692
1	393	1	8	TRUE		Probe Sequence	017e61ccccb71d4183ba301543e94ab3		1374	Ortho_M-BUNV_BATV||O0244	ACAAAGCCAGGACTGACAGAAGAGTTCCAGATTTG	35		573.253
1	1114	50	20	TRUE		Probe Sequence	5f8f2b12a25bbe51f363823b0853c901		1375	Ortho_M-BUNV_BATV||O0245	ACAGTCGAAAAGAATGATGAAATTGAAATAAGCACAGGAG	40		392.403
1	98	42	2	TRUE		Probe Sequence	95bc7dde33f3ae43eb16d16d65fece9b		1376	Ortho_M-BUNV_BUNV||O0246	ACAGCAGCATTTTAGGAACTGGGACACCAAAATTTG	36		329.538
1	1350	6	25	TRUE		Probe Sequence	f4ee98733357e1abcadd91f929a9635c		1377	Ortho_M-BUNV_BUNV||O0247	TTCACAGAAACATTGGACCTCCAGATTGATGCGAA	35		330.777
1	1529	17	28	TRUE		Probe Sequence	cf70019b01694bfda226f233087be10e		1378	Ortho_M-BUNV_BUNV||O0248	TGCGAAATGTGTTGGCTGCCCTGATTGCTTTGAGA	35		396.777
1	1853	5	34	TRUE		Probe Sequence	bd43d0133b6506a861f0ef72fe12cf5f		1379	Ortho_M-BUNV_BUNV||O0249	GGCTGCCCTGATTGCTTTGAGAGCTATTCCTGCAA	35		166.926
1	1951	47	35	TRUE		Probe Sequence	3addfd1dd2663773e2b5964d5a917a25		1380	Ortho_M-BUNV_BUNV||O0250	GGCCTTGTGACACATTCCATAATAGGATCTCAATTAAAGC	40		387.932
1	1449	49	26	TRUE		Probe Sequence	408f68a19d6de767b672bae6fc2a26f7		1381	Ortho_M-BUNV_BUNV||O0251	AGCAAAATTATGCTGTAAAACTCTCCTGCCAGAAGGAT	38		432.528
1	1235	3	23	TRUE		Probe Sequence	32da77524cc5dcbc8e8049673489a1ec		1382	Ortho_M-BUNV_BUNV||O0252	TAAAACTCTCCTGCCAGAAGGATCCAAGACCATCAGG	37		348.628
1	1177	1	22	TRUE		Probe Sequence	5d4f053be33512741696f6a563664749		1383	Ortho_M-BUNV_BUNV||O0253	AGACCAGACTTCATTCATTAAAGAGAAAGATGACAGGTGC	40		294.049
1	2129	1	39	TRUE		Probe Sequence	b59e5278dad0da64bcbd2bce6466dfcf		1363	Ortho_M-BUNV_Clade|BATV|O0233	CTGCAAAGTTTGATTATGTGTGCCATGGTGCCTCTAGG	38		266.56
1	888	48	16	TRUE		Probe Sequence	6df9c352abafecf98806406959b498ba		1364	Ortho_M-BUNV_Clade|NRIV|O0234	AGGTGTATCGAAAAGCAGTTGAGGAGAGTGTTTTATTGAC	40		448.363
1	1325	37	24	TRUE		Probe Sequence	c94cf9383fdbb3ff9647198d7ace2f55		1365	Ortho_M-BUNV_Clade|NRIV|O0235	TCAAGGCTGTGGCAACATACAGAGAACCAATTCATCTATT	40		266.863
1	1115	51	20	TRUE		Probe Sequence	cde34fc222e301923a4d037c57ef5f14		1366	Ortho_M-BUNV_Clade|NRIV|O0236	TCATGTTTTACTAGTTACTCCTGCAGCTTCAAGATTGCTT	40		268.277
1	827	43	15	TRUE		Probe Sequence	7fac631975b7edc414a59e52f06f62c7		1367	Ortho_M-BUNV_Clade|TSV|O0237	ATAAATGCAATTGAGCCAAAAATTACTGACGAGATTGAGC	40		530.003
1	1265	33	23	TRUE		Probe Sequence	7981e1eed6f7dd453f3febfbc84ff5fd		1384	Ortho_M-BUNV_CVV||O0254	GCAAAATCACAAGCTTTACAGTGGCCAGATAAACGATT	38		362.054
1	1968	8	36	TRUE		Probe Sequence	3a9b6640a0ccd0befa30b056e07de129		1385	Ortho_M-BUNV_CVV||O0255	TCATGGCGCTAGTAGGAAAGATGTGATAGTCAGGAGGT	38		447.246
1	623	7	12	TRUE		Probe Sequence	ab3fccc49ec0a2cdac0af7b51c6385f5		1386	Ortho_M-BUNV_CVV||O0256	AGATAATCATGAGACTCTAGAGGTAGCACACACAAAGCAT	40		137.362
1	1933	29	35	TRUE		Probe Sequence	07410696a1f8f4df971ef11de8de1cfd		1387	Ortho_M-BUNV_CVV||O0257	GAATCACCTGAGTTGGAAATTGATGCAAAATGTGTCGGGT	40		485.725
1	407	15	8	TRUE		Probe Sequence	5721005f9280127a6096a2cdeb4d57ec		1388	Ortho_M-BUNV_CVV||O0258	TGTGTCGGGTGTCCATCATGTTTTGAAAGCTACTC	35		204.15
1	1214	38	22	TRUE		Probe Sequence	389b5f566d88eea90e26471cdfa1e35d		1389	Ortho_M-BUNV_CVV||O0259	AGTGACAAATATAGACACTGTGTGCTCAGTCGAAGGGC	38		610.884
1	1222	46	22	TRUE		Probe Sequence	bed754a43b34839fd16960cb38da7813		1390	Ortho_M-BUNV_CVV||O0260	AACAAACAGTCATATGGGCTTAAAATGAGTTGCCAAACAA	40		466.42
1	112	56	2	TRUE		Probe Sequence	2cc21e16f2978c8274ea4ba2c1d60766		1391	Ortho_M-BUNV_CVV||O0261	TGACAAAATAGAAGTGAACACAGGGGACCAGACCT	35		423.464
1	357	21	7	TRUE		Probe Sequence	d43c3b43b720072a3dfc0114b56250ad		1392	Ortho_M-BUNV_GERV||O0262	CAAAAGACCAACACAAGCCACACTGGTGCAGGAAC	35		439.223
1	79	23	2	TRUE		Probe Sequence	9e25f2a0e43b12e91ce9ff4466f0e190		1393	Ortho_M-BUNV_GERV||O0263	ACCAAAGTTTGACTACACTTGTTATAGTGCAAGCAGAAAA	40		45.1891
1	1269	37	23	TRUE		Probe Sequence	4cd1d4559e4557ff988471eeae656b20		1394	Ortho_M-BUNV_GERV||O0264	GAGAGTGATCTCTTATTCGACGACAATCATGAAACTTTGG	40		309.069
1	1665	41	30	TRUE		Probe Sequence	1093e27f476aa6082c4179f9abfe3c1b		1395	Ortho_M-BUNV_GERV||O0265	GAAAACATGGAGCTAGAGTTGGAAGCTAAGTGTGTTGGTT	40		588.13
1	2035	19	37	TRUE		Probe Sequence	d0934a7984a44cb1c6d6952f4f76b2fb		1396	Ortho_M-BUNV_GERV||O0266	AACTGCGCTATATCTGGTCCCTGTGAGCCACTTTC	35		500.574
1	1116	52	20	TRUE		Probe Sequence	6fe03be06a8b83cf958e90c97677a995		1397	Ortho_M-BUNV_GERV||O0267	TCCCTGTGAGCCACTTTCATGATAGGATTCAAATTAAAAC	40		292.187
1	771	43	14	TRUE		Probe Sequence	6acbc007ee3b27b2b9203e1b74e4141c		1398	Ortho_M-BUNV_GERV||O0268	TGAAAATATCGTGCACTAGAGACCCAGGAGATAAAGCATC	40		530.728
1	25	25	1	TRUE		Probe Sequence	a2cfbb87f3f18a9c9ea82ae30ce55a85		1399	Ortho_M-BUNV_ILEV||O0269	AGGGTCATTCAGTCAAATGTGTGGGAATGTTCAGAA	36		276.788
1	415	23	8	TRUE		Probe Sequence	62b73aba341a2453dd81876d83bdcfca		1400	Ortho_M-BUNV_ILEV||O0270	AATGGGTGCTGGTACAGTGAAATTTGATTACATATGTCAT	40		174
1	2082	10	38	TRUE		Probe Sequence	0cd75f09928bef3de582f22a606c0ffa		1401	Ortho_M-BUNV_ILEV||O0271	TGGGTGCTGGTACAGTGAAATTTGATTACATATGTCATGG	40		359.607
1	1541	29	28	TRUE		Probe Sequence	1f8d2d61dcbd73f741f2b49dc73768df		1402	Ortho_M-BUNV_ILEV||O0272	TCGGTATAAACTATTTGCAGAGAGACCAGAGTTAGAGGTG	40		479.994
1	759	31	14	TRUE		Probe Sequence	7ff4e7df7e05dca3e10c0e6a5e69d0fd		1403	Ortho_M-BUNV_ILEV||O0273	ATCTTATGGTATTAAGATGAGTTGCCCCACAAAACCAAAT	40		219.531
1	1399	55	25	TRUE		Probe Sequence	e42451532381f04cc9b3b35342db17a6		1404	Ortho_M-BUNV_ILEV||O0274	CTGCAATCATGAATATGATATTCTATTCGATACAGTGGCA	40		457.3
1	2048	32	37	TRUE		Probe Sequence	e4bd2216cfec8bf44d802a7dadfa35de		1405	Ortho_M-BUNV_ILEV||O0275	TGATACAGGAGATCAAACATTATTCGTGAGGGAGAAAGAC	40		592.884
1	1165	45	21	TRUE		Probe Sequence	bd42717bb44f8e4734947fad1464ec87		1406	Ortho_M-BUNV_ILEV||O0276	ATTCGTGAGGGAGAAAGACACCAGGTGTAAGACTT	35		569.718
1	2182	54	39	TRUE		Probe Sequence	0f05056758f904c8fe73dea3f8c14b92		1407	Ortho_M-BUNV_KRIV||O0277	TTAGGTGCAGGGACAGTAAGATTTGACTACTTATGCCATA	40		607.368
1	2227	43	40	TRUE		Probe Sequence	3fdba8c323024daafde1bdf9ccbd4125		1408	Ortho_M-BUNV_KRIV||O0278	GGCACATTGTCTTTGAAACTCATGCTAGGAGACTTTCAAT	40		480.836
1	470	22	9	TRUE		Probe Sequence	7e2df32cbd25f3b29cb489d96b424087		1409	Ortho_M-BUNV_KRIV||O0279	GGCTGCTTTGAGGGCTTTGTATGTGAATTCATGATATCAA	40		274.588
1	1674	50	30	TRUE		Probe Sequence	8690c86b7cb717012030c41c3b9f0b97		1410	Ortho_M-BUNV_KRIV||O0280	ATGTGAATTCATGATATCAAGCACTGTAGAAGCTAGTTGC	40		405.645
1	1139	19	21	TRUE		Probe Sequence	3fa146bb2323c7757c0d1f3fe3ea49e0		1411	Ortho_M-BUNV_KRIV||O0281	GCACTGTAGAAGCTAGTTGCACTATACAAACAAGTTGTCA	40		234.252
1	1085	21	20	TRUE		Probe Sequence	61f52d2a0f9fd23823109a4282a7f8a8		1412	Ortho_M-BUNV_KRIV||O0282	ACTATACAAACAAGTTGTCAAATGTTCCACGACCAGATAC	40		327.993
1	436	44	8	TRUE		Probe Sequence	23ea5acc02bf5b906965e7a988fa465a		1413	Ortho_M-BUNV_KRIV||O0283	AATGTTCCACGACCAGATACATATAAGACCAGACAATACA	40		414.95
1	238	14	5	TRUE		Probe Sequence	f583cd6f473382bc029dfd145643dfd1		1414	Ortho_M-BUNV_KRIV||O0284	AAGTATTACACAAAAATGACCTGTCAGACAGAAGGGGATA	40		326.678
1	973	21	18	TRUE		Probe Sequence	bcaaf94e8c5f9724a07b5fec2e819092		1415	Ortho_M-BUNV_MAGV||O0285	CATTATTCATCCCGAGGCTAAAGTATACAGGAAAGCTATC	40		246.83
1	508	4	10	TRUE		Probe Sequence	948d2ce85742eabcf566e40f3027c6fb		1416	Ortho_M-BUNV_MAGV||O0286	AAGTATACAGGAAAGCTATCGAGGAGGAAGTAGTCTTAAC	40		692.876
1	994	42	18	TRUE		Probe Sequence	13eecf1476ccc9d4627f4ce8c56dded6		1417	Ortho_M-BUNV_MAGV||O0287	TGTAATTGGAGCTGGAACTGCAAAATTTGATTATGTCTGT	40		465.738
1	361	25	7	TRUE		Probe Sequence	f9675a4964ec834a483d9d8435eb316e		1418	Ortho_M-BUNV_MAGV||O0288	CATGGAGCTAGTAGGAAAGACGTTATAGTAAGGCGCTGTT	40		252.841
1	2101	29	38	TRUE		Probe Sequence	650adabb7824b089c15809214f8d33b3		1419	Ortho_M-BUNV_MAGV||O0289	TTACAAATATTGATACTGTTTGTTCTGTTGATGGGCCTTG	40		461.288
1	1726	46	31	TRUE		Probe Sequence	6035e054a8f123aff6dd1fee75b471e1		1420	Ortho_M-BUNV_MAGV||O0290	TGAGTTGTCCAAGGAAGCCTGAACCAACAGAAGAATTCC	39		533.749
1	2018	2	37	TRUE		Probe Sequence	18eee42b58d515a787f01e88359c920f		1421	Ortho_M-BUNV_MDV||O0291	TGTGCTGCTAAGAGATCATAAGCTATACATAGGCCAAATC	40		208.48
1	2167	39	39	TRUE		Probe Sequence	79afae2ca785fc815b8b15c7eefb368c		1422	Ortho_M-BUNV_MDV||O0292	AATGACTTAGGCACATTTGGTCAGAACTGTGGAAATGTTC	40		622.723
1	1638	14	30	TRUE		Probe Sequence	9bb9c4150efed4f6337155a62b3c5c1b		1423	Ortho_M-BUNV_MDV||O0293	AAAAGACAAATCAGAGTATTCTCGGAGCAGGCACAGTTAA	40		401.577
1	403	11	8	TRUE		Probe Sequence	c3f1ff89270c9748478a1cc76eb49b3d		1424	Ortho_M-BUNV_MDV||O0294	AGTTTGACTTTTTATGCCATGGTGCTTCCAGAAAAGATAT	40		241.613
1	902	6	17	TRUE		Probe Sequence	b1e0d4e8ed4d51800f5dff60da95c897		1425	Ortho_M-BUNV_MDV||O0295	AACCACCTACAGCCTGCAGATTCATTAGTCTTTTTGGATA	40		187.235
1	119	7	3	TRUE		Probe Sequence	0194aeee330b417dba9d3dc51fb978d1		1426	Ortho_M-BUNV_MDV||O0296	ATCATGAGACTCTTGAAATCAGGAAGCCAAATCATATCTT	40		10
1	220	52	4	TRUE		Probe Sequence	cdfc75563aec69a4078bbbe455c71b3c		1427	Ortho_M-BUNV_MDV||O0297	GCTTTTTCACACTCAGCTACATATTAAACCGGATATCTCT	40		228.121
1	317	37	6	TRUE		Probe Sequence	c5d3e0565b2053715fd288cf92d450f2		1428	Ortho_M-BUNV_MDV||O0298	TTGCCAAACAGAAGAATCAGTGCCATCCGGAATTAAGTTA	40		264.201
1	398	6	8	TRUE		Probe Sequence	2da65016653c4fbd9af648ecaf97da30		1429	Ortho_M-BUNV_NORV||O0299	TTCGCAAGGCTGTGGCAATGTGCAAAAGACAAACC	35		337.113
1	1495	39	27	TRUE		Probe Sequence	9a4a27576a01970a8447cfe4feb31f07		1430	Ortho_M-BUNV_NORV||O0300	ATGTGCAAAAGACAAACCAATCCATACTTGGAACTGGAAC	40		551.209
1	810	26	15	TRUE		Probe Sequence	c252d4418fd6aa4efee4f37763e5769b		1431	Ortho_M-BUNV_NORV||O0301	TCCATACTTGGAACTGGAACAGCAAAATTTGACTATGTTT	40		196.12
1	1876	28	34	TRUE		Probe Sequence	545bd828bdf11dfa24d7b985b05ee64a		1432	Ortho_M-BUNV_NORV||O0302	AGCAAAATTTGACTATGTTTGTCATGGAGCCAGTCGCA	38		503.282
1	1210	34	22	TRUE		Probe Sequence	cee586052de309fde52f0b0fd813c4bd		1433	Ortho_M-BUNV_NORV||O0303	TGTCATGGAGCCAGTCGCAAAGATATTATAGTCAGACGTT	40		309.519
1	1213	37	22	TRUE		Probe Sequence	594077e0864ae032a824b42eb1a513c7		1434	Ortho_M-BUNV_NORV||O0304	ATCAGATACAAATCTTTTGCAGAGTCCCCAGAACTTGAAA	40		339.904
1	1330	42	24	TRUE		Probe Sequence	0d5b4a59d287b4bb68d75c63e28a4c1d		1435	Ortho_M-BUNV_NORV||O0305	AGAGTCCCCAGAACTTGAAATTGATGCAAAGTGTGTAGGA	40		604.603
1	1039	31	19	TRUE		Probe Sequence	501d9a511b6cbfbc44d4744527919c19		1436	Ortho_M-BUNV_NORV||O0306	GTGTGTTCTGTAAGTGGCCCATGCACATTATTCCATAACA	40		233.081
1	1185	9	22	TRUE		Probe Sequence	83ee04c418999d409fc3fdd7c0fd3013		1437	Ortho_M-BUNV_NRIV||O0307	AGAGAACCAATTCATCTATTATAGGCACAGGTACTGCAAA	40		164.899
1	1257	25	23	TRUE		Probe Sequence	4b47f9d2439980374e6536b487ff2bc8		1438	Ortho_M-BUNV_NRIV||O0308	TCTTTAATGTTCGCAGATAACCATGAAACTATTGACGTAG	40		254.688
1	37	37	1	TRUE		Probe Sequence	50469082a1fc2fd2fb015a7b35203815		1439	Ortho_M-BUNV_NRIV||O0309	TGACGTAGCTAATGTCAGACATCTCCTTGGAGATCTG	37		361.424
1	586	26	11	TRUE		Probe Sequence	2704fad5bd2b8477d9a0136d5f9edc8c		1440	Ortho_M-BUNV_NRIV||O0310	ATAAGTCATTTGCTGAAAACCCAGATTTAGAAATAGAGGC	40		355.546
1	402	10	8	TRUE		Probe Sequence	c9b7ecf2f4f20fab17655e4d01731aec		1441	Ortho_M-BUNV_NRIV||O0311	TGCTGAAAACCCAGATTTAGAAATAGAGGCAAAGTGTGT	39		307.916
1	1439	39	26	TRUE		Probe Sequence	d4c433c21fee812483a8a85910987dd0		1442	Ortho_M-BUNV_NRIV||O0312	CTGCAGCTTCAAGATTGCTTCAAATATTGACACTGTATGC	40		415.494
1	348	12	7	TRUE		Probe Sequence	3f251a7f2ce25a42aa13bb73ce4f093f		1443	Ortho_M-BUNV_NRIV||O0313	TTGACACTGTATGCTCAATTGAAGGGCCTTGTACG	35		197.448
1	1011	3	19	TRUE		Probe Sequence	773b7825dd23dce032be5cd12cdd9ac7		1444	Ortho_M-BUNV_NRIV||O0314	TGCAAGAAAACTTACACAGTATTGTTCACAACAGTTGAGA	40		143.376
1	2200	16	40	TRUE		Probe Sequence	824a2c8f5b3948998840de45a50bffc5		1445	Ortho_M-BUNV_POTV||O0315	AGTTCTGCTGAGAGACCATAAGCTATTTAAGGGCCAAATT	40		363.576
1	1805	13	33	TRUE		Probe Sequence	1b726272d8f0d4cdbf5f5f6d0b6b03a2		1446	Ortho_M-BUNV_POTV||O0316	AGCTATTTAAGGGCCAAATTAATGATTTAGGGACCTTCGG	40		454.069
1	1513	1	28	TRUE		Probe Sequence	4533c7c5831ef983b7a8782c2cbcdcf9		1447	Ortho_M-BUNV_POTV||O0317	AATGATTTAGGGACCTTCGGGCAAAACTGTGGCAA	35		516.408
1	687	15	13	TRUE		Probe Sequence	a834986a655664d98faf616b449eaf97		1448	Ortho_M-BUNV_POTV||O0318	ATAGTGCATCCAGAAAAGATATCATCATACGGAGGTGCTA	40		252.654
1	592	32	11	TRUE		Probe Sequence	589bb3641ee955a681bb82ccd3b810e9		1449	Ortho_M-BUNV_POTV||O0319	ATCGGTTGTTTTGAAGGGTTTGTCTGCGAGATGCA	35		461.645
1	88	32	2	TRUE		Probe Sequence	a1cedc1d47b70967a303e7d529b7fd8b		1450	Ortho_M-BUNV_POTV||O0320	GTTTGTCTGCGAGATGCATATTACAACAACTGTAGAAGCA	40		220.605
1	298	18	6	TRUE		Probe Sequence	cf287b485baf1d0203e2bf76f0bf3cb3		1451	Ortho_M-BUNV_POTV||O0321	TTACAACAACTGTAGAAGCAACCTGTAATCTAGAGGCGTC	40		210.646
1	2136	8	39	TRUE		Probe Sequence	94d925bbf770e968f3f4b6323ff035ad		1452	Ortho_M-BUNV_POTV||O0322	ACCTGTAATCTAGAGGCGTCATGCCAATTCTTTCATAACC	40		151.258
1	1093	29	20	TRUE		Probe Sequence	771b17d6f4104a0b85c00cd4bd72312e		1453	Ortho_M-BUNV_TSLV||O0323	AATGATATAGGGACATTCTCACAGGGATGTGGAAATGTGC	40		511.316
1	657	41	12	TRUE		Probe Sequence	3862737b98d67104927f174bd505fb5b		1454	Ortho_M-BUNV_TSLV||O0324	CTTGGCACTGGCACAGTAAGGTTTGATTATGTTTGTCATG	40		349.207
1	301	21	6	TRUE		Probe Sequence	5739db31b25b78d81c8daebf9f3ca63a		1455	Ortho_M-BUNV_TSLV||O0325	CCATGAGACATTAGAAGTTGCAAATACAAGACATCTGCTA	40		182.105
1	704	32	13	TRUE		Probe Sequence	7dd7027bbf5dc152b348043419e88f2d		1456	Ortho_M-BUNV_TSLV||O0326	ACAAGGCATTTGCTGAAAAACCTGAACTGGAAATAGATGC	40		354.541
1	337	1	7	TRUE		Probe Sequence	1b9a14e72f4256b8ab63a74a0f1a3abc		1457	Ortho_M-BUNV_TSLV||O0327	CCTGAACTGGAAATAGATGCCAAGTGTGTTGGATGTCCA	39		109.865
1	472	24	9	TRUE		Probe Sequence	3416ebbcba0551c12d372945abbad647		1458	Ortho_M-BUNV_TSLV||O0328	TTGCAACTTCCAAATTGTAAGCAATGTGGATACTGTTTGT	40		175.68
1	1539	27	28	TRUE		Probe Sequence	e555abdc8ca3e0683e745c967e4aa4ac		1459	Ortho_M-BUNV_TSLV||O0329	GCAATGTGGATACTGTTTGTTACATAGAAGGACCATGTAC	40		495.393
1	2022	6	37	TRUE		Probe Sequence	260d36fc5da819bac837890cdd0b4e6a		1460	Ortho_M-BUNV_TSLV||O0330	GCTGCAAAACAAAGCCAGCCCCTAGTGAAGAATTCA	36		444.983
1	108	52	2	TRUE		Probe Sequence	d004e0196f7b4ae6e93efb61daa78347		1479	Ortho_M-CEV_CHAV||O0349	ATAAGACTTATTGCACAAACCTGAACCCCATAACACCAAT	40		304.993
1	1782	46	32	TRUE		Probe Sequence	33960d1a317c2ab39cf7b93372187c53		1480	Ortho_M-CEV_CHAV||O0350	GGGGACAATCAAGATGAAAGCCATTCTGGGAGATGTTAAA	40		678.459
1	1207	31	22	TRUE		Probe Sequence	44ed2a33c3cfb822c3c5b0bcaa02cf7e		1481	Ortho_M-CEV_CHAV||O0351	TGTAGATATAACTGCTGAGGGGTCATGCACTGGATGC	37		446.568
1	613	53	11	TRUE		Probe Sequence	c26e549a7be259b10d8f50f7c1bea502		1482	Ortho_M-CEV_CHAV||O0352	TACTACAATAGATGCAAGCTGCCCTGTCACAAGCCC	36		350.041
1	372	36	7	TRUE		Probe Sequence	8ba78b42fb583b0ae6ee4265f017308b		1483	Ortho_M-CEV_CHAV||O0353	CTGCCCTGTCACAAGCCCATGCACAGTGTTCCATG	35		292.929
1	1032	24	19	TRUE		Probe Sequence	d242a1573e81755b92985e40b718cd2a		1484	Ortho_M-CEV_CHAV||O0354	AAGTTATATGCACTGAAAAGCCAGGTAGCACATTAGCAAT	40		752.289
1	1103	39	20	TRUE		Probe Sequence	40a765f8d81dc963d2f08c5b517ff112		1485	Ortho_M-CEV_CHAV||O0355	CTTATTGATGCCAAGCCGATATTAGAACTAGCACCAGTCG	40		400.052
1	1167	47	21	TRUE		Probe Sequence	e98e7953c3270383d35cffbc3eeec71e		1461	Ortho_M-CEV_Clade|INKV|O0331	AAATCAATGACCTAGGTGTGTACTCTAAAGGATGTGGGAA	40		493.174
1	1840	48	33	TRUE		Probe Sequence	bf060328c18c1e5a2ad5ceee364a7f78		1462	Ortho_M-CEV_Clade|JCV|O0332	AATCAATGACTTAGGTGTCTACTCAAAAGGATGTG	35		568.218
1	1988	28	36	TRUE		Probe Sequence	ff1f8cfc681d777a71fda7d88a8f511f		1463	Ortho_M-CEV_Clade|JCV|O0333	AGATTAAGGTTGGACAAATCAATGACTTAGGTGTCTACTC	40		426.224
1	250	26	5	TRUE		Probe Sequence	95aaaec4e10e92125b395957532e5fd6		1464	Ortho_M-CEV_Clade|JCV|O0334	GTAACACACATGTTGATGCAGCTATGACTATTGTAGATTC	40		208.923
1	1793	1	33	TRUE		Probe Sequence	2e98945fd11848034c24e6f75d931051		1465	Ortho_M-CEV_Clade|JCV|O0335	CGCCAGTAGATCAAACAACATACATCAGAGAGAAAGATGA	40		359.121
1	815	31	15	TRUE		Probe Sequence	22b79b10e15720e008264033fb61a15e		1466	Ortho_M-CEV_Clade|JSV|O0336	CAATGATTATCAGGCTTGTAAATTCTTGCAGAGTCCTTCA	40		348.948
1	1765	29	32	TRUE		Probe Sequence	eb185043ca7207fe706ea0d35b0c5d41		1467	Ortho_M-CEV_Clade|JSV|O0337	AATTCTTGCAGAGTCCTTCAAGTTATCGTTTAGAAGAGCA	40		389.275
1	1234	2	23	TRUE		Probe Sequence	be79afa73ad872f2a5790aab2815f2af		1468	Ortho_M-CEV_Clade|JSV|O0338	CTACAGTTGAAGCAAGTTGTCCTATAACAACAGAGTGTGT	40		102.027
1	1425	25	26	TRUE		Probe Sequence	7d0f3d07ace194b80489e5bd3b881c06		1470	Ortho_M-CEV_Clade|LACV|O0340	CTGTCTATAGGAAGGAGACCGAGGAAGTGACTGATGTAGA	40		484.338
1	2157	29	39	TRUE		Probe Sequence	17f391711d6ac2928891ed798b951622		1471	Ortho_M-CEV_Clade|LUMV|O0341	AGATAAAACGTATTGCACTAATCTCAATGCCATAACTCCC	40		384.779
1	116	4	3	TRUE		Probe Sequence	2cff48ea0b0510946f0bba883d1ce5d2		1472	Ortho_M-CEV_Clade|LUMV|O0342	CAAGCTATAGGCTAGAAGAGGAAGGAGGCTCAGTAACAGT	40		292.641
1	1037	29	19	TRUE		Probe Sequence	9a3502742d9ecce2d57815d6db1b7541		1473	Ortho_M-CEV_Clade|LUMV|O0343	ACAAATATGCTATAAAAGTGATATGCAATGGAAAGCCCGG	40		407.8
1	462	14	9	TRUE		Probe Sequence	076e7962b7d550624e4e0d7e979c6a22		1474	Ortho_M-CEV_Clade|SAV|O0344	ATTCAAAAGGCTGTGGCAATGTTCAAAAAGTGAACGGG	38		454.99
1	480	32	9	TRUE		Probe Sequence	b1014883a9f2068b91c7d6132cd77a4e		1475	Ortho_M-CEV_Clade|SDNV|O0345	TTCTAAAGGTTGTGGCAATGTCCAGAAAGTAAATGGCACT	40		360.676
1	2124	52	38	TRUE		Probe Sequence	aa9e8cf74100849ebb7d858a8b3593db		1469	Ortho_M-CEV_Clade|SRV|O0339	AAGCTATCGTTTAGAAGAACACCAAGGGACAGTTACAGTA	40		571.778
1	422	30	8	TRUE		Probe Sequence	e48993d13385f539ed9586c4faafa251		1476	Ortho_M-CEV_Clade|SRV|O0346	TTAGCAAGTAGAAAGGAAGTTATTTTGAGGAAGTGCTTTG	40		484.384
1	626	10	12	TRUE		Probe Sequence	40bdd5daee9cd8c998bb79c992f5ad25		1477	Ortho_M-CEV_Clade|SRV|O0347	TATTTTGAGGAAGTGCTTTGATAATGATTATCAGGCCTGC	40		348.821
1	618	2	12	TRUE		Probe Sequence	481f225b81a2f1eae616d9f5a23934de		1478	Ortho_M-CEV_Clade|TVTV|O0348	GGAGCTTGCCCCTGTGGATCAAACAGCATATATTAAGGA	39		178.16
1	2126	54	38	TRUE		Probe Sequence	7fd93d6c748a5d0e85d790d2422e0d83		1486	Ortho_M-CEV_INKV||O0356	ACTGAGGAGCCCACCACAGTAGAATTATGCTTGACA	36		540.719
1	989	37	18	TRUE		Probe Sequence	1318eb4386a6c740a501ee843cf11104		1487	Ortho_M-CEV_INKV||O0357	TCACGAAATTAAAGTTGGGCAAATCAATGACCTAGGTGTG	40		450.897
1	629	13	12	TRUE		Probe Sequence	f35e734c7501c92069e38ebf306eb53a		1488	Ortho_M-CEV_INKV||O0358	CTCCAAGCTATCGTTTAGAGGAGCATCAAGGCACAGT	37		315.527
1	105	49	2	TRUE		Probe Sequence	e3964983f3b49f0687c0c436b7f8b2b8		1489	Ortho_M-CEV_INKV||O0359	TGGAGGCTATATTAGGAGATGTGAAATATAGGAATTACCA	40		224.534
1	2115	43	38	TRUE		Probe Sequence	cdbff014e95156d843460017bebd2300		1490	Ortho_M-CEV_INKV||O0360	TACATACCACAGTAGAAGCAAGTTGCCCTATAGTGACAGA	40		579.486
1	2202	18	40	TRUE		Probe Sequence	3bb257986b878fdea62c2880d634f1f4		1491	Ortho_M-CEV_INKV||O0361	AGTTGCCCTATAGTGACAGACTGGGTTTCATTCCATGAC	39		349.948
1	1869	21	34	TRUE		Probe Sequence	801ce645699f2c2dc8476043c4026c5d		1492	Ortho_M-CEV_INKV||O0362	ACTGGGTTTCATTCCATGACAGAATACTGATCACACCAGA	40		307.072
1	941	45	17	TRUE		Probe Sequence	b678f49a3eaa8f3273e85276250ca4df		1493	Ortho_M-CEV_INKV||O0363	TTGATGCGTCTATGACTGTTGTGGATTCCAAGCCGA	36		541.305
1	511	7	10	TRUE		Probe Sequence	4e18d2357731b9ec943f84a1b1c9a839		1494	Ortho_M-CEV_KEYV||O0364	TTGCCAGCCGAAAAGAAGTGATTGTCAGAAAGTGCT	36		256.862
1	1629	5	30	TRUE		Probe Sequence	a18c2848ec3616f62ab8eee30769f5e8		1495	Ortho_M-CEV_KEYV||O0365	CAAATTCCTGCAGACACCATCAAGCTACAGATTAGAAGAG	40		187.267
1	47	47	1	TRUE		Probe Sequence	82411c5d9f72fb95321f62cdd5492f8b		1496	Ortho_M-CEV_KEYV||O0366	CCATTGATATAAATGCTGAAGGGGTTTGTGCAGGATGTAT	40		333.818
1	1252	20	23	TRUE		Probe Sequence	9e0f527c0c11926d095a5833721e3043		1497	Ortho_M-CEV_KEYV||O0367	ACTACAATTGAAGCAAGTTGCCCTATTGAGAGCGACTGT	39		362.887
1	1058	50	19	TRUE		Probe Sequence	8c3aa92d7969ea39317d1fd60bcfe42e		1498	Ortho_M-CEV_KEYV||O0368	GCCCTATTGAGAGCGACTGTGTATCTTTTCACGATAGAAT	40		297.171
1	1764	28	32	TRUE		Probe Sequence	e86d78c75b5cad9746d2eb065d01f626		1499	Ortho_M-CEV_KEYV||O0369	GTATCTTTTCACGATAGAATGCTAGTCACACCAAATGAGC	40		410.428
1	1129	9	21	TRUE		Probe Sequence	4ee448b3b06241f62b01bbbb4f869d29		1500	Ortho_M-CEV_KEYV||O0370	ATATGTGAAGACAAGCCAGGAAGTGCACTGAAGTTCAAAA	40		246.14
1	547	43	10	TRUE		Probe Sequence	65b1ec47eddf6fe646b326df85442e40		1501	Ortho_M-CEV_KEYV||O0371	TATGCAACACAAAGATTGATGCTGCTATGACATTGGTTGA	40		447.063
1	563	3	11	TRUE		Probe Sequence	19e6bda3f8bf3dcaceabba3ae96e7a6d		1502	Ortho_M-CEV_LACV||O0372	GAAGGGTCATGCACCGGCTGTATTAACTGCTTCGA	35		261.541
1	143	31	3	TRUE		Probe Sequence	953b99fb28056acee9b690a760f5f4b7		1503	Ortho_M-CEV_LACV||O0373	GTGCACAGTATTTCATGACAGGATTCTTGTGACTC	35		250.134
1	1596	28	29	TRUE		Probe Sequence	76582e6f8f09b5986315a8c8f6d64cd3		1504	Ortho_M-CEV_LACV||O0374	AGCCAGCTGCCCAATTAAAAGCTCGTGCACAGTAT	35		363.224
1	1527	15	28	TRUE		Probe Sequence	5c2d6eeccfaf530cb4dc719d4e0e2e31		1505	Ortho_M-CEV_LACV||O0375	CATTGAAAATGGTGTGCACAGAAAAGCCAGGGAACAC	37		640.104
1	577	17	11	TRUE		Probe Sequence	70a51fe7719214041fc91eea6f437ce7		1506	Ortho_M-CEV_LACV||O0376	CAGAAAAGCCAGGGAACACACTCACAATTAAAGTCTGCA	39		257.379
1	1184	8	22	TRUE		Probe Sequence	7e23a247436892bea43ec648efc39a61		1507	Ortho_M-CEV_LACV||O0377	ATACTAAAGTTGAAGCATCTATGGCCCTTGTAGACGCAAA	40		293.489
1	2164	36	39	TRUE		Probe Sequence	87964c262d4814f8408e6489e828fa22		1508	Ortho_M-CEV_LACV||O0378	ATGGCCCTTGTAGACGCAAAGCCTATCATAGAACTAGC	38		491.033
1	1274	42	23	TRUE		Probe Sequence	51bf393912b9e973b870e6803ab1973d		1509	Ortho_M-CEV_LACV||O0379	GATGAAGGACTGCAGGTCATCTTGGAGCCATTTAA	35		480.936
1	768	40	14	TRUE		Probe Sequence	fa4fa9e59389b5efb18dbcd4e307254f		1510	Ortho_M-CEV_LUMV||O0380	CATCATAAAGGACGAGCTGACTGTCTATAGGGAAGAAACT	40		453.489
1	2123	51	38	TRUE		Probe Sequence	fbfb82908dc500e293e5966f085636c4		1511	Ortho_M-CEV_LUMV||O0381	AAGCATATAGCTTGCCTAGAATTATTGCAGTACGGAATCA	40		554.431
1	449	1	9	TRUE		Probe Sequence	420e3e2fbb2b0e465ab2c3e46f983546		1512	Ortho_M-CEV_LUMV||O0382	GACAACGATTATCAAGCTTGTAAGTTCTTACAGACGCCTG	40		73.882
1	738	10	14	TRUE		Probe Sequence	a5d267fa2ae509be2f7f2887240851f9		1513	Ortho_M-CEV_LUMV||O0383	GGTGCTTGCACAGGATGTATCAATTGCTTTGACAATATAC	40		33.1309
1	392	56	7	TRUE		Probe Sequence	e767cd64b771d13ee54447bb844720cf		1514	Ortho_M-CEV_LUMV||O0384	ATATGCAATGGAAAGCCCGGGATATCGCTACCATTCA	37		456.584
1	603	43	11	TRUE		Probe Sequence	a47ba05fec91183268353ff1575c6421		1515	Ortho_M-CEV_LUMV||O0385	GGGATATCGCTACCATTCAAAATTTGCAACACAAAAGTCG	40		298.275
1	192	24	4	TRUE		Probe Sequence	21c96035c577154e9c8a2e9cec515a54		1516	Ortho_M-CEV_LUMV||O0386	ATGCTGCCATGACTTTAACAGATGCAAAGCAGATATTAGA	40		151.277
1	873	33	16	TRUE		Probe Sequence	4dea0f974e685330c8da1791f5b0a2be		1517	Ortho_M-CEV_MELV||O0387	TGACGAAGTGACAGAGCTGGAATTGTGCCTGACTT	35		331.821
1	1744	8	32	TRUE		Probe Sequence	42ed00e73ca2f00584c84e2c058e22d4		1518	Ortho_M-CEV_MELV||O0388	TGCAGACAAGACTTATTGCACAAATTTGAATGCTGTTACA	40		194.713
1	382	46	7	TRUE		Probe Sequence	8c6c49741fade12f895d17f5326e08f4		1519	Ortho_M-CEV_MELV||O0389	GTGGAATCTTACTCATTGCCAAGAATTATTGCTGTCAAAA	40		423.232
1	1881	33	34	TRUE		Probe Sequence	7e996451716c078719e73d7f5103fd24		1520	Ortho_M-CEV_MELV||O0390	AGTAATATTGATATCAATGCTGAAGGTTCTTGTGCTGGAT	40		340.86
1	1243	11	23	TRUE		Probe Sequence	46cf82a816c2cc0effb47d9210dce7df		1521	Ortho_M-CEV_MELV||O0391	TGAAGGTTCTTGTGCTGGATGCATTAACTGTTTTGAGAAC	40		489.58
1	2104	32	38	TRUE		Probe Sequence	b2fe4ca99abbf34e4930a5f3dee133b3		1522	Ortho_M-CEV_MELV||O0392	TCATAGCACAGTGGAAACCAGTTGTCAAATTGAAAGCGAC	40		489.523
1	667	51	12	TRUE		Probe Sequence	1cc7319f2a8a208dfbc4bf74d711678a		1523	Ortho_M-CEV_MELV||O0393	AGATGCGAGACCCATAATAGAGTTAGCACCTGTGGATCA	39		420.927
1	251	27	5	TRUE		Probe Sequence	d56151944a8a701c2d5b262e94ffddbc		1524	Ortho_M-CEV_MELV||O0394	GAGTTAGCACCTGTGGATCAAACCGCTTATATTCGAGAAA	40		285.856
1	429	37	8	TRUE		Probe Sequence	74d938e7b42e541b08ba3422508ca076		1525	Ortho_M-CEV_SAV||O0395	CCAAAATTTGATTACCTATGCCATCTAGCCAGCCGGAAAG	40		395.71
1	366	30	7	TRUE		Probe Sequence	bf0d2dd0f07bfeb98a15c3e1f0abf3f4		1526	Ortho_M-CEV_SAV||O0396	CCATCTAGCCAGCCGGAAAGAAGTTATAATCAGGAAGTGT	40		352.654
1	666	50	12	TRUE		Probe Sequence	7efbafdabbb517b215e1aa6adcffa223		1527	Ortho_M-CEV_SAV||O0397	TTGTAAGTTCCTACAGAGCCCATCCAGTTACAGACTAGAG	40		334.903
1	507	3	10	TRUE		Probe Sequence	39bd2e7e490c5fa2ef3516da1d9be40b		1528	Ortho_M-CEV_SAV||O0398	AGTCTATAGACATTTCTGCAGAGGGGACATGTACAGGATG	40		343.37
1	228	4	5	TRUE		Probe Sequence	69cf2ab9f4dfc47f2d9171e4ba9f1c46		1529	Ortho_M-CEV_SAV||O0399	GAGGGGACATGTACAGGATGTGTCAATTGCTTTGAGAATA	40		96.0329
1	1132	12	21	TRUE		Probe Sequence	e1edee407fcb5e3db2faee9b89fb7b06		1530	Ortho_M-CEV_SAV||O0400	ATGCTGCTATCACCATAGTTGACTCGAAACCTATAGTTGA	40		248.638
1	1637	13	30	TRUE		Probe Sequence	66265f10311576730ba9513cbab99e76		1531	Ortho_M-CEV_SAV||O0401	GACTCGAAACCTATAGTTGAGTTAGCACCAGTGGATCAGA	40		331.664
1	1517	5	28	TRUE		Probe Sequence	a30ef94de06458c334f23efec40904b0		1532	Ortho_M-CEV_SAV||O0402	GTTAGCACCAGTGGATCAGACTGCATATATTAGGGAAAAA	40		208.383
1	80	24	2	TRUE		Probe Sequence	b86691117448f315e69268df6d5ea801		1533	Ortho_M-CEV_SDNV||O0403	TCATATTCACTGCCTAGAATAGTGGGAGTGCGAAACCAC	39		305.646
1	1506	50	27	TRUE		Probe Sequence	5a9b8049c08b9d885ae73e9642f1a255		1534	Ortho_M-CEV_SDNV||O0404	TAGTGGGAGTGCGAAACCACAAAATTCAGATAGGGCA	37		508.907
1	142	30	3	TRUE		Probe Sequence	cccbd7e34f6dee37e48ec212612ec222		1535	Ortho_M-CEV_SDNV||O0405	TTGGGTTCCATAAAAATGAAGCCATATTGGGTGATGTTAA	40		318.005
1	210	42	4	TRUE		Probe Sequence	31a473aea25c2da5b30ecda1db67f7c7		1536	Ortho_M-CEV_SDNV||O0406	AGTCTAGATATCAATGCAGAGGGAACATGTTCAGGGTGTG	40		533.473
1	409	17	8	TRUE		Probe Sequence	d679b765f73c0e0e53a5c098e351cf38		1537	Ortho_M-CEV_SDNV||O0407	GGGAACATGTTCAGGGTGTGTAGGTTGCTTTGAAAATATT	40		45.667
1	2193	9	40	TRUE		Probe Sequence	76115fbb1d3dfc9f2aa74a8ef7bd1643		1538	Ortho_M-CEV_SDNV||O0408	ACAAATATGCCCTCAAGGTGATCTGTCATGACAAACCCA	39		334.594
1	1519	7	28	TRUE		Probe Sequence	8552aa83ea5e8a3312ca87e55cf7b72a		1539	Ortho_M-CEV_SDNV||O0409	ATATGTAACACCGAAATTGAAGCAGCCATAGCTATTGTGG	40		183.979
1	820	36	15	TRUE		Probe Sequence	bdbfc1ba179d2d154184a03d814fccda		1540	Ortho_M-CEV_SDNV||O0410	AGCAGCCATAGCTATTGTGGATGCAAAACCTATTATAGAA	40		209.531
1	2210	26	40	TRUE		Probe Sequence	4f8191f2d4b900732eec4a990004a6cd		1541	Ortho_M-CEV_SRV||O0411	CTGTATATAGAAAGACCACGGAAGAATTGACTACTGTTGA	40		464.944
1	68	12	2	TRUE		Probe Sequence	0627db69fd16ce17bf0088fc2fa332d5		1542	Ortho_M-CEV_SRV||O0412	AATTCGACTACCTATGCCATTTAGCAAGTAGAAAGGAAGT	40		289.731
1	384	48	7	TRUE		Probe Sequence	0195f126d6daede33e59d15ffcb6a0c7		1543	Ortho_M-CEV_SRV||O0413	ATAATGATTATCAGGCCTGCAAATTCCTACAAAGTCCTGC	40		453.228
1	792	8	15	TRUE		Probe Sequence	7fa29431274ccad6da06d5375d819374		1544	Ortho_M-CEV_SRV||O0414	GGGCAGCATAAAGATGAAAGCCATATTAGGTGATGTAAAA	40		235.974
1	676	4	13	TRUE		Probe Sequence	09c2ff478934beeb7925c317a7ee9fba		1545	Ortho_M-CEV_SRV||O0415	ATCATTTCATGATAGGATACTGATCACTCCAGATGAGCAC	40		180.585
1	878	38	16	TRUE		Probe Sequence	70461aca6f121e37d2784bcabb334ae5		1546	Ortho_M-CEV_SRV||O0416	TGCAACACAAATATTGATGCTTCTATGACAATAGTGGACT	40		428.039
1	1756	20	32	TRUE		Probe Sequence	98c388cf3680c9d9eaa6b62d2e53d9f6		1547	Ortho_M-CEV_SSHV||O0417	AAGTGAATGATTTAGGAGTCTACTCTAAGGGATGCGGAAA	40		534.29
1	1314	26	24	TRUE		Probe Sequence	4420fe472d9f6f641a5e5e22877842d6		1548	Ortho_M-CEV_SSHV||O0418	ACAGTATATGGCAATGGGGTTCCCAAATTCGATTATTTGT	40		341.553
1	1942	38	35	TRUE		Probe Sequence	3255c02d4c494920e9e59cff8ed33eeb		1549	Ortho_M-CEV_SSHV||O0419	CCAGCTAGCTACAGACTAGAAGAAGACAGCGGAACTGT	38		515.167
1	374	38	7	TRUE		Probe Sequence	34aa618f3d6846ac599e940e29a5c560		1550	Ortho_M-CEV_SSHV||O0420	AAGAAGACAGCGGAACTGTTACTGTGATTGATTACAAGAA	40		237.514
1	2097	25	38	TRUE		Probe Sequence	c51006075afa5df5e2b5c1d89521b8fa		1551	Ortho_M-CEV_SSHV||O0421	TGATAATGTTGATATGACTGCAGAAGGGTCTTGTACTGGA	40		409.507
1	1861	13	34	TRUE		Probe Sequence	5ba7de54ec3d738d7e591bdb1d331fb7		1552	Ortho_M-CEV_SSHV||O0422	TATCCATTGCGAATTGACGCTCCACACAACCATTGAA	37		352.562
1	2079	7	38	TRUE		Probe Sequence	08d9e5e1bf109dd8249a12774ae932c7		1553	Ortho_M-CEV_SSHV||O0423	GCTCCACACAACCATTGAAGCTAGCTGCCCAATAG	35		368.102
1	1464	8	27	TRUE		Probe Sequence	4a17e5b965ceeb03e145b0bab5288cee		1554	Ortho_M-CEV_SSHV||O0424	AAGCTAGCTGCCCAATAGTAAGCACATGTACGGTATTCC	39		250.302
1	1054	46	19	TRUE		Probe Sequence	e5b57f9e8b1ae700ef4fa9a0b510ef4e		1555	Ortho_M-CEV_TAHV||O0425	GATAAATGATATCGGCGTTTATTCGAAAGGTTGCG	35		542.094
1	218	50	4	TRUE		Probe Sequence	f0b0a1ba8778f1b2ff6c9daa2ea155d6		1556	Ortho_M-CEV_TAHV||O0426	TTATCAGGCTTGCAAATTTCTACAAACACCAGCAA	35		330.623
1	456	8	9	TRUE		Probe Sequence	d65dafe347c2bf65d836aa47c70a7590		1557	Ortho_M-CEV_TAHV||O0427	TGTAGATTTAACTGTTGAAGGGGTGTGCACAGGGTGT	37		503.111
1	1423	23	26	TRUE		Probe Sequence	70199af40c0bd75efd8f7702c3afa125		1558	Ortho_M-CEV_TAHV||O0428	ATGCACTGTGTTTCACGATAGAATCCTGATAACAC	35		347.713
1	920	24	17	TRUE		Probe Sequence	4e272ba74320bd2501048b24b871cead		1559	Ortho_M-CEV_TAHV||O0429	TCATGCACTGTGTTTCACGATAGAATCCTGATAACACCAA	40		201.147
1	165	53	3	TRUE		Probe Sequence	99d3257fb602cb3c59d9f588b2aede29		1560	Ortho_M-CEV_TAHV||O0430	AAGGTAATTTGTGCTGAAAAACCAGGGCCATCATTACAGT	40		291.344
1	1530	18	28	TRUE		Probe Sequence	5177c0c9b803a8c3387065640cecfb5f		1561	Ortho_M-CEV_TAHV||O0431	TGATGCAGCTATGACATTAGCAGATGCAAAACCAA	35		319.058
1	1484	28	27	TRUE		Probe Sequence	08bdd82295e00cbf9cfd0e7622949975		1562	Ortho_M-CEV_TAHV||O0432	ACTGATGCAGCTATGACATTAGCAGATGCAAAACCAATAT	40		312.744
1	931	35	17	TRUE		Probe Sequence	852b0f50d4b675c9fe48bccb8b091bb3		1563	Ortho_M-CEV_TAHV||O0433	AGCAGATGCAAAACCAATATTAGAATTAGCGCCAGTTGAT	40		207.7
1	1393	49	25	TRUE		Probe Sequence	9acc665022137b9de122ac1872f38427		1564	Ortho_M-CEV_TVTV||O0434	AATGTCATTGGAACTAATTCAAAAGGCTGCGGAAATGTGC	40		557.771
1	140	28	3	TRUE		Probe Sequence	949f3410aae9c0e874afb5c64277c553		1565	Ortho_M-CEV_TVTV||O0435	AAAAGGCTGCGGAAATGTGCAGGTATTTAATGGAACAAAT	40		384.158
1	1922	18	35	TRUE		Probe Sequence	1618fd2ad4a57667ce38e7a3fa2b92c6		1566	Ortho_M-CEV_TVTV||O0436	TGGCAAGCAGAAGAGAAGTCATAATGAGGAAGTGTTTTGA	40		1085.65
1	2239	55	40	TRUE		Probe Sequence	9d82c16313984de85461d70c343f930f		1567	Ortho_M-CEV_TVTV||O0437	GGGACAATAAAGATGAAAGCAATTTTCGGGGACGTAAAAT	40		725.301
1	1645	21	30	TRUE		Probe Sequence	f6f61fcb51c4aa027f0c2a86d0332cc1		1568	Ortho_M-CEV_TVTV||O0438	GTGGATATAAATGCTGAAGGTGTCTGCGCAGGGTG	35		599.091
1	1768	32	32	TRUE		Probe Sequence	3d7b3d0b1db40d1663083b1a8acbc49b		1569	Ortho_M-CEV_TVTV||O0439	CCACAGCACTGTTGAAACAAGTTGTCCTTTAGTAGCAGAT	40		329.258
1	534	30	10	TRUE		Probe Sequence	742070149a6590750c407643f91920bc		1570	Ortho_M-CEV_TVTV||O0440	GTATCTGCAACACAAAGGTTGAAGCAACAGTCACTATAAT	40		208.822
1	1387	43	25	TRUE		Probe Sequence	a9ece735ee172ba9b369092f2794774b		1571	Ortho_M-CEV_TVTV||O0441	AGATGCAAAACCTATATTGGAGCTTGCCCCTGTGGA	36		625.896
1	550	46	10	TRUE		Probe Sequence	80ec1da3a8441c582340a3ab57cd7ff7		1572	Ortho_M-GROV_GROV||O0442	AGGTTTATACTGGGCAAATTAATGATCTGGGAGCGGTATC	40		581.236
1	385	49	7	TRUE		Probe Sequence	078590946704d1c617733ffc589d6005		1573	Ortho_M-GROV_GROV||O0443	AATGATCTGGGAGCGGTATCATCAGGATGCGGTGA	35		539.074
1	1693	13	31	TRUE		Probe Sequence	147aee46d30ae89eeba955fdad5ffaf3		1574	Ortho_M-GROV_GROV||O0444	ATCATCAGGATGCGGTGATGTCCAGGTGGTGAACA	35		539.357
1	10	10	1	TRUE		Probe Sequence	d11ecd0cace31665ad03cfb81fe1b019		1575	Ortho_M-GROV_GROV||O0445	ATGTCCAGGTGGTGAACAACACTATATTTGGTGGTGGT	38		397.986
1	926	30	17	TRUE		Probe Sequence	46903767e32490f4d2e0a4e976608320		1576	Ortho_M-GROV_GROV||O0446	TGTTATGGGGCTCACAGGAAGGATGTTGTCGTCCG	35		393.676
1	2215	31	40	TRUE		Probe Sequence	a1027072eab2367ad9a44dd4be38249e		1577	Ortho_M-GROV_GROV||O0447	CAGAAAAGACATTCAGTTAGAGGTTGAAGGGGAGTGCATT	40		569.372
1	147	35	3	TRUE		Probe Sequence	787a1cc031f0b39e174ab73baab9309d		1578	Ortho_M-GROV_GROV||O0448	AGAATTTGATTATCAAAGCAGGCCACACAGACACAAACTT	40		111.928
1	187	19	4	TRUE		Probe Sequence	86c429d913e2d5de301f0a6f5d6039b0		1579	Ortho_M-GROV_GROV||O0449	GGCCACACAGACACAAACTTTAAAATTCATTGCAAAACAA	40		47.1611
1	146	34	3	TRUE		Probe Sequence	c7881f2e7e6b9df015f415fbeac9e16c		1580	Ortho_M-LEAV_LEAV||O0450	TACGGAATTGGAAACCCCAGATTTGATTACATATGTCATG	40		204.881
1	1411	11	26	TRUE		Probe Sequence	f1e3d98d8a2d476ad641549e8f8b0b45		1581	Ortho_M-LEAV_LEAV||O0451	AGACACAGAAGGAACAGAGATAAATGTGCACAGACATGAT	40		309.953
1	1246	14	23	TRUE		Probe Sequence	e83dd058e12c0ecb465cd0739151ed4c		1582	Ortho_M-LEAV_LEAV||O0452	GCAAAATCCAATCAATTATCTGTCAAATCAGAATGTGCCG	40		217.994
1	1244	12	23	TRUE		Probe Sequence	564a61d73f8cdac370c8b8a924c2c104		1583	Ortho_M-LEAV_LEAV||O0453	GAAGCAGTGATCTGTACTCTAAATGTTGATTCAGAAGGTG	40		376.401
1	2207	23	40	TRUE		Probe Sequence	e0840c94e71236794ca7a69089583e3a		1584	Ortho_M-LEAV_LEAV||O0454	AAATGTTGATTCAGAAGGTGAGACTGTATGCAAATTGGCA	40		514.677
1	443	51	8	TRUE		Probe Sequence	27e91a616a0a0151e4c81ff6b1750cb4		1585	Ortho_M-LEAV_LEAV||O0455	AGACTGTATGCAAATTGGCAAGTAACTGCAATTCTTACAC	40		270.127
1	1170	50	21	TRUE		Probe Sequence	7999b425e2889c6f8019de5d67581326		1586	Ortho_M-LEAV_LEAV||O0456	AGTAACTGCAATTCTTACACTACACAGATGAAAATCCCTG	40		257.717
1	2192	8	40	TRUE		Probe Sequence	4b5d3b7ff0a4877602a57b0539e4a0df		1587	Ortho_M-LEAV_LEAV||O0457	AAGGGTCTAGCAAACACACGATTAAACTAGATTGTCCTAG	40		236.814
1	1557	45	28	TRUE		Probe Sequence	ff3bd2992b2d1362568e3974c26c655e		1588	Ortho_M-SIMV_AINOV||O0458	ACAGATGACTGATAATGCAGTAATAGGCACGGGAAATGTA	40		675.793
1	245	21	5	TRUE		Probe Sequence	f124b5202f7e26b790b8ef262ceb1a6e		1589	Ortho_M-SIMV_AINOV||O0459	TGCATTTAATCGGAAGGATATAATTGTGCGGAAGTGCTTT	40		200.394
1	1705	25	31	TRUE		Probe Sequence	379908ce530f6121fe0b68859137ec21		1590	Ortho_M-SIMV_AINOV||O0460	TGATATGTTCAAAGAAAGCGCTGCGTTAACAGTAGATGTA	40		379.153
1	2113	41	38	TRUE		Probe Sequence	741333a603df4e2fcffc7fab3c40ff1f		1591	Ortho_M-SIMV_AINOV||O0461	CTGCGTTAACAGTAGATGTACTAAAATGCGGCGGTTGTC	39		560.865
1	981	29	18	TRUE		Probe Sequence	9c655ee5389be057a0f111ced341799d		1592	Ortho_M-SIMV_AINOV||O0462	ACTAAAATGCGGCGGTTGTCTCTCTTGCCCAGATG	35		315.705
1	1296	8	24	TRUE		Probe Sequence	508b9997bca7e4e170d0394de14d8d63		1593	Ortho_M-SIMV_AINOV||O0463	GTCTCTCTTGCCCAGATGGCATGCATTGTGCTTTT	35		173.545
1	1696	16	31	TRUE		Probe Sequence	1feb56b31f3ec78446b3ad297e9ab26f		1594	Ortho_M-SIMV_AINOV||O0464	AGTCTTGCAAGTCTAGATGAATCCACATACATTGAGCAAC	40		325.139
1	703	31	13	TRUE		Probe Sequence	224c27e2f022e1983a69b0ffc35c6ec4		1595	Ortho_M-SIMV_AINOV||O0465	ATCCACATACATTGAGCAACATGATGAGAGATGTGCAACA	40		312.761
1	1612	44	29	TRUE		Probe Sequence	796f5c7e018f55a8b5fda4f7476081e9		1596	Ortho_M-SIMV_AKAV||O0466	ATCAATGTACTCGAACCAGTATTGGGAGAGCACATGCA	38		732.451
1	495	47	9	TRUE		Probe Sequence	70a86eebfa62bf8ee491483b363d87b8		1597	Ortho_M-SIMV_AKAV||O0467	TATTGGGAGAGCACATGCAATTTGAAGTCCACAGTGTACA	40		770.154
1	1383	39	25	TRUE		Probe Sequence	934c81b7563bd773ed617688cb77483f		1598	Ortho_M-SIMV_AKAV||O0468	ATCCTCAGTGTGGCTCAGTTCAATCATTTGATGGTAAACT	40		290.508
1	2058	42	37	TRUE		Probe Sequence	524e93e85094209954241ccc4be6a0d8		1599	Ortho_M-SIMV_AKAV||O0469	AAGAGAAAGACATAAGGGGCCATGCAACTTGTGGAGG	37		765.615
1	1278	46	23	TRUE		Probe Sequence	d17a2fab0c322a5195a4e9dbb52494dc		1600	Ortho_M-SIMV_AKAV||O0470	GCCATGCAACTTGTGGAGGCTGCACAGATTGTTTT	35		450.388
1	1196	20	22	TRUE		Probe Sequence	cebf53f472f25bea28458e13cda6f732		1601	Ortho_M-SIMV_AKAV||O0471	GGCACAAATGATGTCAACTTGAAATTCCGATGCCTTAAGG	40		302.117
1	405	13	8	TRUE		Probe Sequence	ddca9795dc3f2079f5dfbf1bdfc7719a		1602	Ortho_M-SIMV_AKAV||O0472	ATACAAAGAAGCTAGATTGGGCTAGTGCCGACCAAACG	38		392.026
1	1053	45	19	TRUE		Probe Sequence	d4c41d66ada28cb7cdf6573beb6cbd52		1603	Ortho_M-SIMV_AKAV||O0473	GGCTAGTGCCGACCAAACGTCCTATATCAAAGAGTTTGA	39		420.889
1	735	7	14	TRUE		Probe Sequence	40f0566acc72c4e20bf22bf8ff983f0d		1604	Ortho_M-SIMV_OROV||O0474	ACAGGTCAAATCAACGATATTGGAAACACAGCATTGC	37		294.645
1	1458	2	27	TRUE		Probe Sequence	3bae5c18c08a0ab94424684fa13e4969		1605	Ortho_M-SIMV_OROV||O0475	AACGATATTGGAAACACAGCATTGCAGTGCGGCTC	35		255.843
1	1511	55	27	TRUE		Probe Sequence	ce2752a78c2f4081954c8c64d62b87ea		1606	Ortho_M-SIMV_OROV||O0476	CAACTATCGGAACTGGCAGCCCCAAATTTGATTATATATG	40		273.566
1	20	20	1	TRUE		Probe Sequence	bdb1eb9d8459e745bf21ff07be317a8e		1607	Ortho_M-SIMV_OROV||O0477	GGAAGTGTTTCAATGACAATTATCAGTCGTGCACTAGGC	39		321.246
1	1540	28	28	TRUE		Probe Sequence	8f678c916c834a84ad1e308388a9231b		1608	Ortho_M-SIMV_OROV||O0478	CGAAGTATCAAAAACAGGATCGAACATGGGCCAAATGACA	40		515.788
1	1945	41	35	TRUE		Probe Sequence	e4ccc2fbe6d85aa090ef1c67007da392		1609	Ortho_M-SIMV_OROV||O0479	TTCATGCTCTATAAATGCTGAAGTGCCAGCCGAAA	35		596.548
1	1343	55	24	TRUE		Probe Sequence	fccbdfd69b061f33d459bfd811790eb2		1610	Ortho_M-SIMV_OROV||O0480	AGCCATACAATCAGAAGATAGACTTGTCGCAGTTAGATGA	40		398.198
1	1544	32	28	TRUE		Probe Sequence	075decbefda8219959bbe7119b47f078		1611	Ortho_M-SIMV_OROV||O0481	TCAAATTACATAAGGGAAGAGGACCTCCAGTGTGGA	36		631.889
1	946	50	17	TRUE		Probe Sequence	426a0347af2ce1c3a4386840fc12cb45		1612	Ortho_M-SIMV_PEAV||O0482	ATCGATGTACTAGAGCCGATTTTGACAGATACCATGCAAG	40		323.773
1	1303	15	24	TRUE		Probe Sequence	ee3643d290bffd13c4e303b48076458a		1613	Ortho_M-SIMV_PEAV||O0483	TTTGACAGATACCATGCAAGTAGAAATTACATCCCAACAA	40		186.206
1	630	14	12	TRUE		Probe Sequence	1d12e50590040c8a3e497aaedc0d30d2		1614	Ortho_M-SIMV_PEAV||O0484	ATATTTATTCAGGTGATATCAACCCAAAAGGGACTTATGC	40		331.513
1	679	7	13	TRUE		Probe Sequence	eb8a404a222afc356558f13c34114d65		1615	Ortho_M-SIMV_PEAV||O0485	TGTTCTACCTTGCAATCAGAACCAGATCTAAAGATTGAAA	40		18.3849
1	1337	49	24	TRUE		Probe Sequence	a836ce1dd3a0bd0c75837832643e49f4		1616	Ortho_M-SIMV_PEAV||O0486	ATTAGGGAGTGCAGCAATAAGGCTGAATTTAGGAGATATT	40		401.755
1	2203	19	40	TRUE		Probe Sequence	d32f39568c3e7564e860e4718a8a9e47		1617	Ortho_M-SIMV_PEAV||O0487	GAAGGAGTGAACACATTAAGTATCAAGCTGAAGTGTCTAT	40		324.122
1	1098	34	20	TRUE		Probe Sequence	3409cec83d1ad478d3978a2b514cb0d6		1618	Ortho_M-SIMV_PEAV||O0488	TATCAAGCTGAAGTGTCTATCTAAGGAGATCAAAGTGTCA	40		432.843
1	29	29	1	TRUE		Probe Sequence	a3d532ca0aae360272211e85efe307d5		1619	Ortho_M-SIMV_PEAV||O0489	AAGACCATAGTGTGTTGGATCTAACATCATCGGACCAAAC	40		54.4817
1	2166	38	39	TRUE		Probe Sequence	69de771553c6825d83f3e00a18ba112c		1620	Ortho_M-SIMV_PEAV||O0490	CACCTGGACCGAAGGACTCACCATGTACCTAGGCT	35		643.708
1	605	45	11	TRUE		Probe Sequence	80cf7c678640535a5eada3b8fa435393		1621	Ortho_M-SIMV_PEAV||O0491	TTTGCGCCAGGTGCAGAGATGTTCCTTGAAACTTT	35		347.004
1	1389	45	25	TRUE		Probe Sequence	39aec650b3cb92bc813727b4d1f59fd5		1622	Ortho_M-SIMV_PEAV||O0492	GATGTTCCTTGAAACTTTTGAGTTCTACCCCCTAGTTATT	40		409.184
1	535	31	10	TRUE		Probe Sequence	804700c2d06e20e71a6391c8eb6025bf		1623	Ortho_M-SIMV_SANV||O0493	ATATTTACTCAGGCGACATTAATCCAAAAGGGACATATGC	40		371.833
1	632	16	12	TRUE		Probe Sequence	eab07e930a642d53531a8290ff4df713		1624	Ortho_M-SIMV_SANV||O0494	AATCCAAAAGGGACATATGCAAAGAAATGTGGTTCAGTTC	40		312.081
1	278	54	5	TRUE		Probe Sequence	93e86c94f18e1a6e21dc3b160cc939be		1625	Ortho_M-SIMV_SANV||O0495	AAAGAAATGTGGTTCAGTTCAAAAAGTTGGTGGCCTCATT	40		382.052
1	1819	27	33	TRUE		Probe Sequence	2bc37f954f9bcfecccadb9e955b6d94e		1626	Ortho_M-SIMV_SANV||O0496	AAAAAGTTGGTGGCCTCATTTCTGGAATAGGTAATCCAAA	40		372.759
1	1597	29	29	TRUE		Probe Sequence	d13cdabaa17b4a92b39c98fac6adf873		1627	Ortho_M-SIMV_SANV||O0497	GGGAGTGCAGCAATAAGATTAAATTTGGGCGATATCAAAT	40		296.575
1	614	54	11	TRUE		Probe Sequence	fa3984fa7f6d5ab24b33ef80f879abb4		1628	Ortho_M-SIMV_SANV||O0498	AAATTTGGGCGATATCAAATATAAAAGTGTCTCAGCTGCT	40		299.758
1	1516	4	28	TRUE		Probe Sequence	94b3e5e3e95c76f187753b0d34fc6227		1629	Ortho_M-SIMV_SANV||O0499	GCATGCAAGTTAGAGATAACATCAACGGGGATCAAGCAG	39		409.417
1	296	16	6	TRUE		Probe Sequence	4d9f1ac83b9e28ce8c33f06e9d7b467f		1630	Ortho_M-SIMV_SANV||O0500	CATCAACGGGGATCAAGCAGTGTGAAATTACCAGTAATTG	40		130.589
1	2217	33	40	TRUE		Probe Sequence	bc7086fbda809a28c4487b4769b025ed		1631	Ortho_M-SIMV_SBV||O0501	GTTTCAAGCGTGGGTACAATCAATTATAAAATTATGTTAGGGG	43		599.89
1	914	18	17	TRUE		Probe Sequence	62b116f6ba188ce0a29416a48dcd29ec		1632	Ortho_M-SIMV_SBV||O0502	ATGCATATTCAACACAAGCAACAGTCACAATAGATGAGATC	41		318.396
1	966	14	18	TRUE		Probe Sequence	8e8c10cd6f9a482cf128dac06c1fd192		1633	Ortho_M-SIMV_SBV||O0503	GTTATGGCTGCCCTGAAGGAATGGCTTGCGCACTCAAA	38		370.224
1	46	46	1	TRUE		Probe Sequence	3986778328c5f7555e8c4a4c598160dd		1634	Ortho_M-SIMV_SBV||O0504	CCAATACCATCGGGAGTTGTTCAATAAAAAGTAACTGCG	39		282.266
1	1758	22	32	TRUE		Probe Sequence	fc883c152f3ad8b50bf0ec5ce3ec8402		1635	Ortho_M-SIMV_SBV||O0505	AGCAGTCGATCCGATGCAGAGCGAGTATTCCATTAAG	37		370.189
1	1499	43	27	TRUE		Probe Sequence	176079b8cafce712691d4c5700fc6b76		1636	Ortho_M-SIMV_SBV||O0506	GCCCACTAGCAACAGAGACAGTTTCAGTAAGTGTGTGCTCAG	42		452.912
1	1666	42	30	TRUE		Probe Sequence	1562cc348c3ac8bf64ae8f608897b4ba		1637	Ortho_M-SIMV_TINV||O0501	CAAGACCAGCCAGATATAGAGCTATGTGTGACTGATCCCT	40		567.707
1	587	27	11	TRUE		Probe Sequence	5d62d2e72ee03a731ba182a6c2525825		1638	Ortho_M-SIMV_TINV||O0502	CAGGGACATTATGTAACACAATTGATGCCCTCGAGCC	37		317.59
1	1338	50	24	TRUE		Probe Sequence	d7c021b8fa4ec9f7633898de96cf550b		1639	Ortho_M-SIMV_TINV||O0503	CAATTGATGCCCTCGAGCCTATTATAGGTGAGCATTTTCA	40		396.618
1	1326	38	24	TRUE		Probe Sequence	89451c69ade5e7eac5bb140732d3833f		1640	Ortho_M-SIMV_TINV||O0504	GGTGGAGATTCACACAACACAGACAAACCTACTTCCAGA	39		391.202
1	1409	9	26	TRUE		Probe Sequence	32e54e43ce55055e2f92268c0738284d		1641	Ortho_M-SIMV_TINV||O0505	ATAAATGCAAAAGGGACATTCAATCCAGGATGTGGGTCAG	40		365.888
1	32	32	1	TRUE		Probe Sequence	f193af7ec59ee6aca0510693ba04127e		1642	Ortho_M-SIMV_TINV||O0506	TGAAAACCACTACTATGCATGCAGTACCCTAACAAGGCG	39		347.242
1	903	7	17	TRUE		Probe Sequence	121d854b80b2e2df9b5070f8b8598f35		1643	Ortho_M-SIMV_TINV||O0507	TGCAGTACCCTAACAAGGCGAACTGATTTGAGGTTTGT	38		203.254
1	58	2	2	TRUE		Probe Sequence	ba07f5f9e3aefcc4551c6281a0150aca		1644	Ortho_M-SIMV_TINV||O0508	TGGGTGCCCAGATTGCTTTACGGATGTCATATGCA	35		129.355
1	425	33	8	TRUE		Probe Sequence	d016d76a62b3520d0582c9dc832af4e2		1131	Ortho_S-ANV_ANAV||O0001	AAGTCAAATTTGGCACGCTTCAACTTGAGATCATCAATAC	40		255.724
1	131	19	3	TRUE		Probe Sequence	5b25d0d1508a9e65d784f91d48b718c9		1132	Ortho_S-ANV_ANAV||O0002	AAATCCCTTCGACTTTGGGAAGCCCTAACATTGGATCA	38		366.677
1	1655	31	30	TRUE		Probe Sequence	cd985b4e6097658b559227b6ac4f48ae		1133	Ortho_S-ANV_ANAV||O0003	GATCATCATGCCATTAGCAGAAAAAGCTGGAGTCACTTGG	40		393.756
1	90	34	2	TRUE		Probe Sequence	8383ff989944486553dd7ec7690754f0		1134	Ortho_S-ANV_ANAV||O0004	AAAAAGCTGGAGTCACTTGGGATAATGCCGGATCTGT	37		286.301
1	1835	43	33	TRUE		Probe Sequence	a8d91e730092861e4b22f56235277237		1135	Ortho_S-ANV_ANAV||O0005	GGGATAATGCCGGATCTGTTGAGATGTACCTAGGTTTTGC	40		505.182
1	1221	45	22	TRUE		Probe Sequence	9911e46d17af1635f52321a289bf1b0b		1136	Ortho_S-ANV_ANAV||O0006	GAGATGTACCTAGGTTTTGCTCCAGGTGCTGAGTTCT	37		340.407
1	1735	55	31	TRUE		Probe Sequence	2d65498bc1332efc544c7494e180403c		1137	Ortho_S-ANV_ANBV||O0007	CGAATGATGTGACACTCCACAGGGCATCCGCATAT	35		395.426
1	478	30	9	TRUE		Probe Sequence	1bea603414fbe90911797d7ddd7d78d7		1138	Ortho_S-ANV_ANBV||O0008	TGAACTTTACCGGGAGGGCCAAGCTGATTTCCAAG	35		453.151
1	1365	21	25	TRUE		Probe Sequence	22f73d200d44778bfe2682b19b10ef36		1139	Ortho_S-ANV_ANBV||O0009	AGGTTGCTGGTGTTCAATTCAAGCCGGAAGTGCCA	35		1153.47
1	248	24	5	TRUE		Probe Sequence	9c1f70d4da0a483c04f2cb22b7e1d149		1140	Ortho_S-ANV_ANBV||O0010	CCAGAGCTTTATATTGGTTTTGCCCCTGGTGCGGA	35		396.905
1	2057	41	37	TRUE		Probe Sequence	8d92e1a1721773d05923187c981226c4		1141	Ortho_S-ANV_ANBV||O0011	TTTTGCCCCTGGTGCGGAATTCTTCATGAAGCTCT	35		580.49
1	2191	7	40	TRUE		Probe Sequence	4e3ebc8846a8bf821c274338957ead14		1142	Ortho_S-ANV_ANBV||O0012	AAAGAAAGGGCAAATGCAGCCTGAATTCCTAGCTAAGAGC	40		317.383
1	1448	48	26	TRUE		Probe Sequence	66daa825330139c7f68b61348d169279		1143	Ortho_S-APEUV_APEUV||O0013	TCTTCCTCCGTGCGAATGAGGCTAAACAGAAGCTC	35		459.93
1	54	54	1	TRUE		Probe Sequence	4cf230f800c392cec831934fa703dfec		1144	Ortho_S-APEUV_APEUV||O0014	GAGGCTAAACAGAAGCTCCGTAAGAGTTCGGCAAAGC	37		373.585
1	1889	41	34	TRUE		Probe Sequence	1c7f4e1a2eceb03048fc00480e3408d2		1145	Ortho_S-APEUV_APEUV||O0015	CGTAAGAGTTCGGCAAAGCTCGCTAACCTTAAATTTGGC	39		466.323
1	308	28	6	TRUE		Probe Sequence	d8d38f7d0305fa8b1b4f3937116c0412		1146	Ortho_S-APEUV_APEUV||O0016	TTAATAACCATTACCCTGCCAACACAGCAAATACGGTCGC	40		307.907
1	1127	7	21	TRUE		Probe Sequence	bf54e5b5a807dd14cbaecd37ef243e43		1147	Ortho_S-APEUV_APEUV||O0017	AACACAGCAAATACGGTCGCTGATGGTGAGCTAACT	36		230.498
1	482	34	9	TRUE		Probe Sequence	d1a87411b03eaf554e1fbcdc7cdd338f		1148	Ortho_S-APEUV_APEUV||O0018	GGCACAGTCAGCAAAAATATACTTAGCCTTCTTCCCTGGA	40		313.441
1	55	55	1	TRUE		Probe Sequence	19a7f716463f20723a37f15977669f6f		1191	Ortho_S-BUNV_BATV||O0061	GGTACTTACTTGAGAAGATTCTGAAAGTGAGTGACCCGG	39		307.969
1	459	11	9	TRUE		Probe Sequence	c3cd58f4cc69b2485a077e20f58cb447		1192	Ortho_S-BUNV_BATV||O0062	CAGATGGGGAGGAGGTTTACCTCTCATTCTTTCCAG	36		406.295
1	1021	13	19	TRUE		Probe Sequence	d6f0d3ca8e5c66198cba02872e0c2904		1193	Ortho_S-BUNV_BATV||O0063	AGAAGACCATGCGCCAAAGGTATATGGGTTTGGAA	35		376.873
1	665	49	12	TRUE		Probe Sequence	fbc7f4229cb5bf777286c50e2fb4ead2		1194	Ortho_S-BUNV_BATV||O0064	TGGGTTTGGAAGCATCAACTTGGACAGTTAGTAAACT	37		399.946
1	138	26	3	TRUE		Probe Sequence	2f3e65435894560739501f7e74e4ccb9		1195	Ortho_S-BUNV_BATV||O0065	GCATTAACTGTGGTATCAGGACTTGGGTGGAAAAAGACAA	40		355.943
1	1549	37	28	TRUE		Probe Sequence	6937af7aec08c71a92816892d5f48c27		1196	Ortho_S-BUNV_BATV||O0066	TCAGGACTTGGGTGGAAAAAGACAAATGTGAGCAG	35		644.183
1	1390	46	25	TRUE		Probe Sequence	66eca98ae69376537a091e28a38df13c		1197	Ortho_S-BUNV_BOZOV||O0067	TCTTTTGTGGATTCCTTGCCAAGTCCTTACTTGAAAAGAT	40		463.787
1	790	6	15	TRUE		Probe Sequence	5e1ec2d515972306561f24c9e399c89c		1198	Ortho_S-BUNV_BOZOV||O0068	TGGATTCCTTGCCAAGTCCTTACTTGAAAAGATGCT	36		236.104
1	1075	11	20	TRUE		Probe Sequence	caf37305e9eaf1a5d8ff2c9706981079		1199	Ortho_S-BUNV_BOZOV||O0069	AAAGATGCTGAAGGTCAGTGCACCGGAGAAATTGAT	36		327.573
1	1685	5	31	TRUE		Probe Sequence	ad4a6d4b6000eaaf38c11505beede550		1200	Ortho_S-BUNV_BOZOV||O0070	ACATTTCATTTCTACCCTTTGCCAATTGGAATCTACCAAG	40		279.484
1	356	20	7	TRUE		Probe Sequence	7773c40c8e8950682fbcd505197fd195		1201	Ortho_S-BUNV_BOZOV||O0071	AAGGGCTCCGCAGAGACTTGGAACCAAAATACTTTGG	37		256.581
1	1119	55	20	TRUE		Probe Sequence	59ef7f13569ebec3e2d2ad4fbca6eff5		1202	Ortho_S-BUNV_BOZOV||O0072	CTTTGGGAAAACACTGCGGCTGATGTACATGGGAC	35		459.361
1	627	11	12	TRUE		Probe Sequence	b8533c3af49f8e366118844360d413dd		1203	Ortho_S-BUNV_BOZOV||O0073	ATCATCCTGGACTGTGAGTAAATTGACTGAAGGGCAGT	38		339.124
1	1600	32	29	TRUE		Probe Sequence	eb8693e01c309c6e8f146f884f665f74		1204	Ortho_S-BUNV_BOZOV||O0074	GGGCAGTCTGCACTGACAGTTGTCTCTGGCTTAGG	35		390.672
1	896	56	16	TRUE		Probe Sequence	f53b416f0da30bc1a238b1036f8a1acd		1149	Ortho_S-BUNV_Clade|BATV|O0019	AAATTGTTAATCCACTTGCAGAGAAAAATGGCATAACCTG	40		493.063
1	757	29	14	TRUE		Probe Sequence	c50fc181e8c3271f9e3ffd28cf075015		1150	Ortho_S-BUNV_Clade|BIRV|O0020	AAAAGACAATGCGGCAGCGCTATATGGGGTTAGAAGC	37		487.569
1	1349	5	25	TRUE		Probe Sequence	c46b885952d828a498ed753a46d765e1		1151	Ortho_S-BUNV_Clade|BIRV|O0021	TCCACTTGGACAGTTAGTAAAGTCTCAGAAGTTCAGAGTG	40		222.82
1	1203	27	22	TRUE		Probe Sequence	804e41d2279af79f09c821ec7dfbbedf		1152	Ortho_S-BUNV_Clade|BIRV|O0022	AGTCTCAGAAGTTCAGAGTGCTTTAACAGTTGTCTCAAGC	40		306.439
1	2033	17	37	TRUE		Probe Sequence	fa8058a3105f3cdbd3af48e6f83d5ccd		1153	Ortho_S-BUNV_Clade|BOZOV|O0023	GAATGGGATCACTTGGAATGATGGAGAGGAGGTTTATCT	39		578.023
1	1073	9	20	TRUE		Probe Sequence	3c0586263d1d7bcf4c49567e15da2750		1154	Ortho_S-BUNV_Clade|BUNV|O0024	GGTACATGGGACTAGAAGCAGCAACTTGGACTGTTAGT	38		314.528
1	1747	11	32	TRUE		Probe Sequence	abb7414bfb76e85fb0075af51d457b1c		1155	Ortho_S-BUNV_Clade|CVV|O0025	CTAAGTACTTGGAGAAGACAATGCGCCAGAGGTATATGGG	40		492.166
1	688	16	13	TRUE		Probe Sequence	c6288a678eec00981489b0d7119f4e53		1156	Ortho_S-BUNV_Clade|FSV|O0026	GAACATTCAAGTTTTATCCACTGGCAATCGGAATTTACAA	40		190.925
1	1481	25	27	TRUE		Probe Sequence	07f5c49a49c700dff60839ea52e7d078		1190	Ortho_S-BUNV_Clade|FSV|O0060	CTGGCAATCGGAATTTACAAAGTCCAGAGAAAAGAAATGG	40		336.418
1	1962	2	36	TRUE		Probe Sequence	30d8ee90f62a163895d77640e6d27ea6		1157	Ortho_S-BUNV_Clade|ILEV|O0027	ACCAATGGGCTTAACTACGACCACATACGAATCTTCT	37		222.391
1	1392	48	25	TRUE		Probe Sequence	ab13d0eb4bc3dd3fcb57d8daae480d89		1158	Ortho_S-BUNV_Clade|ILEV|O0028	CCAGGTACCTACTTGAGAAGATGCTTAAAGTCAGTGAACC	40		444.099
1	1403	3	26	TRUE		Probe Sequence	fec027323d11878e38dfae3df6892847		1159	Ortho_S-BUNV_Clade|ILEV|O0029	AAGTTTACCTCTCTTTCTTCCCTGGCTCTGAGATGTGC	38		210.864
1	1799	7	33	TRUE		Probe Sequence	80d002b79430a252764cabc940ab094b		1160	Ortho_S-BUNV_Clade|MAGV|O0030	GCTATCGGAATTTACAAGGTTCAGAAGAAGGAAATGGAAC	40		416.485
1	1607	39	29	TRUE		Probe Sequence	b16c730678450029ada878edce11162f		1161	Ortho_S-BUNV_Clade|MAGV|O0031	ATGCGACAGAGGTACATGGGTCTTGAAGCAGCTAC	35		603.848
1	2149	21	39	TRUE		Probe Sequence	3c0ae81819e0f6c08112c3711a028a99		1162	Ortho_S-BUNV_Clade|MAGV|O0032	AGGTTGGAAGAAAACTAATGTCAGTGCTGCGGCCA	35		498.146
1	2086	14	38	TRUE		Probe Sequence	300f07cfbc00026eb5c71f1ece0a1d70		1163	Ortho_S-BUNV_Clade|MBOV|O0033	TCCACACCAATGGGCTTAACTACGACTACATACGAATC	38		384.842
1	1626	2	30	TRUE		Probe Sequence	535f019f12ca8e2d9efbaadc25041dff		1164	Ortho_S-BUNV_Clade|MBOV|O0034	GCCAGGTACCTACTTGAGAAGATGCTAAAAGTCAGTGA	38		248.444
1	1062	54	19	TRUE		Probe Sequence	6b0c8200bc9a33caaadd14a60961882d		1165	Ortho_S-BUNV_Clade|MBOV|O0035	GGCAGAAGTACAATCAGCCTTAACAGTGGTCTCTGGC	37		399.531
1	1895	47	34	TRUE		Probe Sequence	adeae75db5ed1e61fe1eafd8949feed9		1166	Ortho_S-BUNV_Clade|MBOV|O0036	TACAATCAGCCTTAACAGTGGTCTCTGGCTTGGGT	35		668.292
1	1904	56	34	TRUE		Probe Sequence	447a21187ea44424f6e94d68022c3999		1167	Ortho_S-BUNV_Clade|MDV|O0037	TCTCATTCTTTCCAGGCTCAGAGATGTTTTTGGGCATATT	40		345.809
1	1938	34	35	TRUE		Probe Sequence	2708d66372fddcc996ed77c96f8cb9e2		1168	Ortho_S-BUNV_Clade|MDV|O0038	CAAATTCTACCCATTGGCTATTGGTATTTACAAGGTTCAG	40		479.973
1	1379	35	25	TRUE		Probe Sequence	011b7bc5bdb7af29aff7cd68e53ff964		1169	Ortho_S-BUNV_Clade|MDV|O0039	AGTTGTTTCTGGCCTTGGCTGGAAGAAAACTAATGTTAGT	40		426.502
1	1492	36	27	TRUE		Probe Sequence	9d9b9577a280ad7feb4f8bb480582497		1170	Ortho_S-BUNV_Clade|NDV|O0040	TCCAGTTGGACAGTTAGCAAATTGACAGAAGTTCAGTCTG	40		449.227
1	839	55	15	TRUE		Probe Sequence	cbbf073f572c9814dc657b6666df64de		1171	Ortho_S-BUNV_Clade|NDV|O0041	GCACTGACAGTTGTCTCTGGCTTGGGCTGGAAGAA	35		429.279
1	1700	20	31	TRUE		Probe Sequence	13081d84c8ec98d8c08480fd2bc938f2		1172	Ortho_S-BUNV_Clade|NDV|O0042	TGGCTTGGGCTGGAAGAAGACCAATGTTAGTGCTG	35		687.529
1	1618	50	29	TRUE		Probe Sequence	bb116a7d82f177ceb4b5cc943de26496		1173	Ortho_S-BUNV_Clade|NOLAV|O0043	TCAACTTGGACTGTTAGCAAATTGACAGAAGTTCAGTCTG	40		416.02
1	1404	4	26	TRUE		Probe Sequence	80828625f7944529f7d27ef21d7f35e7		1174	Ortho_S-BUNV_Clade|NOLAV|O0044	TGACAGAAGTTCAGTCTGCATTAACAGTTGTCTCAGGCT	39		101.661
1	471	23	9	TRUE		Probe Sequence	faa925fc54bc8fdcbbf948b097c8553d		1175	Ortho_S-BUNV_Clade|NOLAV|O0045	TTCAGTCTGCATTAACAGTTGTCTCAGGCTTAGGC	35		402.14
1	1245	13	23	TRUE		Probe Sequence	8865e55d1c6aa5932f1e10ac6abd9f8f		1176	Ortho_S-BUNV_Clade|NOLAV|O0046	TAGGCTGGAAGAAAACCAACGTTAGTGCTGCTGCC	35		410.44
1	18	18	1	TRUE		Probe Sequence	ba26223ec5ca400655ccc605ed94e455		1177	Ortho_S-BUNV_Clade|NORV|O0047	GCCAGGTACTTACTTGAGAAGATACTGAAAGTGAGCGA	38		327.325
1	874	34	16	TRUE		Probe Sequence	82a4f84c12ac43272278ff9fc9003ceb		1178	Ortho_S-BUNV_Clade|NORV|O0048	GGTACTTACTTGAGAAGATACTGAAAGTGAGCGAACCAGA	40		379.996
1	156	44	3	TRUE		Probe Sequence	84c0f1ce22bcbf1e18ae15510cd6e390		1179	Ortho_S-BUNV_Clade|NORV|O0049	TCAATGAAGTCCAAGCTGCACTCACAGTTGTTTCTGG	37		333.407
1	1632	8	30	TRUE		Probe Sequence	6925048aeae327d17589ab0d9eb6f6e6		1180	Ortho_S-BUNV_Clade|NORV|O0050	CACTCACAGTTGTTTCTGGATTGGGATGGAAGAAAACTAA	40		323.255
1	541	37	10	TRUE		Probe Sequence	c00f25aa327316c10581a73c73ff30f7		1181	Ortho_S-BUNV_Clade|NRIV|O0051	GACTAGAAGCAGCAACTTGGACTGTTAGTAAATTGACAGA	40		305.238
1	1348	4	25	TRUE		Probe Sequence	fba32d2700eb6420199bfeacf238b1c9		1182	Ortho_S-BUNV_Clade|NRIV|O0052	AGTTCAGTCTGCATTAACAGTTGTCTCCAGCTTGGGT	37		332.998
1	1742	6	32	TRUE		Probe Sequence	f149ec8f2f7f4e91a79604eff0c75fdb		1183	Ortho_S-BUNV_Clade|NRIV|O0053	AGTTGTCTCCAGCTTGGGTTGGAAGAAAACTAATGTTAGT	40		195.028
1	1567	55	28	TRUE		Probe Sequence	61fec171f2c5f9b7d9ef224cbf194c1b		1184	Ortho_S-BUNV_Clade|NRIV|O0054	AGCTTGGGTTGGAAGAAAACTAATGTTAGTGCAGCT	36		586.954
1	1316	28	24	TRUE		Probe Sequence	628562af54d9e87fdc5920f1d8c51ccb		1185	Ortho_S-BUNV_Clade|POTV|O0055	GCAATTGGGATCTACAAAGTCCAGCGGAAAGAGATGGA	38		694.671
1	1863	15	34	TRUE		Probe Sequence	df7a33359ad39cf1063e4e2522454904		1186	Ortho_S-BUNV_Clade|POTV|O0056	TCTTACAGTAGTCTCTGGCTTGGGCTGGAAGAAAACAA	38		494.514
1	2012	52	36	TRUE		Probe Sequence	0dbffdf1fed0c685dc654f1c0557e085		1187	Ortho_S-BUNV_Clade|SHOV|O0057	GGGACCTTTAAATTCTACCCATTGGCAATTGGAATCTACA	40		438.855
1	505	1	10	TRUE		Probe Sequence	7978a961e37c96689444a8b872b028f4		1188	Ortho_S-BUNV_Clade|SHOV|O0058	GGCTCTAACAGTTGTTTCAGGCTTAGGATGGAAGAAAACT	40		10
1	1644	20	30	TRUE		Probe Sequence	0cf1b961856d160eaca4f7e4e1deed21		1189	Ortho_S-BUNV_Clade|TSV|O0059	GCAAGGTTAATGAAGTCCAGTCTGCACTCACAGTAGTTTC	40		349.522
1	211	43	4	TRUE		Probe Sequence	8b733e46d80c598a92e9caf3d2ec6fac		1205	Ortho_S-BUNV_CVV||O0075	AGAATGGAATAACCTGGTCTGATGGCGAAGAGGTT	35		439.091
1	42	42	1	TRUE		Probe Sequence	bccf12a56bb907d0565dd946021b7507		1206	Ortho_S-BUNV_CVV||O0076	ACCCTCTGGCAATAGGAATTTACAAAGTTCAGAGGAAAG	39		340.44
1	822	38	15	TRUE		Probe Sequence	4f6131eb8fc553ddea0415f24f5b32e2		1207	Ortho_S-BUNV_CVV||O0077	GAACCTAAGTACTTGGAGAAGACAATGCGCCAGAG	35		495.777
1	52	52	1	TRUE		Probe Sequence	e75a46f59760397a96a57c3a042c503c		1208	Ortho_S-BUNV_CVV||O0078	GGGGCTAGAAGCGTCAACCTGGACAATCAGTAAAGT	36		348.429
1	311	31	6	TRUE		Probe Sequence	f6d551df432ce8ad5555caa8931a3118		1209	Ortho_S-BUNV_CVV||O0079	GGGCTAGAAGCGTCAACCTGGACAATCAGTAAAGT	35		348.015
1	1190	14	22	TRUE		Probe Sequence	e41741cfcba690c402057c7f38378e70		1210	Ortho_S-BUNV_CVV||O0080	AATGAAGTTCAGGCTGCCCTTACAGTGGTTTCTGGG	36		497.005
1	2076	4	38	TRUE		Probe Sequence	82c1a99421cde21b5be001f20c20e5d5		1211	Ortho_S-BUNV_CVV||O0081	CTTACAGTGGTTTCTGGGCTAGGCTGGAAGAAGACT	36		434.341
1	200	32	4	TRUE		Probe Sequence	7400f3de2525535949621bab229ce9cf		1212	Ortho_S-BUNV_CVV||O0082	TTTCTGGGCTAGGCTGGAAGAAGACTAACGTCAGT	35		390.372
1	1824	32	33	TRUE		Probe Sequence	f115fe9ca600fab63221d6a6998f289e		1213	Ortho_S-BUNV_FSV||O0083	CATGGGCTTGGAAGCATCAACATGGACAGTCAGCA	35		610.19
1	1019	11	19	TRUE		Probe Sequence	09f444524c225c86c24c6cd883dfe657		1214	Ortho_S-BUNV_FSV||O0084	CAACATGGACAGTCAGCAAAGTGAATGAGGTTCAGTCTG	39		236.182
1	268	44	5	TRUE		Probe Sequence	19d20f82446823602a6a4e6b1ec01a81		1215	Ortho_S-BUNV_FSV||O0085	AGTGAATGAGGTTCAGTCTGCTCTGACGGTAGTTTCAG	38		221.129
1	324	44	6	TRUE		Probe Sequence	42b1e7834de95170a10caebf3fea6eb7		1216	Ortho_S-BUNV_FSV||O0086	GCTCTGACGGTAGTTTCAGGACTTGGATGGAAGAAAACA	39		500.645
1	1829	37	33	TRUE		Probe Sequence	6b823459994efdd8b05d2b66bc5ed23c		1217	Ortho_S-BUNV_GERV||O0087	CTGCCAGGGGTTACGCTTGACCAAATTCGCATCTT	35		452.938
1	74	18	2	TRUE		Probe Sequence	b4721c57f320fee81c88e32afaf994ca		1218	Ortho_S-BUNV_GERV||O0088	ACCTTGCCCGGTACCTACTTGGAAAGTACCTTGCA	35		286.783
1	1347	3	25	TRUE		Probe Sequence	5b2a76a1e96281ecca25dd35e1f71ae3		1219	Ortho_S-BUNV_GERV||O0089	GAATGGCATCACATGGGAGAGCGGGCCAGAAGTCT	35		484.104
1	1850	2	34	TRUE		Probe Sequence	fcaccf13f8a43d82cdcd01edc2deabcc		1220	Ortho_S-BUNV_GERV||O0090	AGAGCGGGCCAGAAGTCTACCTGTCCTTCTTCCCA	35		365.684
1	1219	43	22	TRUE		Probe Sequence	ba45bcce658b3aed19c014f0010ad244		1221	Ortho_S-BUNV_GERV||O0091	TACCTTGGCATTGATGCTCAGACATGGACAACAACTAAGC	40		551.963
1	1231	55	22	TRUE		Probe Sequence	77444bdfd6543986d0466d14d7e33175		1222	Ortho_S-BUNV_GERV||O0092	CTTGGAGAAGTGGAAGCAGCTTTAAAAGTAGTCTCAGGGC	40		633.28
1	791	7	15	TRUE		Probe Sequence	537cd4e57895ed211d4d26cf119cdf5f		1223	Ortho_S-BUNV_ILEV||O0093	TTCTACCCCATGGCAATTGAATTCTACCAAGTCCAACGC	39		300.539
1	777	49	14	TRUE		Probe Sequence	65857f09032a8447f493b9700d9ad4ae		1224	Ortho_S-BUNV_ILEV||O0094	TGAAGCAAAGATCCTTGGGACTAGAACCTTCAACCT	36		428.831
1	565	5	11	TRUE		Probe Sequence	0cc68acea48dc1c7c3bb3d0daece9fdb		1225	Ortho_S-BUNV_ILEV||O0095	AAAGATCCTTGGGACTAGAACCTTCAACCTGGACCATC	38		666.417
1	2154	26	39	TRUE		Probe Sequence	5e6bca16eeddbb4b035f424db695474f		1226	Ortho_S-BUNV_ILEV||O0096	TCAGCCAATTGGTGAAGTTACAATCAGCCCTAACAGTGG	39		524.419
1	1371	27	25	TRUE		Probe Sequence	98bc5df488be5515426628d571cba952		1227	Ortho_S-BUNV_MDV||O0097	TGAGAAAATATTGAAAGTGAGTGAACCAGAGAAGCTCCTG	40		461.716
1	1292	4	24	TRUE		Probe Sequence	4b98a7e794bec5a5709597ce8059b42c		1228	Ortho_S-BUNV_MDV||O0098	GTGAACCAGAGAAGCTCCTGATCAAATCAAAAATCATAAA	40		220.649
1	1844	52	33	TRUE		Probe Sequence	356f7e93b54283a17dcf416c9bec3f4d		1229	Ortho_S-BUNV_MDV||O0099	TCTACCCATTGGCTATTGGTATTTACAAGGTTCAGCG	37		445.371
1	526	22	10	TRUE		Probe Sequence	65f203265a66d542f403224fcb095e53		1230	Ortho_S-BUNV_MDV||O0100	GTCAGAAGTATATGAACATGGATGCCGCTACGTGGACT	38		355.548
1	1588	20	29	TRUE		Probe Sequence	3eaa645083ca2d4bad7c540ffba5b70b		1231	Ortho_S-BUNV_MDV||O0101	GATGCCGCTACGTGGACTGTGACTCAAGTCAGTGA	35		395.986
1	1191	15	22	TRUE		Probe Sequence	518f30a0757bef6ebe7a9f3cd56dba67		1232	Ortho_S-BUNV_MDV||O0102	GTGACTCAAGTCAGTGAGGTTCAAGCAGCTCTTAC	35		200.128
1	1000	48	18	TRUE		Probe Sequence	75377cab4c6b96eed90b923774dd4f22		1233	Ortho_S-BUNV_MDV||O0103	GGTTCAAGCAGCTCTTACAGTTGTTTCTGGCCTTGG	36		380.978
1	637	21	12	TRUE		Probe Sequence	9076648c82da4cd3da2c6b8733cb2664		1234	Ortho_S-BUNV_MDV||O0104	AAGCAGCTCTTACAGTTGTTTCTGGCCTTGGCTGG	35		233.984
1	807	23	15	TRUE		Probe Sequence	d73e60bac876e39d0d31bd4cf9dcb985		1235	Ortho_S-BUNV_TSLV||O0105	GTGTACCTGTCATTCTTTCCTGGATCGGAAATGTTCCTTG	40		303.634
1	159	47	3	TRUE		Probe Sequence	68945b8cca5b7386df1a1e9464ffa8bc		1236	Ortho_S-BUNV_TSLV||O0106	GATACATGGGCTTGGAGGCTGCTACCTGGACAATC	35		729.933
1	2019	3	37	TRUE		Probe Sequence	fc3eb1e9c6e7c73b83c429f5fe250f21		1237	Ortho_S-BUNV_TSLV||O0107	TCTGCACTCACAGTAGTTTCTGGCCTAGGCTGGAA	35		258.57
1	57	1	2	TRUE		Probe Sequence	09483f4fc97f55be4b48b5a5dfa008f9		1238	Ortho_S-BUNV_TSLV||O0108	TTCTGGCCTAGGCTGGAAAAAGACAAATGTCAGTGC	36		202.552
1	188	20	4	TRUE		Probe Sequence	c86c5ef53c13450bf3dba243d37215f4		1239	Ortho_S-BWAV_BWAV||O0109	AACTATCCAGGGGCACTCAATACAAATACCGCTAGGAC	38		306.225
1	720	48	13	TRUE		Probe Sequence	cfd71aa6ec4adc592b2f60d9a0fce18f		1240	Ortho_S-BWAV_BWAV||O0110	CACAGAATTTCAGGATATTTAGCAAGATGGATTTTGGAGG	40		548.827
1	2051	35	37	TRUE		Probe Sequence	f4735e4052e4d979d2a2c274238c2b32		1241	Ortho_S-BWAV_BWAV||O0111	AGCAAGATGGATTTTGGAGGAATATAAGAGAGATGATGAA	40		551.974
1	2222	38	40	TRUE		Probe Sequence	07446dd2a9a627987b117424280495c3		1242	Ortho_S-BWAV_BWAV||O0112	CTGGCACAGAGATGTTTTTGGAACCATTCAAATTCTATCC	40		495.885
1	1471	15	27	TRUE		Probe Sequence	0f2a8ec2c7294a6f1015092d67088452		1243	Ortho_S-BWAV_PGAV||O0113	ACAACCATCCAGGGGCGCTTAATATCACTACAGCT	35		532.71
1	1189	13	22	TRUE		Probe Sequence	27a33a7c3ff2b4998aad167ddc1e16fe		1244	Ortho_S-BWAV_PGAV||O0114	GTTCTTTCCACTTGCAATTGGAATCTACCGCGTTAAGCA	39		197.223
1	396	4	8	TRUE		Probe Sequence	f74bd4c1c2911af355be42dc84c11c0b		1245	Ortho_S-BWAV_PGAV||O0115	GGAATCTACCGCGTTAAGCATAAAATGATGGATGCCCAA	39		188.578
1	204	36	4	TRUE		Probe Sequence	60ed2baa62fbed39fdadc9c6dafbfa78		1246	Ortho_S-CARV_Clade|CARV|O0116	GTATTACCTGGAGTGACGGGGTGGGAATGTACCTTG	36		441.912
1	1420	20	26	TRUE		Probe Sequence	30c82d93797a7d722476fee600feff67		1247	Ortho_S-CARV_Clade|CARV|O0117	GGGTGGGAATGTACCTTGCCTTCTTGCCGGGTGCT	35		389.754
1	546	42	10	TRUE		Probe Sequence	261306d5809d55693c9ce6109e3575e5		1248	Ortho_S-CARV_Clade|CARV|O0118	GCGAAGGTGGTCCATGGACCCAAATTGTCTTGAGA	35		443.506
1	1690	10	31	TRUE		Probe Sequence	d3c3b33dc609ae8744a7079d9ede5808		1249	Ortho_S-CARV_Clade|CARV|O0119	CTTACCTCAGATTTGAGAGTGACTACGGTTCCCAATTGGA	40		306.2
1	2185	1	40	TRUE		Probe Sequence	e0f5894afa44c9950fbef1b332d9ad87		1250	Ortho_S-CARV_Clade|MURV|O0120	CTATCAGGTTACCTATCCAGATGGGCTTTATATCTGATCC	40		224.471
1	881	41	16	TRUE		Probe Sequence	183a89f964df29ea0dc08acf84e578ae		1251	Ortho_S-CARV_Clade|MURV|O0121	TATTACCTGGAGTGACGGGGTGGGCATGTACCTCG	35		510.193
1	453	5	9	TRUE		Probe Sequence	1b7e458b2d6b972d34acfffe766e5920		1252	Ortho_S-CARV_Clade|MURV|O0122	GCCTTCTTGCCGGGCGCTGAGATGTTTATGTCTAC	35		53.1843
1	872	32	16	TRUE		Probe Sequence	7f7e4474fd56a26e0d4079b404f07af4		1253	Ortho_S-CARV_Clade|MURV|O0123	GATTACGGGTCCCAATTGGAGTCCGCTATCGTTCG	35		376.034
1	135	23	3	TRUE		Probe Sequence	8cc1ca554532bfc5b8f616bf3a5289aa		1254	Ortho_S-CARV_Clade|ORIV|O0124	GGCTCTATATCTGATCCGTCCAAGCCCTGAGTCTGA	36		210.495
1	1052	44	19	TRUE		Probe Sequence	9b1b6ceeadbbdc420a306685fb6f1b0c		1255	Ortho_S-CARV_Clade|ORIV|O0125	ATATTGGTCTGGTTCGGTCTACTTTCATCGTACCTCTTGC	40		503.025
1	992	40	18	TRUE		Probe Sequence	c8f4386d8ba8a1d17afc095fe926f262		1256	Ortho_S-CARV_Clade|ORIV|O0126	CCTGGAGTGACGGGGTGGAAATGTACCTCGCCTTC	35		497.981
1	1906	2	35	TRUE		Probe Sequence	2635a95f811cb08b464eb12140fadab8		1257	Ortho_S-CARV_Clade|ORIV|O0127	TGTTCATGTCTACTTTCACATTCTACCCGCTGACGATAGG	40		336.117
1	1242	10	23	TRUE		Probe Sequence	8b892b7f331ce244dc7218b3c5cdf718		1258	Ortho_S-CARV_Clade|RESV|O0128	TTACTTAGCAAGATGGGCTTTATATCTGATACGGCCTAGC	40		383.975
1	1839	47	33	TRUE		Probe Sequence	4cd4e070b691252d85f1039ad49dfcc3		1259	Ortho_S-CARV_Clade|RESV|O0129	GGGAGCTGAGATGTTTATGTCAACTTTCGCATTCTACCCG	40		353.077
1	2103	31	38	TRUE		Probe Sequence	ac0e05b91c2f110bc255b7d9afbbbba5		1260	Ortho_S-CARV_Clade|RESV|O0130	GGTACGAAGGTGGTCCATGGACCCTAACTGCCTTG	35		436.046
1	1851	3	34	TRUE		Probe Sequence	d17a4f8813f8f64e7837efb9299deeb3		1261	Ortho_S-CARV_Clade|RESV|O0131	GAGAAAGCAATTTGGCAGCGCTACATGGGAATAGGC	36		466.935
1	73	17	2	TRUE		Probe Sequence	9fea5f3ec5efe2285f978f2cc41f0460		1262	Ortho_S-CARV_OSSAV||O0132	TACGGACTCACGTTGCATCGCATATCCGGTTACTT	35		139.347
1	1687	7	31	TRUE		Probe Sequence	bac3cb2a82aa59b3453edb89905f1ff2		1263	Ortho_S-CARV_OSSAV||O0133	TCGCATATCCGGTTACTTGGCGAGATGGGCTTTGT	35		216.812
1	1804	12	33	TRUE		Probe Sequence	07a3c5b9e9e5dd6622b9222f2f9a8b5f		1264	Ortho_S-CARV_OSSAV||O0134	CCGCTAGCCGAAGAAAACGGTATTACATGGCGTGA	35		405.959
1	1871	23	34	TRUE		Probe Sequence	1d66c16f822aa3b730e2cda36bdd1d6b		1265	Ortho_S-CARV_OSSAV||O0135	GCGACGATGGTCTATGGACCCGAACTGCCTGGAGA	35		423.269
1	631	15	12	TRUE		Probe Sequence	c524159546b21ab0517ccc038b18828f		1266	Ortho_S-CARV_VINV||O0136	GGTGGCCGCTGTCGTCCGAGTCTTCTACATCAACG	35		177.623
1	576	16	11	TRUE		Probe Sequence	d05575c1c9a0441e645dd0a422b93b85		1267	Ortho_S-CARV_VINV||O0137	TCTCACGATCCACCGGATTTCGGGTTACTTCTCGA	35		312.252
1	175	7	4	TRUE		Probe Sequence	8db26f06500c108512f5959c02a16adb		1268	Ortho_S-CARV_VINV||O0138	TGGGCCTTGTATCTAATAGCGACTAACCCTGAGTCAGA	38		146.041
1	515	11	10	TRUE		Probe Sequence	aefcbec190b4ac3640cefc517248a961		1269	Ortho_S-CARV_VINV||O0139	CGACTAACCCTGAGTCAGATATCGCTCTGGTCCGA	35		246.945
1	252	28	5	TRUE		Probe Sequence	03fce520d1e09d19b048ff0e03697c8e		1270	Ortho_S-CARV_VINV||O0140	GATATCGCTCTGGTCCGATCAACTTTTGTCGTGCCA	36		392.417
1	1877	29	34	TRUE		Probe Sequence	23a24de8f5c16c896f298415272252ec		1284	Ortho_S-CEV_CEV||O0154	ACCATCCACCGCATCTCAGGATACCTTGCCAGATG	35		462.211
1	1706	26	31	TRUE		Probe Sequence	e0d2982fb5c3fd4082b1196774588e23		1285	Ortho_S-CEV_CEV||O0155	AAATGAAGATGAATCTCAGAGAGAACTGGTGAAAACAACA	40		529.26
1	1523	11	28	TRUE		Probe Sequence	35295dc8c4c4ef26424e25deffc5a21e		1286	Ortho_S-CEV_CEV||O0156	GAGAACTGGTGAAAACAACAGTTATCAACCCAATTGCGGA	40		294.771
1	2169	41	39	TRUE		Probe Sequence	03f1b184ef21d592650305c41476f7a1		1281	Ortho_S-CEV_Clade|CEV|O0151	GTCCTAGAGCAATACAAAGAAAATGAAGATGAATCTCAGA	40		567.943
1	1131	11	21	TRUE		Probe Sequence	fb837eb462232c23f8ec696ab4bf3209		1271	Ortho_S-CEV_Clade|CHAV|O0141	TCATCAACCCGATTGCTGAGTCAAATGGAGTGAGATGG	38		561.26
1	106	50	2	TRUE		Probe Sequence	e6e150a0d63a8ebc8df436611f9d6f58		1282	Ortho_S-CEV_Clade|CHAV|O0152	CTCTCGCACGTAAGCCAGAGAAGAAGGCAAGTCCT	35		345.065
1	2174	46	39	TRUE		Probe Sequence	e3cc57b0db978e7aa741d7f2417c7202		1283	Ortho_S-CEV_Clade|CHAV|O0153	AGGGACTGAGATGTTTTTGGAAACATTCAAATTTTACCCG	40		656.268
1	1034	26	19	TRUE		Probe Sequence	8aeaa0d5364f2d9bb1dd807898bdeaec		1272	Ortho_S-CEV_Clade|INKV|O0142	CTTGAGCATTTCACTGAAGATGACGATGAGTCCCAAAGAG	40		738.655
1	304	24	6	TRUE		Probe Sequence	6c9b6e3e86fe0e17516bcc0fa740c954		1273	Ortho_S-CEV_Clade|INKV|O0143	AACTCATAAGAAGCACCATCATAAACCCGATTGCAGAATC	40		301.432
1	1212	36	22	TRUE		Probe Sequence	df5bcc339af23efaf26a76e73672afb7		1274	Ortho_S-CEV_Clade|INKV|O0144	ATAAACCCGATTGCAGAATCAAATGGCATTCATTGGAACA	40		454.557
1	1237	5	23	TRUE		Probe Sequence	15353c954aa9bc0f8135755ffe2d2f8b		1275	Ortho_S-CEV_Clade|JCV|O0145	CGAAATGTTCCTAGAAATTTTCAAGTTCTACCCGTTAACC	40		42.963
1	1821	29	33	TRUE		Probe Sequence	d2bee9a8a16a474abdbf5fd5d40f32be		1276	Ortho_S-CEV_Clade|JCV|O0146	TCAAGTTCTACCCGTTAACCATCGGGATTTACAGAGTCAA	40		306.704
1	799	15	15	TRUE		Probe Sequence	19d6c5247e3f80e2b4d52b82828de473		1277	Ortho_S-CEV_Clade|JSV|O0147	CAACGGTCCAGAAATTTATCTTTCATTTTTCCCAGGAACC	40		216.99
1	1113	49	20	TRUE		Probe Sequence	a3c4a7614532950b4dc389dd25a2eb10		1278	Ortho_S-CEV_Clade|JSV|O0148	GAAATGTTCCTAGAAATCTTCAAGTTCTACCCGTTAACCA	40		304.4
1	167	55	3	TRUE		Probe Sequence	59f340cb5eac90b0831fdf17b287de6b		1279	Ortho_S-CEV_Clade|JSV|O0149	GTATCTGAAGAAGGCTCTCAGGCAACGCTATGGCA	35		300.619
1	162	50	3	TRUE		Probe Sequence	627eb45732f57f461de817eb001c7809		1280	Ortho_S-CEV_Clade|SRV|O0150	CAATGGTCCAGAAATTTACCTTTCATTCTTTCCAGGAACA	40		398.076
1	1560	48	28	TRUE		Probe Sequence	f734a67adeab7c0d314a88f470542ed2		1287	Ortho_S-CEV_SDNV||O0157	GCTGGTCATGGGGAGTCGATCAATCTTACAGCCGT	35		537.713
1	580	20	11	TRUE		Probe Sequence	a0cb643d70ddeb716f2b14e1800183dd		1288	Ortho_S-CEV_SDNV||O0158	GGATATTTAGCTCGCTGGACATTAGAACACTTCCGTGAGG	40		298.143
1	81	25	2	TRUE		Probe Sequence	976e279e87347c11f679202412400be2		1289	Ortho_S-CEV_SDNV||O0159	ATTAGAACACTTCCGTGAGGGAGGGGATGAAGCTC	35		427.517
1	806	22	15	TRUE		Probe Sequence	3a987c700cfd82b0f9933ba172f94390		1290	Ortho_S-CEV_SDNV||O0160	AGGGAGGGGATGAAGCTCAGAAAGAACTAATTCGGAC	37		492.895
1	406	14	8	TRUE		Probe Sequence	b0e6c6fbd2aee02304128e44379fe021		1291	Ortho_S-CEV_SRV||O0161	CTTGAGCATTTTACAGAAGATGAGGATGAATCCCAGAGGG	40		401.578
1	524	20	10	TRUE		Probe Sequence	6e8ef324c344fc5ac582b659a9c0238a		1292	Ortho_S-CEV_SRV||O0162	TGAGGATGAATCCCAGAGGGAGCTTATACGAAGCACC	37		431.804
1	213	45	4	TRUE		Probe Sequence	900d6bae75b8b5e481edbfc0bad7c01e		1293	Ortho_S-CEV_SRV||O0163	ATACTTAAAGAAAGCCCTCAGACAACGCTACGGCACC	37		429.822
1	653	37	12	TRUE		Probe Sequence	704258809120b5cf451301c52075af02		1294	Ortho_S-CEV_SSHV||O0164	TGAGCAGTATAAAGAGAATGAAGACGAGTCTCGGCGTGA	39		481.416
1	782	54	14	TRUE		Probe Sequence	fb8e745d2de5f3023fd61a78d4873e07		1295	Ortho_S-CEV_SSHV||O0165	GAAGACGAGTCTCGGCGTGAGTTGATCAAGACAACA	36		374.396
1	1616	48	29	TRUE		Probe Sequence	d06522fcad35e8f93822e1884d9eaffc		1296	Ortho_S-CEV_SSHV||O0166	TGGGATAGCGGAGCAGAGATCTATCTGTCCTTCTTCC	37		472.468
1	1746	10	32	TRUE		Probe Sequence	e1f9a495f8ca4ea9c6b49a90349b7151		1297	Ortho_S-CEV_SSHV||O0167	AGGGACTGAAATGTTTTTGGAGACCTTCAAATTCTACCCG	40		287.548
1	1668	44	30	TRUE		Probe Sequence	811d257c4b9ef38d9fab87d2a4b80fef		1298	Ortho_S-CEV_TAHV||O0168	AAACATGGGGAAGCAATTAATCTCCATTCCGTTAGGATCT	40		680.365
1	1989	29	36	TRUE		Probe Sequence	4e689b7430964f08b13543b3d19f6420		1299	Ortho_S-CEV_TAHV||O0169	TGGGTGCTAGAGCAGTTCAAAGAAAATGAAGACGCAGC	38		425.731
1	1679	55	30	TRUE		Probe Sequence	7d212021a6b6de86c7a9b9a047d9ba6d		1300	Ortho_S-CEV_TAHV||O0170	AAGAAAATGAAGACGCAGCTCAAAGGGAGTTGATTAAAAC	40		451.412
1	72	16	2	TRUE		Probe Sequence	a726c282336f076aba0c6616564f29f1		1301	Ortho_S-CEV_TAHV||O0171	CTGAGTCTAATGGGATCAGGTGGGACAATGGAGCA	35		523.979
1	1816	24	33	TRUE		Probe Sequence	4a0ec0c56133f98b1091ba7ff17541cc		1302	Ortho_S-CEV_TAHV||O0172	AGAAAGCATTGAGGCAGCGCTATGGCTCTCTTACT	35		282.334
1	1836	44	33	TRUE		Probe Sequence	c8db89fafc2aa3656e034d204f1d9f84		1303	Ortho_S-LEAV_LEAV||O0173	GATGAAATTGACCATGGTCAAATTGAAGAAGCTGAAGTCA	40		654.282
1	1576	8	29	TRUE		Probe Sequence	bf5bd2e6f69d5807d53ba7ba37fdcfe7		1304	Ortho_S-LEAV_LEAV||O0174	GGCTGCAAATGGGGAGATGGCGTTGCTCTCTATTT	35		571.483
1	1124	4	21	TRUE		Probe Sequence	c3338ef1ed100ae07de2af4799afcb76		1305	Ortho_S-LEAV_LEAV||O0175	TGGCGTTGCTCTCTATTTGGCATTTGCACCAGGTG	35		378.988
1	307	27	6	TRUE		Probe Sequence	948f6022da8b601c5a46ea14e3b01778		1306	Ortho_S-LEAV_LEAV||O0176	CAATTGACATTCAACGTGTTGTAAAAGATGGGATGGACAT	40		346.323
1	1169	49	21	TRUE		Probe Sequence	c18c83b34cce626c7a17eafebb9f1c04		1307	Ortho_S-MTBV_GLV||O0177	TACCCATGGATCGGAGTTGGAGTCGTCTACTGTTCG	36		443.182
1	570	10	11	TRUE		Probe Sequence	77ad9eb83fc6038b1cde9a67fe6e74ea		1308	Ortho_S-MTBV_GLV||O0178	TAATTTGCCCTAGCCCAGACTCGAGCATAGGTCTCG	36		363.898
1	568	8	11	TRUE		Probe Sequence	590e6dd2ce277e16614218c7ed929620		1309	Ortho_S-MTBV_GLV||O0179	ACTCGAGCATAGGTCTCGTACGGGCTACTTTTGTCG	36		251.839
1	1757	21	32	TRUE		Probe Sequence	ec480dd639d974bf0045a4844aa64ffe		1310	Ortho_S-MTBV_GLV||O0180	TACGGGCTACTTTTGTCGTTCCGCTGGCCGAAGAA	35		373.724
1	253	29	5	TRUE		Probe Sequence	f07a934bce7a7ba6046aa21956123370		1311	Ortho_S-MTBV_GLV||O0181	AAACGGAATAACTTGGTGTGATGGCGTAGCGATGTACC	38		338.833
1	1241	9	23	TRUE		Probe Sequence	08c6d46f0cb7b11398d2f626c7793327		1312	Ortho_S-MTBV_GLV||O0182	TCACAATCGGAATGTATAGAGTTCGGAGGTGGACCATGG	39		553.208
1	848	8	16	TRUE		Probe Sequence	91fa76c3a28bb2104b88b824679363b6		1313	Ortho_S-MTBV_MADV||O0183	AGGTCAAAGCTTACTTGCACAGGTCGTCGGAGCAA	35		339.972
1	257	33	5	TRUE		Probe Sequence	176de97a99105446aef4a6f07bdfcd92		1314	Ortho_S-MTBV_MADV||O0184	AGAGACATCGTCCGGACCACTTTCATCGTGCCAAT	35		244.751
1	1357	13	25	TRUE		Probe Sequence	d9099b4c24a5f199a2e705bf9349aaa2		1315	Ortho_S-MTBV_MADV||O0185	TTGCCGAGAAGAATGGCATTACATGGTGCGATGGT	35		414.754
1	952	56	17	TRUE		Probe Sequence	26a9a739a84db5a0c0c16503c88ba6a3		1316	Ortho_S-MTBV_MADV||O0186	GTTCATGTCCACATTTAGGTTCTTCCCGCTGACCATCG	38		444.474
1	474	26	9	TRUE		Probe Sequence	6fce6584c99be7ea0a66bc22e0c2efc3		1317	Ortho_S-MTBV_MADV||O0187	TTCTTCCCGCTGACCATCGGAATGTACAAGGTGCA	35		557.999
1	1004	52	18	TRUE		Probe Sequence	03f3c9e18ccfb04004cf2c9e3777a01b		1318	Ortho_S-MTBV_MADV||O0188	CGGAATGTACAAGGTGCAGAGATGGGGCATGGACC	35		572.097
1	905	9	17	TRUE		Probe Sequence	c4588a202343eabafb7abc4423df3d28		1319	Ortho_S-MTBV_MTBV||O0189	TTTACCTGATCTATATTATCCCGGAATCAGAGATAGACCT	40		203.872
1	2090	18	38	TRUE		Probe Sequence	9a8df7e8a4d14e4c5181b25607ec907e		1320	Ortho_S-MTBV_MTBV||O0190	TGGTCAGAACCACTTTCATCGTGCCTCTCGCCGAG	35		515.586
1	1918	14	35	TRUE		Probe Sequence	97b8f9c88be9f8f2a1d9aa34d037fea8		1321	Ortho_S-MTBV_MTBV||O0191	ATCGTGCCTCTCGCCGAGGAAAATGGCATCACTTG	35		396.922
1	1947	43	35	TRUE		Probe Sequence	5a9cf88e6dfb7b2232eae55b81ede20c		1322	Ortho_S-MTBV_MTBV||O0192	ACTGATGGAGTTGCAATGTATCTGGCCTTCTTACCAGG	38		762.085
1	1872	24	34	TRUE		Probe Sequence	21cc09b4da10d8aad8108382a2f564a5		1323	Ortho_S-MTBV_MTBV||O0193	ATCTGGCCTTCTTACCAGGAGCCGAAATGTTCATGT	36		343.725
1	1204	28	22	TRUE		Probe Sequence	4b0ac09d54378faf42bacbf253ee3a75		1324	Ortho_S-MTBV_MTBV||O0194	TTGCCCAATCCCAGATTCTGATATAGATCTCGTGAGGACT	40		404.285
1	319	39	6	TRUE		Probe Sequence	e49a9491360ae279aed97be7d5832b10		1325	Ortho_S-MTBV_MTBV||O0195	ATATAGATCTCGTGAGGACTACTTTCATCGTTCCACTCGC	40		268.942
1	984	32	18	TRUE		Probe Sequence	de8476e17a26b9cd1c17005d09c42820		1341	Ortho_S-SIMV_AKAV||O0211	CAGACACTGCCTTTACGCTTCACCGCATCTCGGGC	35		483.63
1	870	30	16	TRUE		Probe Sequence	b527da82e988067f45b6dd3bf0ab5d25		1342	Ortho_S-SIMV_AKAV||O0212	CTTCACCGCATCTCGGGCTACTTAGCTCGCTGGGT	35		548.832
1	1586	18	29	TRUE		Probe Sequence	787da984dd6fbec5c5212497d1b4c157		1343	Ortho_S-SIMV_AKAV||O0213	TGGAGTGACGGGTATGCAATGTACCTGGGATTTGC	35		403.657
1	214	46	4	TRUE		Probe Sequence	3181471ed130f28d3e13059e84c4ee1a		1344	Ortho_S-SIMV_AKAV||O0214	TGAGGAAGGTCTTACGTCAGAGGTATGGGCAGCTG	35		444.425
1	1741	5	32	TRUE		Probe Sequence	e8322a57acebdf975d0ad8ee6eb07ba8		1326	Ortho_S-SIMV_Clade|AINOV|O0196	CCAGACACTGCCCTCACTCTCCACCGTCTCTCAGG	35		539.551
1	442	50	8	TRUE		Probe Sequence	6d2620ba05e08672200e915c5ceee1b4		1327	Ortho_S-SIMV_Clade|AINOV|O0197	TCTCCACCGTCTCTCAGGATATCTAGCAAAATGGGTTGC	39		457.159
1	1559	47	28	TRUE		Probe Sequence	61950151ecb0293bf7a9d86c03867989		1328	Ortho_S-SIMV_Clade|AINOV|O0198	TTGTACCTGGACTGAAGGACTGACTATGTATCTGGGATTT	40		454.621
1	1966	6	36	TRUE		Probe Sequence	d15fcf7a53c821d95cc31fca1593f896		1329	Ortho_S-SIMV_Clade|AINOV|O0199	TGACTATGTATCTGGGATTTGCACCAGGCGCTGAA	35		328.497
1	909	13	17	TRUE		Probe Sequence	6813b5d1b950dc8b3130b9a186e88720		1340	Ortho_S-SIMV_Clade|AKAV|O0210	CCCCTGGTGCTGAGATGTTTCTGGAAACCTTTGAGT	36		334.7
1	1905	1	35	TRUE		Probe Sequence	b530a5d2643ac6b252f28b548e499b7b		1330	Ortho_S-SIMV_Clade|PEAV|O0200	TCTCCACCGCCTCTCCGGCTATCTAGCTAAGTGGG	35		617.693
1	1400	56	25	TRUE		Probe Sequence	af5d71346fda248690c0eb4534c68f67		1331	Ortho_S-SIMV_Clade|PEAV|O0201	GGCTGAGGCCATGGAGAAAATCGTCATGCCACTTG	35		525.041
1	223	55	4	TRUE		Probe Sequence	73266acce8279a1775c324b302092af9		1332	Ortho_S-SIMV_Clade|SANV|O0202	TCTCCACCGCCTCTCAGGCTATCTAGCTAAATGGG	35		367.788
1	145	33	3	TRUE		Probe Sequence	5eb547a5434d0ecb793f6385b13c2a78		1333	Ortho_S-SIMV_Clade|SANV|O0203	GCAGACCAATGCAAAACAAACCAAATCAAACTAGCGGAAG	40		262.013
1	993	41	18	TRUE		Probe Sequence	a8aeb95da1a5fb716341d2ff497a8533		1334	Ortho_S-SIMV_Clade|SANV|O0204	CCACTTGCTGAAGTGAAAGGCTGCACTTGGACTGA	35		494.721
1	864	24	16	TRUE		Probe Sequence	187e5149cde41faf4b72fec9f94733a3		1335	Ortho_S-SIMV_Clade|SANV|O0205	CATTTGAATTCTACCCTTTGGTTATTGACATGCATAGAGT	40		457.622
1	620	4	12	TRUE		Probe Sequence	0409b83660ec89c7058853682f4c3007		1336	Ortho_S-SIMV_Clade|SANV|O0206	GTTATTGACATGCATAGAGTGCTAAAGGACGGAATGGATG	40		663.105
1	832	48	15	TRUE		Probe Sequence	7d9dfd37513048216f4eb243c281b9b9		1337	Ortho_S-SIMV_Clade|SHUV|O0207	CCTCCACCGTCTCTCAGGATATCTAGCAAAATGGGTTG	38		501.41
1	610	50	11	TRUE		Probe Sequence	e594c176bba31dc1f81f6462b7f1f48e		1338	Ortho_S-SIMV_Clade|SHUV|O0208	ATGTTCCTGGAGACATTTGAGTTCTACCCTCTGGTCATTG	40		350.126
1	297	17	6	TRUE		Probe Sequence	99bec2d7854ef0874a23f714a9b4184b		1339	Ortho_S-SIMV_Clade|SHUV|O0209	GTTCTACCCTCTGGTCATTGACATGCACAGAGTGCT	36		139.207
1	226	2	5	TRUE		Probe Sequence	a1fad2fdb3991a16645379b58f350d1d		1345	Ortho_S-SIMV_OROV||O0215	TTGAAGCTAGATACGGACAAGTGCTCAATGCTGGT	35		191.904
1	1578	10	29	TRUE		Probe Sequence	74d573073ca118a4b12d7053ff22815b		1346	Ortho_S-SIMV_OROV||O0216	GGTTGACCTTACTTTTGGTGGGGTCCAATTTGCAATGG	38		399.722
1	1834	42	33	TRUE		Probe Sequence	ecc82f0c9436022e7eefc8936dc81f50		1347	Ortho_S-SIMV_OROV||O0217	TTCCAGTCGAATCCAGTGCCGGACAACGGTCTTAC	35		684.913
1	431	39	8	TRUE		Probe Sequence	f51e0866d85b2f87ae79e8bac46a8dfc		1348	Ortho_S-SIMV_OROV||O0218	GGCCTTTACCCAGATGCGATCACCAATTAAGCAAGC	36		347.577
1	889	49	16	TRUE		Probe Sequence	6273d42d71c505635fe957d7c3fa4577		1349	Ortho_S-SIMV_OROV||O0219	GCTGAGTTCAGAGCCACTGTAGTAGTGCCTTTGGC	35		445.461
1	1558	46	28	TRUE		Probe Sequence	be3a5b80016f9ea09f80fe6c968bcabc		1350	Ortho_S-SIMV_OROV||O0220	CACTTTCTTCCCTTTGGTGATTGAGATGCATAGGGT	36		745.525
1	910	14	17	TRUE		Probe Sequence	e39a23dd08b3ed419388d662e5e7f2ec		1351	Ortho_S-SIMV_SBV/SHAV|SHAV|O0221	GACAATGCCATTACACTTCACAGGATGTCGGGATATCTAG	40		237.41
1	2132	4	39	TRUE		Probe Sequence	34c33a8b5142b0f7e4b935352a6c957b		1352	Ortho_S-SIMV_SBV/SHAV|SHAV|O0222	TAGCACGCTGGATTGCTGACACATGCAAGGCTAGT	35		344.323
1	1932	28	35	TRUE		Probe Sequence	135b9d3e8b8f5ba1645a9a1bbe7562ea		1353	Ortho_S-SIMV_SBV/SHAV|SHAV|O0223	TGTCCTCAAGCTAGCCGAAGCTAGTGCTCAGATTG	35		429.655
1	1842	50	33	TRUE		Probe Sequence	5c87bd50ca296d71b7dedc513563d2f5		1354	Ortho_S-SIMV_SBV/SHAV|SHAV|O0224	AAGCTAGTGCTCAGATTGTCATGCCTCTTGCCGAG	35		404.921
1	1046	38	19	TRUE		Probe Sequence	3ccb2d8b28382559bc21f46559e44c81		1355	Ortho_S-SIMV_SBV/SHAV|SHAV|O0225	GGTTAAGGGATGTACCTGGGCTGATGGTTATACAATGTAT	40		671.645
1	306	26	6	TRUE		Probe Sequence	89661050d946b7f7b4ad92dd0a2d2282		1356	Ortho_S-SIMV_SBV/SHAV|SHAV|O0226	CTGATGGTTATACAATGTATCTTGGATTTGCACCTGGGGC	40		487.676
1	1211	35	22	TRUE		Probe Sequence	d4154140d750247069e740c28cadf9d2		1357	Ortho_S-WYOV_WYOV||O0227	GGAAACTGTCACTTTGAACTTTGGTGGCTGGAGGG	35		650.757
1	1971	11	36	TRUE		Probe Sequence	a6abc4b9fcf3345d5892a806ecbd9f63		1358	Ortho_S-WYOV_WYOV||O0228	TCCGGGGAATCGAAATATGGACCTTGCAGATGATGC	36		450.336
1	1882	34	34	TRUE		Probe Sequence	01f17f21a4a1698a2bf9f591912622e0		1359	Ortho_S-WYOV_WYOV||O0229	CCTGCTTGAGAAGATCTTGAGCGCCCAGGAACCTG	35		548.896
1	1719	39	31	TRUE		Probe Sequence	c90a947361bee2a0b4e612f40c50f728		1360	Ortho_S-WYOV_WYOV||O0230	TCTCTCTTTCTTTCCAGGGACAGAGATGTTCCTTGAAGC	39		633.212
1	1868	20	34	TRUE		Probe Sequence	dcaba0c17af31de89a827047a6bbfbbc		1361	Ortho_S-WYOV_WYOV||O0231	TGAGACAAAAATATGCTGGATTGGATGCAACCGTTTGGA	39		504.422
1	959	7	18	TRUE		Probe Sequence	e6742e2e9e2fce664e3ba964e2d67bd6		1362	Ortho_S-WYOV_WYOV||O0232	GTCATTAATGCCCTGCTTGTGGTTGGTGGCCTTGG	35		597.37
1	1057	49	19	TRUE		Probe Sequence	98edbfeeca85a402a2df301b64671dcd		2033	Phlebo_L-CRUV_ALEV||P0291	TAGTGATGGAGGGGTTTGTCTCTAGCCCAGAGGTG	35		640.252
1	1427	27	26	TRUE		Probe Sequence	5931d68d33560826aea09a6892a22e49		2034	Phlebo_L-CRUV_ALEV||P0292	GTCTCTAGCCCAGAGGTGCCAAAGCCTCATAAAATGC	37		519.842
1	1446	46	26	TRUE		Probe Sequence	4d9183be6c7cfa49ec22ddc441d44d6f		2035	Phlebo_L-CRUV_ALEV||P0293	AGGGAAGCTACCCAAAGTTATGAGGTCAGAACTCCAAG	38		498.537
1	868	28	16	TRUE		Probe Sequence	e7a37c7f8f49a4d6b94e1ba49cf46733		2036	Phlebo_L-CRUV_ALEV||P0294	AGGTGTACGGCCACAATTTTATGAGCCAGATAGACAGT	38		262.812
1	1503	47	27	TRUE		Probe Sequence	ce08ac85c67c4753b6f78158968e1d5c		2037	Phlebo_L-CRUV_ALEV||P0295	TATATCGCGATCTATAGGTAGGTTCTTCCCTTCCGACACT	40		407.64
1	1561	49	28	TRUE		Probe Sequence	6145983a19148d07ef6452dc11ef5e08		2038	Phlebo_L-CRUV_ALEV||P0296	GAAAACACTGCAGAGGCCCCGTTTGGACTTGTTCA	35		488.853
1	2085	13	38	TRUE		Probe Sequence	707b9259c50cc0409d72a85988f5a4e8		2039	Phlebo_L-CRUV_ARQV||P0297	TAATTATGGAGGGTTTTGTCTCTCTGCCAGAACTCCCAAA	40		268.813
1	1147	27	21	TRUE		Probe Sequence	0d6a4f2d3134ad6c98861bad38a6c43c		2040	Phlebo_L-CRUV_ARQV||P0298	AAAAAGCAGAGTCAGATAACGTGGTCAGGTCTATTCAACC	40		199.279
1	2003	43	36	TRUE		Probe Sequence	01628c54233610eef843015c1c8d9c4d		2041	Phlebo_L-CRUV_ARQV||P0299	GTGGTCAGGTCTATTCAACCCACTGACTGGAAATTCACT	39		393.098
1	955	3	18	TRUE		Probe Sequence	f9e192db58829044fe49566eec339728		2042	Phlebo_L-CRUV_ARQV||P0300	CCACTGACTGGAAATTCACTAAGGGATCTACAGCCTCTAA	40		288.011
1	99	43	2	TRUE		Probe Sequence	d3f1d6234808f909d7c8164887922cf5		2043	Phlebo_L-CRUV_ARQV||P0301	GCAACAAATTGATACCCAGATTATGAGAGAGATAGGTTCA	40		408.999
1	723	51	13	TRUE		Probe Sequence	25b8b3acb245d75d5c2bf000e89d7483		2044	Phlebo_L-CRUV_ARQV||P0302	TTTGACGAATGTATGAAGCTAGTAGAGAACCGTGGGAACA	40		540.725
1	1791	55	32	TRUE		Probe Sequence	9ef72269bdb033fe531e2c02d98e00de		2004	Phlebo_L-CRUV_Clade|ALEV|P0262	CCACGGGATCAGAGCAAGAAAACACTGCAGAGGCC	35		422.603
1	1490	34	27	TRUE		Probe Sequence	20bd54c915f079b8c9a3d1cb5d3dadd9		2005	Phlebo_L-CRUV_Clade|ARQV|P0263	TCTCTGCCAGAACTCCCAAAGCCTCATAAAATGTTATCTA	40		490.224
1	1176	56	21	TRUE		Probe Sequence	09dadf9720cdcc9511d365185c14c19c		2006	Phlebo_L-CRUV_Clade|ARQV|P0264	AGAGACTGAACCCTCTGCACTTTCAAGACTGTACAAGAAG	40		515.558
1	1650	26	30	TRUE		Probe Sequence	06506f8e06c417ae6cb3e0e8deff51b8		2007	Phlebo_L-CRUV_Clade|ARQV|P0265	TATATCAAGGTCAATTGGCAGGTTCTTCCCGTCAGACAC	39		446.417
1	606	46	11	TRUE		Probe Sequence	c2257e82cf4d291acbf163169d1d31ca		2008	Phlebo_L-CRUV_Clade|CRUV|P0266	TAATTATGGAAGGGTTCGTTTCTTTGCCAGAACTGCCAAA	40		469.621
1	2140	12	39	TRUE		Probe Sequence	c703a3eeaa856224dec095933cd6194e		2009	Phlebo_L-CRUV_Clade|CRUV|P0267	TCTTTGCCAGAACTGCCAAAACCACACAAAATGTTGTCA	39		313.866
1	1619	51	29	TRUE		Probe Sequence	e54c5bcbbe9d231ab1a3c589818e49f0		2010	Phlebo_L-CRUV_Clade|CRUV|P0268	GAACAATGGAAAGAATATCTAGACATCCTTTTAGGCTGCA	40		385.723
1	101	45	2	TRUE		Probe Sequence	7396c3ca893b36a0e9fec7418eeb8059		2011	Phlebo_L-CRUV_Clade|CRUV|P0269	AGAAAATTATTGAACTAGAGCATCTATGCCCAACTGATGA	40		358.304
1	960	8	18	TRUE		Probe Sequence	2b2901054a58d901fbb65928ac608453		2012	Phlebo_L-CRUV_Clade|CRUV|P0270	TCAGATTATGAGGGAGATTAGTACCATCACTCTTGAAAAA	40		202.723
1	467	19	9	TRUE		Probe Sequence	bfabdf381844217768e67cc49b2c97bb		2013	Phlebo_L-CRUV_Clade|ESCV|P0271	GGAAGAAACTGAACCCTCAGCATTGTCCAGGTTGTACA	38		268.6
1	962	10	18	TRUE		Probe Sequence	dbe228c385bfd470cc919aba56e60fe9		2014	Phlebo_L-CRUV_Clade|ITAV|P0272	TAAGATGTCAGAATTTGCAGCAACCGGGAAGACACTAGC	39		416.445
1	1593	25	29	TRUE		Probe Sequence	11b291d56fc8fad28dab9ab2f5d9c86d		2015	Phlebo_L-CRUV_Clade|ITAV|P0273	TTCCTTCCGACACGTTGTGCAATCCTGGCAATAAG	35		429.116
1	473	25	9	TRUE		Probe Sequence	0b5c9b2eccdd3c14c9fd67d79930a798		2016	Phlebo_L-CRUV_Clade|JCNV|P0274	TATAGAATTAGAGCATCTGTGTCCAACTGATGATGTCTAT	40		262.589
1	1229	53	22	TRUE		Probe Sequence	52446375630ca41cc6c8161ced2483cb		2017	Phlebo_L-CRUV_Clade|JCNV|P0275	ATGAGGGAGATTAGTACTATTACTCTCGAAAAGCTGGCAA	40		471.854
1	734	6	14	TRUE		Probe Sequence	a07152c3e5337a1d0891cfcb0bbba2ac		2018	Phlebo_L-CRUV_Clade|JCNV|P0276	GGGAAATCTATGTCCTGGGTAGAGAAGGAAGAATAATTCA	40		275.141
1	41	41	1	TRUE		Probe Sequence	4ccb7795a3150a21a420d8cb6274a157		2019	Phlebo_L-CRUV_Clade|JCNV|P0277	AGAGAAGGAAGAATAATTCAATCCATAGTCGAGGCTATAT	40		306.664
1	2026	10	37	TRUE		Probe Sequence	acfaaa0299d9b9500b5fff0e6fbba628		2020	Phlebo_L-CRUV_Clade|JCNV|P0278	CCAGATCAATTGGTAGGTTCTTTCCATCGGACACCCT	37		305.388
1	451	3	9	TRUE		Probe Sequence	edad9f7431eef2f12b423031c7e4adc9		2021	Phlebo_L-CRUV_Clade|JCNV|P0279	TCTTTCCATCGGACACCCTGTGCAATCCTGGCAAC	35		301.691
1	2072	56	37	TRUE		Probe Sequence	e9f9c865a01bef5c757bf76aaf539ed4		2022	Phlebo_L-CRUV_Clade|JCNV|P0280	CACTGTAAAGGTGCTGTATGGACTTGCTCAACATCAGATG	40		515.311
1	424	32	8	TRUE		Probe Sequence	99a796950200e9a3bd9c8eb885dbcc50		2023	Phlebo_L-CRUV_Clade|MCRV|P0281	ATCACTCTTGAGAAGCTGGCAACATTAAAGGCTAGCAGT	39		355.764
1	369	33	7	TRUE		Probe Sequence	62a71ee238776af9bbe79628b014a1a9		2024	Phlebo_L-CRUV_Clade|MCRV|P0282	AGATAGGGAGATTTACGTCCTGGGCAGAGAAGAAAGAATA	40		341.884
1	1482	26	27	TRUE		Probe Sequence	2951ff789d32fe7c418ba88d1043bccb		2025	Phlebo_L-CRUV_Clade|MCRV|P0283	TGGGCAGAGAAGAAAGAATAATCCAATCTATAGTCGAGGC	40		602.98
1	766	38	14	TRUE		Probe Sequence	389addf9b92f846dcb29a8ad231c3c1d		2026	Phlebo_L-CRUV_Clade|MLDV|P0284	TTCTGCAACAAATAGACACTCAGATCATGAGAGAGATTAG	40		409.823
1	1142	22	21	TRUE		Probe Sequence	1971e241273acdd223daab0a3ff3f5c8		2027	Phlebo_L-CRUV_Clade|MRMBV|P0285	CATGGGAAGACCATATTAAGAAAGATCTACGGGCAGAACT	40		430.081
1	1168	48	21	TRUE		Probe Sequence	5f1f753d1305420abf4027316c112c35		2028	Phlebo_L-CRUV_Clade|MRMBV|P0286	AGTCTTTGATGAGTGCATGAAATTCGTGGAGAGAAGAGGC	40		577.848
1	1188	12	22	TRUE		Probe Sequence	ab52ef94baf897927c594ce72041cb67		2029	Phlebo_L-CRUV_Clade|MRMBV|P0287	AATTCAATCCATAGTCGAGGCAATATCCAGATCAATTGGC	40		498.355
1	567	7	11	TRUE		Probe Sequence	3b757828621bde7bdfcf75f8b7f13cac		2030	Phlebo_L-CRUV_Clade|MRMBV|P0288	CAGGTTCTTTCCCTCGGACACCCTGTGCAATCCTG	35		273.114
1	1333	45	24	TRUE		Probe Sequence	bec8748d7ff7f4afc991d772220788ce		2031	Phlebo_L-CRUV_Clade|ORXV|P0289	AACTCATGGCATTAGAGCTAGGAAACACTGCAAGGGT	37		597.85
1	846	6	16	TRUE		Probe Sequence	6c16782833e07b5ca23ee3dc03c12db2		2032	Phlebo_L-CRUV_Clade|TUAV|P0290	AGGGAGATATATGTGCTTGGTCCGGAAGAGAGAATTGTTC	40		228.313
1	925	29	17	TRUE		Probe Sequence	f567e45d52b13520e09bee0c13bc0e70		2045	Phlebo_L-CRUV_CRUV||P0303	TCCTGGTCAGGGCTGTTCAATCCTTTAACTGGAAACT	37		244.721
1	1029	21	19	TRUE		Probe Sequence	ad4d994e6159696ca7967948bce553ed		2046	Phlebo_L-CRUV_CRUV||P0304	CATCTATGCCCAACTGATGACATCTATTTAGGATCAGGCG	40		298.554
1	1574	6	29	TRUE		Probe Sequence	9f458659542429e959be68042f0bedd9		2047	Phlebo_L-CRUV_CRUV||P0305	GTACCATCACTCTTGAAAAACTTGCAACATTGAAAGCTAG	40		179.795
1	1657	33	30	TRUE		Probe Sequence	9b1d62444c6192a088a4592ef0682685		2048	Phlebo_L-CRUV_CRUV||P0306	GGTATGACTATGAGAAGTGCAACAAAGAAGACTATCATCG	40		363.434
1	1779	43	32	TRUE		Probe Sequence	cb95945f0c1b5062b6a95ea0e0692696		2049	Phlebo_L-CRUV_CRUV||P0307	AATTTGTGGAGAAAAGAGGCAACATGCACATCTGTCTTTT	40		557.747
1	590	30	11	TRUE		Probe Sequence	34ac5cf42f5d02cae3799696a8e02c68		2050	Phlebo_L-CRUV_ESCV||P0308	GAAACCCTTTAGACTGCAAAAGAAACAGGGGCAAATCTCA	40		439.345
1	1410	10	26	TRUE		Probe Sequence	338af99b869cfc84c30b98653ac3c0b4		2051	Phlebo_L-CRUV_ESCV||P0309	AGAAACAGGGGCAAATCTCATGGTCTGGACTGTTCA	36		390.546
1	876	36	16	TRUE		Probe Sequence	53511cae1cfbf04c860cb36784d464e1		2052	Phlebo_L-CRUV_ESCV||P0310	CATGGTCTGGACTGTTCAATCCTTTGACAGGAAATGTGC	39		477.701
1	898	2	17	TRUE		Probe Sequence	a6c19ff844a104baf0f00dd2ae21bbf4		2053	Phlebo_L-CRUV_ESCV||P0311	GAATTTTTAGGTGAAGGTGATCCAGTCAACCCCAGGATGC	40		870.637
1	1174	54	21	TRUE		Probe Sequence	238e29c9ee695f0f595d6a6aaef63f3f		2054	Phlebo_L-CRUV_ESCV||P0312	TTAAAGAAGTGCACCGACCATGGGAAAACAGTCTTGAGG	39		520.473
1	63	7	2	TRUE		Probe Sequence	ed31357d3102337c5c0a338114dfd187		2055	Phlebo_L-CRUV_ESCV||P0313	AAAAGGCCATAGTGAAAATGTCAGACTTTGCAGCTACAGG	40		141.25
1	1981	21	36	TRUE		Probe Sequence	c5b1f1c8a9c55649d04ff52cdae97a63		2056	Phlebo_L-CRUV_ESCV||P0314	TGGCATAAGAGCCAGGAAACATTGTAGAGGGCCAG	35		549.751
1	879	39	16	TRUE		Probe Sequence	cad4a01916c5f1dcb6e1ad4606ad6809		2057	Phlebo_L-CRUV_ESCV||P0315	AACATTGTAGAGGGCCAGTATGGACCTGTTCAACATCT	38		361.618
1	745	17	14	TRUE		Probe Sequence	b8af8d2792b19ea94964eb4b42e2aeaa		2058	Phlebo_L-CRUV_ITAV||P0316	TAATCATGGAGGGTTTTGTTTCGCTACCTGAGCTCCC	37		242.988
1	1092	28	20	TRUE		Probe Sequence	4a5d95b320fa95ea4063c93b6d86b9b1		2059	Phlebo_L-CRUV_ITAV||P0317	TTTCGCTACCTGAGCTCCCCAAACCCCATAAGATG	35		476.259
1	900	4	17	TRUE		Probe Sequence	5e4c828d3faa0bdfa021ca3058ce80c4		2060	Phlebo_L-CRUV_ITAV||P0318	CCCAAACCCCATAAGATGTTGTCAAAATTGCCCGCT	36		437.058
1	517	13	10	TRUE		Probe Sequence	78f5408c6f3e0e16f6ca0baf1e03bd81		2061	Phlebo_L-CRUV_ITAV||P0319	TTGTCAAAATTGCCCGCTGTTTTAAGATCGGAGCTGC	37		272.171
1	1564	52	28	TRUE		Probe Sequence	3de06bd4eed782c3d9755787741f7590		2062	Phlebo_L-CRUV_ITAV||P0320	ACTCCAGAAGAAACAGAGTCAGATCACTTGGTCGGGT	37		561.715
1	1161	41	21	TRUE		Probe Sequence	c9798d06898ffa0a19ffab8822f87c33		2063	Phlebo_L-CRUV_ITAV||P0321	GCAACCGGGAAGACACTAGCGATAGAGGTGTTTGA	35		509.207
1	542	38	10	TRUE		Probe Sequence	7385ea7acfb2fdfe84263b574b800c4c		2064	Phlebo_L-CRUV_ITAV||P0322	GGGATCAGAGCCAGGAAACATTGCAGGGGAGCAGT	35		594.773
1	289	9	6	TRUE		Probe Sequence	13cdf4268450b0998ea015ad787bfba5		2065	Phlebo_L-CRUV_MLDV||P0323	TCTTTACCTGAGCTTCCAAAACCTCACAAGATGTTGTCCA	40		144.611
1	1562	50	28	TRUE		Probe Sequence	e2cc4cfcb0d9cf74727a7ac74358bffe		2066	Phlebo_L-CRUV_MLDV||P0324	ACCTCACAAGATGTTGTCCAAGTTGCCAGCTGTCC	35		450.85
1	638	22	12	TRUE		Probe Sequence	e62fbe204b41b2e48eb244abb9e66982		2067	Phlebo_L-CRUV_MLDV||P0325	GTTCAACCCACTAACTGGAAATACACTTAGAGACTTACAG	40		185.775
1	1158	38	21	TRUE		Probe Sequence	aecb916d36d40ceaddf7936be95b3525		2068	Phlebo_L-CRUV_MLDV||P0326	CCCTCTGCACTCTCTAGGCTATACAAGAAAATTATAGAAC	40		263.906
1	818	34	15	TRUE		Probe Sequence	fd871c3f2b450291b1e9ba75d8bf1049		2069	Phlebo_L-CRUV_MLDV||P0327	AGAATTTCATGCAACAGGTAGACACCCAAATCATGAGAGA	40		365.001
1	1937	33	35	TRUE		Probe Sequence	8fba36f1bfa6c34d2de1093e742a19af		2070	Phlebo_L-CRUV_MLDV||P0328	AATTGGGTCTATAACCTTAGAGAAGTTGGCAACACTCAAA	40		335.346
1	1264	32	23	TRUE		Probe Sequence	873c5ad66cb5d9b962455c345c19ed93		2071	Phlebo_L-CRUV_MLDV||P0329	AAAGCCAGCAGCAACTTTGACGAGAGGTGGTATGA	35		515.851
1	1591	23	29	TRUE		Probe Sequence	498390ffe2cf98fe698d89f5017b8dd5		2072	Phlebo_L-CRUV_MLDV||P0330	TTGCTGCTTCAGGAAAAACACTAGCCATAGAGGTTTTCGA	40		250.772
1	1049	41	19	TRUE		Probe Sequence	b361112d841a163286eefc0739d578d1		2073	Phlebo_L-CRUV_MLDV||P0331	TTGTAGAGGGGCTGTCTGGACATGCTCAACCTCAG	35		478.167
1	1550	38	28	TRUE		Probe Sequence	e9a9f2bf1fc9f87e80b0800a07e44bb4		2074	Phlebo_L-CRUV_NIQV||P0332	GCAAGCTGCCTAAGGTGTTAAGATCGGAACTCCAGG	36		561.916
1	1417	17	26	TRUE		Probe Sequence	7caf96c8815b8979891085b0e5e0c81e		2075	Phlebo_L-CRUV_NIQV||P0333	CAGGTAAACCATTCAGGCTTCAAAAGAAAGGAGGGCA	37		586.926
1	1859	11	34	TRUE		Probe Sequence	5c4939875a783f3db82e21f779441359		2076	Phlebo_L-CRUV_NIQV||P0334	TTCAAAAGAAAGGAGGGCAAATTTCATGGTCAGGCCT	37		498.728
1	2070	54	37	TRUE		Probe Sequence	02d47295e1e8cd4587fae002163fc5d5		2077	Phlebo_L-CRUV_NIQV||P0335	TTTCAACCCCATAACTGGGATGGACTTGAAAGATGTTCAG	40		509.152
1	1077	13	20	TRUE		Probe Sequence	06db0392d243e006aec4970f742f957e		2078	Phlebo_L-CRUV_NIQV||P0336	AAGAGGAGGAGACTGAACCGTCAGCATTATCTAGGCT	37		384.378
1	166	54	3	TRUE		Probe Sequence	eb9bb16a6a9132da30dd47aa2a5d3492		2079	Phlebo_L-CRUV_NIQV||P0337	CAACTTTTTGCAGCAGGTTGACGCACAGATTACTAGAGAG	40		144.852
1	935	39	17	TRUE		Probe Sequence	3dafc4f24058e32223131e4ed805c3e5		2080	Phlebo_L-CRUV_NIQV||P0338	AGACTCATGGATTAAGGGCCAGGAAACACTGTAAGGG	37		529.676
1	350	14	7	TRUE		Probe Sequence	efea7c42dc5501a30f8d4c032c194897		2081	Phlebo_L-CRUV_NIQV||P0339	CCAGGAAACACTGTAAGGGTTCTGTTTGGACCTGTTCC	38		252.248
1	22	22	1	TRUE		Probe Sequence	e57d88ddbb988e8f4d965e677242fcd6		2082	Phlebo_L-CRUV_ORXV||P0340	TCATCATGGAAGGTTTCGTATCCTTGCCAGAATTGCCA	38		392.049
1	1159	39	21	TRUE		Probe Sequence	2810ff6ba58799158ce82fcb1c3f6f06		2083	Phlebo_L-CRUV_ORXV||P0341	CAAAGCCGCATAAGATGTTGTCAAAGTTACCTGCAGTGC	39		445.646
1	649	33	12	TRUE		Probe Sequence	84744a56f34a93e0889736ff04e953c2		2084	Phlebo_L-CRUV_ORXV||P0342	CAGAAGAAACAAAGTCAGATTTCATGGTCGGGCATTTTCA	40		436.781
1	160	48	3	TRUE		Probe Sequence	6486c84500118b076d8c74910b178ec6		2085	Phlebo_L-CRUV_ORXV||P0343	TTCATGGTCGGGCATTTTCAACCCTCTAACTGGTAGT	37		322.077
1	1309	21	24	TRUE		Probe Sequence	8518c92ced214584c1ee0b1b6176ef9a		2086	Phlebo_L-CRUV_ORXV||P0344	TTTCTTAAAGAAGTGTACGGATCACGGGAAGACTATACTG	40		401.194
1	1901	53	34	TRUE		Probe Sequence	0a3e8b0857728509e66e41cef4fb9de3		2087	Phlebo_L-CRUV_ORXV||P0345	ACTGGCAACTCTCAAAGCTAGCAGCAATTTTGACGAA	37		317.618
1	1126	6	21	TRUE		Probe Sequence	256d393c7a7ad5b8f31d39f3da988137		2088	Phlebo_L-CRUV_ORXV||P0346	GGTGGGGATCGAGAAATTTATGTACTAGGGAGAGAAGAGA	40		562.666
1	2052	36	37	TRUE		Probe Sequence	ad55a9c332f7a86e7ed6732d69262225		2089	Phlebo_L-CRUV_SRNV||P0347	GTCATTGCCAGAGCTGCCCAAACCTCATAAGATGC	35		539.046
1	1803	11	33	TRUE		Probe Sequence	3caf069675215765e9ef556fe9c21795		2090	Phlebo_L-CRUV_SRNV||P0348	TCAAAATTCCCAGCTGTCTTGAGATCTGAACTGCAAGTTT	40		209.185
1	697	25	13	TRUE		Probe Sequence	e7ef5ebb5f3c3edbdee1796c2695e602		2091	Phlebo_L-CRUV_SRNV||P0349	ACTTGGTCTGGTTTGTTTAACCCCTTGACTGGGAATTCT	39		206.566
1	954	2	18	TRUE		Probe Sequence	58b3512f147d34875c409e3d37494956		2092	Phlebo_L-CRUV_SRNV||P0350	TCTATGTCCGACTAATGATGTGTATCTGGGATCAGGTGAC	40		328.955
1	581	21	11	TRUE		Probe Sequence	45300f84cd384400caf2cbf392d35789		2093	Phlebo_L-CRUV_SRNV||P0351	CTGAAGAAGTGTGCAGATCACGGAAAGACCATCTTGAGA	39		277.731
1	995	43	18	TRUE		Probe Sequence	0e273b9cf071dc415236a51fa906dc64		2094	Phlebo_L-CRUV_SRNV||P0352	TTGGCCGAGAGGAAAGAGTCATACAATCAATAGTTGAAGC	40		498.737
1	1422	22	26	TRUE		Probe Sequence	9a0a52f527a33dec3fd20a9254f94f7c		2095	Phlebo_L-CRUV_SRNV||P0353	GGTTCTTCCCATCTGACACTTTATGCAATCCTGGCAAC	38		355.224
1	892	52	16	TRUE		Probe Sequence	0391c19f2d17ba77d8f0f9f831e63eb6		2096	Phlebo_L-CRUV_SRNV||P0354	GTATGGACCTGCTCCACATCAGACGATGCAAGAAAATG	38		701.279
1	1944	40	35	TRUE		Probe Sequence	c0874eb9e9f24125cb8457e61aef5186		2097	Phlebo_L-CRUV_TUAV||P0355	TTGCCCGGATGATGACACTTATTTGGGTGAAGGTGA	36		711.399
1	458	10	9	TRUE		Probe Sequence	0ba45e4231e714abc0030d6a06f02680		2098	Phlebo_L-CRUV_TUAV||P0356	TTATTTGGGTGAAGGTGACCCTATTAACCCTAAGACTCAT	40		254.047
1	937	41	17	TRUE		Probe Sequence	5e7b35ef396e832c7c75eb2b8cead95d		2099	Phlebo_L-CRUV_TUAV||P0357	GCAGCAAATCGACACTCAAATTGTGAGGGAAATTAGCTCT	40		447.185
1	840	56	15	TRUE		Probe Sequence	51b12aa9019732f71f27be4094d78282		2100	Phlebo_L-CRUV_TUAV||P0358	TTGTGAGGGAAATTAGCTCTATAACTTTAGAGAGGCTGGC	40		530.01
1	1535	23	28	TRUE		Probe Sequence	40c6ea2e46b5cee71c57453bbbad5d7f		2101	Phlebo_L-CRUV_TUAV||P0359	ATAACTTTAGAGAGGCTGGCCACATTAAAAGCTAGTAGCA	40		315.364
1	621	5	12	TRUE		Probe Sequence	082839eb4e836ff9edc0079e612ec708		2102	Phlebo_L-CRUV_TUAV||P0360	TCCGGAAGAGAGAATTGTTCAATCAGTAGTCGAAGCAATT	40		246.449
1	748	20	14	TRUE		Probe Sequence	51a9a0e2b3093d84988bd361466127f5		2103	Phlebo_L-CRUV_TUAV||P0361	TTTTGCATCAGACACCTTGTGTAACCCTAGTAACAAGATG	40		234.321
1	294	14	6	TRUE		Probe Sequence	01e224076fc4a9ede052ed4aefe34519		2104	Phlebo_L-CRUV_TUAV||P0362	GAATCAGAGCCAGAAAGCACTGCAAGGGTCCAGTC	35		389.703
1	328	48	6	TRUE		Probe Sequence	08d49f1054b67e378c318d7ccd70a8f3		2105	Phlebo_L-HYSV_HYSV||P0363	GGAGGGGAGGGTAGAGTGGGGAGGAACATTCCATG	35		738.701
1	2150	22	39	TRUE		Probe Sequence	23fe65c7d5d924c658fbc075c89ab6ee		2106	Phlebo_L-HYSV_HYSV||P0364	GGGGAGGAACATTCCATGCCATCTCAGGCCGGTCC	35		601.046
1	104	48	2	TRUE		Probe Sequence	463dbba4e463946bc7d4a36c6f542307		2107	Phlebo_L-HYSV_HYSV||P0365	CGGAGCTTCCTCAGAGCTGCTTGCTCATCTCTGGA	35		333.17
1	1451	51	26	TRUE		Probe Sequence	ab86411a17d92be113b9b3fa37390f16		2108	Phlebo_L-HYSV_HYSV||P0366	ACCATAGGTCCAAACTGCTGGAGAAGATGGCCACA	35		527.498
1	1920	16	35	TRUE		Probe Sequence	94eba8c4b74abc3044a37528d1960471		2109	Phlebo_L-HYSV_HYSV||P0367	TGTGGTACATTGATGCTGTGGGCCAGGCATGGAAG	35		509.421
1	1240	8	23	TRUE		Probe Sequence	611af2d3e220c053eac7d101a6e72986		2110	Phlebo_L-HYSV_HYSV||P0368	GGCAGTTCTGGATGACGGGTGCATGCGAATCTGTC	35		405.505
1	651	35	12	TRUE		Probe Sequence	dda5ac086b736d2421b960a604099134		2111	Phlebo_L-HYSV_HYSV||P0369	GGGTCGAGACCATGGCCAGGTGTGTCTGTGAGCTA	35		425.496
1	858	18	16	TRUE		Probe Sequence	e795fdbbaa1a9ddf354c67661595b7cd		2112	Phlebo_L-HYSV_HYSV||P0370	AAGCCCACATGAGACTGTTGCCAACCCTAGGCTCA	35		388.772
1	94	38	2	TRUE		Probe Sequence	e667e0166211b847ebb1000e77b0c698		1994	Phlebo_L-Phlebo_Generic|ALEV|P0252	TGGGAGCAGAAGAAAGGATAGTGCAATCCATCATAGAAGC	40		372.003
1	240	16	5	TRUE		Probe Sequence	9b5e6237d9a3daf5e1b004c88f42c2fb		1995	Phlebo_L-Phlebo_Generic|ALEV|P0253	TGGAATCAGGGGCACTTCGTAACAAAGTTTGCTCTCA	37		323.074
1	1452	52	26	TRUE		Probe Sequence	ce9ba6ca3c41c69a134a9075f9715299		1996	Phlebo_L-Phlebo_Generic|ARQV|P0254	CAGACGATGCCAGAAAGTGGAATCAGGGTCATTTTGTAAC	40		480.514
1	663	47	12	TRUE		Probe Sequence	a831b0f548cc2eaa76f04d20f14eeda3		1997	Phlebo_L-Phlebo_Generic|ITAV|P0255	TCTGGACATGCTCTACCTCTGATGATGCAAGGAAATGG	38		467.002
1	439	47	8	TRUE		Probe Sequence	eedf4d1bbeaae9deb66bc198110840da		1998	Phlebo_L-Phlebo_Generic|MCRV|P0256	TGCACATCTGCCTCTTTAAGAAACAACAGCATGGTGG	37		588.054
1	34	34	1	TRUE		Probe Sequence	558f519d5efa19a4bc5d8a0e68bb0f6e		1999	Phlebo_L-Phlebo_Generic|NIQV|P0257	TCTACACCAGAAGTCCCAAAACCTCATAAGATGCTTGGC	39		387.976
1	1441	41	26	TRUE		Probe Sequence	8d84e134765af8193aa1554e5c0cccdd		2000	Phlebo_L-Phlebo_Generic|ORXV|P0258	ATCCTTGCCAGAATTGCCAAAGCCGCATAAGATGT	35		509.986
1	948	52	17	TRUE		Probe Sequence	3ac2e076d7c7430168ee5272b82016b5		2001	Phlebo_L-Phlebo_Generic|SFTV|P0259	AGAGAGATTGGCAACCCTAAAAGCCACTAGTAACTTTGGG	40		472.791
1	242	18	5	TRUE		Probe Sequence	ecadd71a7ee57457c89263fb942ebc72		2002	Phlebo_L-Phlebo_Generic|SFTV|P0260	TGTGGACTACTGCTACATCAGACGATGCCAGAAAATGG	38		296.898
1	1885	37	34	TRUE		Probe Sequence	df13f0792a8180655e946bebed34d47d		2003	Phlebo_L-Phlebo_Generic|SRNV|P0261	AGATAAAGATACCTGAAACGCATGGGATAAGGGCTCGAAA	40		622.939
1	2189	5	40	TRUE		Probe Sequence	3918265282d65a9e7510500e0ed2797e		2113	Phlebo_L-RVFV_RVFV||P0371	GTCTCGCCCCCAGAAATCCCAAAACCTCACAAGAT	35		475.926
1	1609	41	29	TRUE		Probe Sequence	4bf4ae5f4aef71812785583a54fbe5ab		2114	Phlebo_L-RVFV_RVFV||P0372	TCAGCTGTTGTTACAATGGTTACTTTAAAAATAAA	35		388.554
1	1258	26	23	TRUE		Probe Sequence	630c0a39e4ec0b596e9e1a7ab3d5a66a		2115	Phlebo_L-RVFV_RVFV||P0373	GAAGAAGAGACTGAGCCTTCGTCCCTTTCTGGGAT	35		387.272
1	2133	5	39	TRUE		Probe Sequence	0f0eb54558d8a1bd68a1485472959c4b		2116	Phlebo_L-RVFV_RVFV||P0374	AGTGTTTCCTACTTGAAGGAGGCTTGCAATCATGCTAAGC	40		159.175
1	1709	29	31	TRUE		Probe Sequence	533b558eff0c258811de7c9059cce701		2117	Phlebo_L-RVFV_RVFV||P0375	AGCTAGTCTTGAGGAGCCTCTATGGACAGAATTTCATGGA	40		372.676
1	596	36	11	TRUE		Probe Sequence	3a2ed9d5592824ebc6731191233ea892		2118	Phlebo_L-RVFV_RVFV||P0376	GAATTGTTCAATCGGTGGTGGAGACAATAGCCAGGTCC	38		577.614
1	1577	9	29	TRUE		Probe Sequence	6f55468b80cbd6c53099539171844f5e		2119	Phlebo_L-SFNV_TOSV||P0377	GTCACTCCCTGAAATTCCCAAGCCACACAAGATGTTG	37		340.932
1	502	54	9	TRUE		Probe Sequence	7d9b61ff11c4204e220918445559c238		2120	Phlebo_L-SFNV_TOSV||P0378	TCTAACCCACAGGCTATTCAGCACAATGCAGCGAA	35		425.01
1	740	12	14	TRUE		Probe Sequence	07bafa698fc6553ffd323ae2915f54b5		2121	Phlebo_L-SFNV_TOSV||P0379	TCAGCACAATGCAGCGAATATCAGCCACCCCTTTC	35		322.937
1	518	14	10	TRUE		Probe Sequence	b63100823d073cf59e83450bbcf15c76		2122	Phlebo_L-SFNV_TOSV||P0380	GAGGGAACATCCGCTGGAAGGGACTTTTCAATCCT	35		279.653
1	43	43	1	TRUE		Probe Sequence	a888e426014f394d52dd534b698112c6		2123	Phlebo_L-SFNV_TOSV||P0381	AGAGCTAGAACATCTCCGACCCCCAACAGACACAT	35		427.046
1	510	6	10	TRUE		Probe Sequence	a47b98c037864903a75397d3d4b0b5e7		2124	Phlebo_L-SFNV_TOSV||P0382	AGGCCATAGCGCGGGCAATTGGAAGGTTTTTCGAC	35		292.9
1	1443	43	26	TRUE		Probe Sequence	27ce9b7f4e0741eed89212caf4975f95		2125	Phlebo_L-SFNV_TOSV||P0383	GAGCCAAAAGAAGGTGTGGTCGATCTGTCTGGACT	35		542.113
1	1154	34	21	TRUE		Probe Sequence	478fd4066dab3bb72cf25bd13f8d4fe7		2126	Phlebo_L-SFNV_TOSV||P0384	GGTCGATCTGTCTGGACTTGTGCCACCTCAGATGA	35		406.964
1	326	46	6	TRUE		Probe Sequence	e81a4b7f6141fd9e01e5eb1710f48e58		2127	Phlebo_L-SFSV_SFTV||P0385	TCATGATGGAGGGTTTTGTCTCACAGCCTGAAATCCC	37		445.954
1	388	52	7	TRUE		Probe Sequence	4896fd1af9554f51c60fd5c703d5848b		2128	Phlebo_L-SFSV_SFTV||P0386	TAATCCCTTCTCGGGGAGACCCACTAAGGAGCTTC	35		546.272
1	1510	54	27	TRUE		Probe Sequence	d3577dce88d5b388a00354d736ae237a		2129	Phlebo_L-SFSV_SFTV||P0387	GACAACTTCCTTGGAGCAGGTGATCCTGAGTCCCC	35		470.463
1	2077	5	38	TRUE		Probe Sequence	1f5b5aa2b79222c9b361b690ba71320f		2130	Phlebo_L-SFSV_SFTV||P0388	TGCCAGAGAGGGGAAGGCACTTGCAATTGAGAAAT	35		388.536
1	2160	32	39	TRUE		Probe Sequence	5660e8c20eed7e4089da751916e8cbfa		2131	Phlebo_L-SFSV_SFTV||P0389	GCAACCCAGCAAACAAGATGAAGATCCCAGAAAGTCA	37		588.136
1	411	19	8	TRUE		Probe Sequence	1f456a120135454e9ea431ec1850bf00		2132	Phlebo_L-SFSV_SFTV||P0390	CATGGGAGGAGGGCCAGGTCTCATTGTAAAGGTCC	35		491.261
1	776	48	14	TRUE		Probe Sequence	89b511a7da0ce6af56fa22c43337e379		2133	Phlebo_L-UUKV_UUKV||P0391	CAGCCAACTGGACAGGCATGTTCAACTGGGTCACA	35		543.959
1	1136	16	21	TRUE		Probe Sequence	fd6c7a706bfc80ef396b8c20d818fb0e		2134	Phlebo_L-UUKV_UUKV||P0392	ATGTACAAGAAGATACTGGAGTATGAGGACAAGCACCCCG	40		429.525
1	1848	56	33	TRUE		Probe Sequence	9cd03228550849fc5f183b5d3f4ce5e9		2135	Phlebo_L-UUKV_UUKV||P0393	CCGGAAGGTACACCTACCTAGGGCTTGGGGACCCT	35		614.847
1	869	29	16	TRUE		Probe Sequence	383aee4cc22821cd5f95bb308328f112		2136	Phlebo_L-UUKV_UUKV||P0394	CTAGGGCTTGGGGACCCTCCTAGTGATGACACTCG	35		427.189
1	756	28	14	TRUE		Probe Sequence	8cb1cf02bc9f755128a79243f4b5c6c5		2137	Phlebo_L-UUKV_UUKV||P0395	TTCTCGAGATATTGTGGATGCCATTGCCAGCTTGGA	36		334.56
1	891	51	16	TRUE		Probe Sequence	54910e48f366a1b8032a6968d3850663		2138	Phlebo_L-UUKV_UUKV||P0396	TTAGGGCTGTCAAGACATGTGGCATTCATCATGAAACAGT	40		347.99
1	1796	4	33	TRUE		Probe Sequence	20049ef1e6821609aad56251f94aaf3b		2139	Phlebo_L-UUKV_UUKV||P0397	GTGGCGACATCAGACGATGCTGCCAAATGGAATCA	35		378.165
1	2029	13	37	TRUE		Probe Sequence	9eb6e791ec24d5d2933230ae9395cd2c		2140	Phlebo_L-UUKV_UUKV||P0398	TGCTGCCAAATGGAATCAGTGCCATCATGTCACGA	35		335.324
1	1465	9	27	TRUE		Probe Sequence	b07583b3a6fb6785a40aabe31ddd6edc		1879	Phlebo_M-CRUV_ALEV||P0137	AAGCCATTATACCCCATACTGTCTGAGCTCTAGAAGGTGC	40		298.563
1	139	27	3	TRUE		Probe Sequence	6b13695e819be94193f6dca9a2020ac8		1880	Phlebo_M-CRUV_ALEV||P0138	TGCCACCTGGTTGGTGATTGCACTGGAAATAGATG	35		328.824
1	2013	53	36	TRUE		Probe Sequence	112f7f50c2e7256b0e72827eddddf2d7		1881	Phlebo_M-CRUV_ALEV||P0139	AGAGCAGTAGAGGTGGATTCGCCATCTATGATGAGGC	37		503.227
1	1730	50	31	TRUE		Probe Sequence	ba98d72ab79b79cb639110347bb089fa		1882	Phlebo_M-CRUV_ALEV||P0140	TCGCCATCTATGATGAGGCATTTTCTGAGGTTCCGA	36		428.09
1	1614	46	29	TRUE		Probe Sequence	e55dc3b8c069c392cd16707ccfdae38e		1883	Phlebo_M-CRUV_ALEV||P0141	CATTTTCTGAGGTTCCGAGAGAAGGGTTCCTGGGA	35		709.778
1	1534	22	28	TRUE		Probe Sequence	96bb1efd1276c7452bb89b160c04590d		1884	Phlebo_M-CRUV_ALEV||P0142	AGAGAAGGGTTCCTGGGAGAGATTAGGTGCTCATCT	36		402.202
1	866	26	16	TRUE		Probe Sequence	f66495d35032a3c09c9a7fcd4f1f310f		1885	Phlebo_M-CRUV_ALEV||P0143	AACCCATGACTGACATCATTGAATGTACTGCTTCGCTCA	39		317.749
1	2040	24	37	TRUE		Probe Sequence	1345d96b0597c5cd0a86f11e869be525		1886	Phlebo_M-CRUV_ARQV||P0144	TAGAGTCTTTTCCTGTGTCGACTGGGTCCACAAGC	35		487.491
1	977	25	18	TRUE		Probe Sequence	a6f5785a2390675a655ab234db2f7c37		1887	Phlebo_M-CRUV_ARQV||P0145	TCGACTGGGTCCACAAGCTAACTTTAAAAATCACAGGTCC	40		637.765
1	1101	37	20	TRUE		Probe Sequence	1415c60d9b1e493262ca67bade46c169		1888	Phlebo_M-CRUV_ARQV||P0146	TCAGCGGCAGTGGCTGCACATTCCTCTTGCTTAAG	35		227.129
[truncated: 241 more rows]

## Sheet: Probe Analysis
Feature #	Probe Name	Signal (pA)	Z-scores >10 = POS	Ave. Neg. Control	STDEV Neg. Control	Ave. Neg. Control	380.011	STDEV Neg. Control	157.219
1069	Alpha_E1-AURAV_AURAV||A0001	348.68	-0.199287	380.011	157.219
1783	Alpha_E1-AURAV_AURAV||A0002	636.097	1.62884	380.011	157.219
102	Alpha_E1-AURAV_AURAV||A0003	444.105	0.407671	380.011	157.219
643	Alpha_E1-AURAV_AURAV||A0004	226.444	-0.976776	380.011	157.219
1402	Alpha_E1-AURAV_AURAV||A0005	636.905	1.63399	380.011	157.219
1931	Alpha_E1-AURAV_AURAV||A0006	482.549	0.652196	380.011	157.219
753	Alpha_E1-BFV_BFV||A0007	276.844	-0.656201	380.011	157.219
1556	Alpha_E1-BFV_BFV||A0008	599.015	1.39298	380.011	157.219
342	Alpha_E1-BFV_BFV||A0009	257.963	-0.776297	380.011	157.219
1736	Alpha_E1-BFV_BFV||A0010	592.993	1.35468	380.011	157.219
231	Alpha_E1-BFV_BFV||A0011	269.74	-0.701388	380.011	157.219
1377	Alpha_E1-BFV_BFV||A0012	532.816	0.971918	380.011	157.219
345	Alpha_E1-EEEV_EEEV||A0013	185.095	-1.23978	380.011	157.219
109	Alpha_E1-EEEV_EEEV||A0014	286.231	-0.596497	380.011	157.219
561	Alpha_E1-EEEV_EEEV||A0015	260.554	-0.759813	380.011	157.219
115	Alpha_E1-EEEV_EEEV||A0016	223.52	-0.99537	380.011	157.219
1038	Alpha_E1-EEEV_EEEV||A0017	368.904	-0.07065	380.011	157.219
1761	Alpha_E1-EEEV_EEEV||A0018	531.381	0.962792	380.011	157.219
312	Alpha_E1-EEEV_EEEV||A0019	546.691	1.06017	380.011	157.219
486	Alpha_E1-EEEV_EEEV||A0020	299.09	-0.514704	380.011	157.219
1288	Alpha_E1-SFV_CHIKV||A0021	605.333	1.43317	380.011	157.219
1568	Alpha_E1-SFV_CHIKV||A0022	573.579	1.23119	380.011	157.219
185	Alpha_E1-SFV_CHIKV||A0023	292.081	-0.559286	380.011	157.219
831	Alpha_E1-SFV_CHIKV||A0024	474.569	0.601438	380.011	157.219
2159	Alpha_E1-SFV_CHIKV||A0025	399.978	0.126996	380.011	157.219
1342	Alpha_E1-SFV_GETV||A0026	543.417	1.03935	380.011	157.219
591	Alpha_E1-SFV_GETV||A0027	483.54	0.658495	380.011	157.219
114	Alpha_E1-SFV_GETV||A0028	109.757	-1.71897	380.011	157.219
1391	Alpha_E1-SFV_GETV||A0029	464.485	0.537298	380.011	157.219
1615	Alpha_E1-SFV_GETV||A0030	605.955	1.43712	380.011	157.219
1067	Alpha_E1-SFV_MAYV||A0031	310.299	-0.443413	380.011	157.219
1041	Alpha_E1-SFV_MAYV||A0032	469.329	0.568106	380.011	157.219
1867	Alpha_E1-SFV_MAYV||A0033	406.768	0.170189	380.011	157.219
1454	Alpha_E1-SFV_MAYV||A0034	571.194	1.21602	380.011	157.219
2229	Alpha_E1-SFV_MAYV||A0035	666.544	1.82251	380.011	157.219
71	Alpha_E1-SFV_ONNV/IOV|IOV|A0036	238.19	-0.902059	380.011	157.219
215	Alpha_E1-SFV_ONNV/IOV|IOV|A0037	416.22	0.230305	380.011	157.219
155	Alpha_E1-SFV_ONNV/IOV|IOV|A0038	263.126	-0.743453	380.011	157.219
1091	Alpha_E1-SFV_ONNV/IOV|IOV|A0039	199.571	-1.1477	380.011	157.219
823	Alpha_E1-SFV_ONNV/IOV|IOV|A0040	395.319	0.0973635	380.011	157.219
2043	Alpha_E1-SFV_ONNV/IOV|ONNV|A0041	452.955	0.463958	380.011	157.219
1496	Alpha_E1-SFV_ONNV/IOV|ONNV|A0042	570.395	1.21094	380.011	157.219
1291	Alpha_E1-SFV_ONNV/IOV|ONNV|A0043	357.132	-0.145524	380.011	157.219
672	Alpha_E1-SFV_ONNV/IOV|ONNV|A0044	422.27	0.268788	380.011	157.219
728	Alpha_E1-SFV_RRV||A0045	521.844	0.902132	380.011	157.219
133	Alpha_E1-SFV_RRV||A0046	210.395	-1.07885	380.011	157.219
1223	Alpha_E1-SFV_RRV||A0047	508.819	0.819288	380.011	157.219
126	Alpha_E1-SFV_RRV||A0048	237.362	-0.907327	380.011	157.219
841	Alpha_E1-SFV_RRV||A0049	352.622	-0.174214	380.011	157.219
552	Alpha_E1-SFV_SFV||A0050	507.993	0.814034	380.011	157.219
1340	Alpha_E1-SFV_SFV||A0051	521.66	0.900963	380.011	157.219
2238	Alpha_E1-SFV_SFV||A0052	661.33	1.78934	380.011	157.219
1536	Alpha_E1-SFV_SFV||A0053	446.875	0.42529	380.011	157.219
265	Alpha_E1-SFV_SFV||A0054	256.656	-0.784611	380.011	157.219
1546	Alpha_E1-SINV_Clade|OCKV|A0055	523.827	0.914744	380.011	157.219
1852	Alpha_E1-SINV_Clade|OCKV|A0056	428.036	0.305462	380.011	157.219
96	Alpha_E1-SINV_Clade|OCKV|A0057	416.33	0.231007	380.011	157.219
754	Alpha_E1-SINV_Clade|OCKV|A0058	254.631	-0.797491	380.011	157.219
413	Alpha_E1-SINV_Clade|SINV|A0059	206.449	-1.10395	380.011	157.219
1401	Alpha_E1-SINV_Clade|SINV|A0060	296.467	-0.531387	380.011	157.219
1294	Alpha_E1-SINV_Clade|SINV|A0061	422.286	0.268891	380.011	157.219
1120	Alpha_E1-VEEV_VEEV||A0062	583.156	1.29211	380.011	157.219
487	Alpha_E1-VEEV_VEEV||A0063	415.077	0.223037	380.011	157.219
780	Alpha_E1-VEEV_VEEV||A0064	376.257	-0.023881	380.011	157.219
1031	Alpha_E1-VEEV_VEEV||A0065	403.594	0.149998	380.011	157.219
616	Alpha_E1-VEEV_VEEV||A0066	520.558	0.893956	380.011	157.219
173	Alpha_E1-VEEV_VEEV||A0067	137.495	-1.54253	380.011	157.219
1470	Alpha_E1-WEEV_BCV/FMV|FMV|A0068	478.622	0.627219	380.011	157.219
619	Alpha_E1-WEEV_BCV/FMV|FMV|A0069	329.062	-0.324066	380.011	157.219
1149	Alpha_E1-WEEV_BCV/FMV|FMV|A0070	463.538	0.531274	380.011	157.219
2162	Alpha_E1-WEEV_BCV/FMV|FMV|A0071	536.172	0.993263	380.011	157.219
1311	Alpha_E1-WEEV_BCV/FMV|FMV|A0072	401.118	0.134251	380.011	157.219
1334	Alpha_E1-WEEV_BCV/FMV|FMV|A0073	521.282	0.898556	380.011	157.219
763	Alpha_E1-WEEV_HJV||A0074	363.334	-0.106079	380.011	157.219
641	Alpha_E1-WEEV_HJV||A0075	378.105	-0.0121286	380.011	157.219
769	Alpha_E1-WEEV_HJV||A0076	365.561	-0.091913	380.011	157.219
987	Alpha_E1-WEEV_HJV||A0077	377.591	-0.015395	380.011	157.219
1025	Alpha_E1-WEEV_HJV||A0078	381.057	0.00665191	380.011	157.219
418	Alpha_E1-WEEV_HJV||A0079	277.977	-0.648994	380.011	157.219
1360	Alpha_E1-WEEV_HJV||A0080	717.68	2.14776	380.011	157.219
1500	Alpha_E1-WEEV_WEEV||A0081	589.66	1.33348	380.011	157.219
548	Alpha_E1-WEEV_WEEV||A0082	514.68	0.856567	380.011	157.219
826	Alpha_E1-WEEV_WEEV||A0083	488.962	0.692982	380.011	157.219
2060	Alpha_E1-WEEV_WEEV||A0084	564.946	1.17628	380.011	157.219
2069	Alpha_E1-WEEV_WEEV||A0085	527.157	0.935925	380.011	157.219
170	Alpha_E1-WEEV_WEEV||A0086	188.479	-1.21825	380.011	157.219
1009	Alpha_nsP1-Alpha_Generic|AURAV|A0087	238.851	-0.897858	380.011	157.219
801	Alpha_nsP1-Alpha_Generic|EEEV|A0088	275.456	-0.665031	380.011	157.219
61	Alpha_nsP1-Alpha_Generic|FMV|A0089	183.435	-1.25033	380.011	157.219
1381	Alpha_nsP1-Alpha_Generic|GETV|A0090	447.536	0.429491	380.011	157.219
1236	Alpha_nsP1-Alpha_Generic|MAYV|A0092	390.568	0.0671469	380.011	157.219
999	Alpha_nsP1-Alpha_Generic|OCKV|A0091	547.487	1.06524	380.011	157.219
1018	Alpha_nsP1-Alpha_Generic|RRV|A0093	433.003	0.337054	380.011	157.219
503	Alpha_nsP1-AURAV_AURAV||A0094	331.953	-0.305678	380.011	157.219
693	Alpha_nsP1-AURAV_AURAV||A0095	229.168	-0.959446	380.011	157.219
316	Alpha_nsP1-AURAV_AURAV||A0096	422.708	0.271573	380.011	157.219
690	Alpha_nsP1-AURAV_AURAV||A0097	379.71	-0.00191656	380.011	157.219
2179	Alpha_nsP1-AURAV_AURAV||A0098	473.088	0.592017	380.011	157.219
1352	Alpha_nsP1-AURAV_AURAV||A0099	388.093	0.051406	380.011	157.219
1838	Alpha_nsP1-AURAV_AURAV||A0100	570.776	1.21337	380.011	157.219
1970	Alpha_nsP1-AURAV_AURAV||A0101	333.383	-0.29658	380.011	157.219
789	Alpha_nsP1-BFV_BFV||A0102	273.349	-0.678433	380.011	157.219
2050	Alpha_nsP1-BFV_BFV||A0103	575.993	1.24655	380.011	157.219
2114	Alpha_nsP1-BFV_BFV||A0104	683.464	1.93012	380.011	157.219
836	Alpha_nsP1-BFV_BFV||A0105	491.304	0.707884	380.011	157.219
602	Alpha_nsP1-BFV_BFV||A0106	430.087	0.318507	380.011	157.219
118	Alpha_nsP1-BFV_BFV||A0107	163.813	-1.37514	380.011	157.219
733	Alpha_nsP1-BFV_BFV||A0108	283.474	-0.614032	380.011	157.219
123	Alpha_nsP1-EEEV_EEEV||A0109	95.6653	-1.8086	380.011	157.219
1186	Alpha_nsP1-EEEV_EEEV||A0110	481.909	0.648125	380.011	157.219
686	Alpha_nsP1-EEEV_EEEV||A0111	334.98	-0.286423	380.011	157.219
972	Alpha_nsP1-EEEV_EEEV||A0112	220.064	-1.01736	380.011	157.219
773	Alpha_nsP1-EEEV_EEEV||A0113	461.61	0.519013	380.011	157.219
1466	Alpha_nsP1-SFV_CHIKV||A0120	498.65	0.754605	380.011	157.219
1659	Alpha_nsP1-SFV_CHIKV||A0121	664.669	1.81058	380.011	157.219
1286	Alpha_nsP1-SFV_CHIKV||A0122	486.738	0.678836	380.011	157.219
1900	Alpha_nsP1-SFV_Clade|IOV|A0114	477.88	0.622495	380.011	157.219
739	Alpha_nsP1-SFV_Clade|MAYV|A0115	296.934	-0.528416	380.011	157.219
513	Alpha_nsP1-SFV_Clade|ONNV|A0116	493.71	0.723185	380.011	157.219
1893	Alpha_nsP1-SFV_Clade|RRV|A0117	557.482	1.12881	380.011	157.219
639	Alpha_nsP1-SFV_Clade|RRV|A0118	324.08	-0.355754	380.011	157.219
1125	Alpha_nsP1-SFV_Clade|RRV|A0119	366.065	-0.0887084	380.011	157.219
1459	Alpha_nsP1-SFV_GETV||A0123	324.575	-0.352605	380.011	157.219
286	Alpha_nsP1-SFV_GETV||A0124	403.944	0.152226	380.011	157.219
217	Alpha_nsP1-SFV_GETV||A0125	427.044	0.299156	380.011	157.219
572	Alpha_nsP1-SFV_GETV||A0126	227.7	-0.968785	380.011	157.219
249	Alpha_nsP1-SFV_MAYV||A0127	469.896	0.571717	380.011	157.219
1090	Alpha_nsP1-SFV_MAYV||A0128	432.076	0.33116	380.011	157.219
1898	Alpha_nsP1-SFV_MAYV||A0129	618.126	1.51454	380.011	157.219
344	Alpha_nsP1-SFV_MAYV||A0130	214.874	-1.05036	380.011	157.219
2205	Alpha_nsP1-SFV_MAYV||A0131	611.142	1.47012	380.011	157.219
2121	Alpha_nsP1-SFV_MAYV||A0132	644.995	1.68544	380.011	157.219
2237	Alpha_nsP1-SFV_ONNV/IOV|IOV|A0133	687.972	1.9588	380.011	157.219
1133	Alpha_nsP1-SFV_ONNV/IOV|IOV|A0134	391.252	0.071493	380.011	157.219
1794	Alpha_nsP1-SFV_ONNV/IOV|IOV|A0135	538.568	1.00851	380.011	157.219
578	Alpha_nsP1-SFV_ONNV/IOV|IOV|A0136	250.69	-0.822557	380.011	157.219
683	Alpha_nsP1-SFV_ONNV/IOV|ONNV|A0137	336.702	-0.275475	380.011	157.219
1986	Alpha_nsP1-SFV_ONNV/IOV|ONNV|A0138	425.603	0.289989	380.011	157.219
562	Alpha_nsP1-SFV_ONNV/IOV|ONNV|A0139	261.299	-0.755075	380.011	157.219
2175	Alpha_nsP1-SFV_RRV||A0140	789.318	2.60341	380.011	157.219
983	Alpha_nsP1-SFV_RRV||A0141	360.997	-0.12094	380.011	157.219
172	Alpha_nsP1-SFV_RRV||A0142	274.042	-0.674025	380.011	157.219
1146	Alpha_nsP1-SFV_RRV||A0143	425.694	0.290567	380.011	157.219
1141	Alpha_nsP1-SFV_SFV||A0144	300.058	-0.508549	380.011	157.219
1908	Alpha_nsP1-SFV_SFV||A0145	590.478	1.33868	380.011	157.219
130	Alpha_nsP1-SFV_SFV||A0146	324.962	-0.350143	380.011	157.219
1720	Alpha_nsP1-SFV_SFV||A0147	527.768	0.93981	380.011	157.219
932	Alpha_nsP1-SFV_SFV||A0148	341.795	-0.243078	380.011	157.219
2091	Alpha_nsP1-SINV_Clade|OCKV|A0149	559.478	1.14151	380.011	157.219
991	Alpha_nsP1-SINV_Clade|SINV|A0150	480.192	0.637204	380.011	157.219
1068	Alpha_nsP1-SINV_Clade|SINV|A0151	427.998	0.305221	380.011	157.219
1704	Alpha_nsP1-SINV_Clade|SINV|A0152	431.44	0.327117	380.011	157.219
263	Alpha_nsP1-SINV_Clade|SINV|A0153	259.244	-0.768148	380.011	157.219
1934	Alpha_nsP1-SINV_Clade|SINV|A0154	331.225	-0.310306	380.011	157.219
800	Alpha_nsP1-VEEV_VEEV||A0155	304.2	-0.482204	380.011	157.219
1202	Alpha_nsP1-VEEV_VEEV||A0156	441.133	0.388767	380.011	157.219
894	Alpha_nsP1-VEEV_VEEV||A0157	642.191	1.66761	380.011	157.219
1792	Alpha_nsP1-VEEV_VEEV||A0158	561.402	1.15374	380.011	157.219
2089	Alpha_nsP1-VEEV_VEEV||A0159	304.378	-0.48107	380.011	157.219
1013	Alpha_nsP1-VEEV_VEEV||A0160	506.793	0.806401	380.011	157.219
1453	Alpha_nsP1-WEEV_FMV||A0161	537.542	1.00198	380.011	157.219
1772	Alpha_nsP1-WEEV_FMV||A0162	533.826	0.978348	380.011	157.219
1862	Alpha_nsP1-WEEV_FMV||A0163	418.827	0.246885	380.011	157.219
1864	Alpha_nsP1-WEEV_FMV||A0164	377.162	-0.0181251	380.011	157.219
303	Alpha_nsP1-WEEV_FMV||A0165	215.7	-1.04511	380.011	157.219
1150	Alpha_nsP1-WEEV_FMV||A0166	382.043	0.0129235	380.011	157.219
669	Alpha_nsP1-WEEV_HJV||A0167	378.961	-0.00668217	380.011	157.219
292	Alpha_nsP1-WEEV_HJV||A0168	312.788	-0.427575	380.011	157.219
1595	Alpha_nsP1-WEEV_HJV||A0169	420.278	0.256114	380.011	157.219
2147	Alpha_nsP1-WEEV_HJV||A0170	529.901	0.953378	380.011	157.219
863	Alpha_nsP1-WEEV_HJV||A0171	370.154	-0.0627004	380.011	157.219
1320	Alpha_nsP1-WEEV_HJV||A0172	589.332	1.33139	380.011	157.219
1652	Alpha_nsP1-WEEV_WEEV||A0173	456.978	0.489546	380.011	157.219
2151	Alpha_nsP1-WEEV_WEEV||A0174	382.165	0.0137006	380.011	157.219
9	Alpha_nsP1-WEEV_WEEV||A0175	205.202	-1.11188	380.011	157.219
589	Alpha_nsP1-WEEV_WEEV||A0176	499.354	0.759081	380.011	157.219
479	Alpha_nsP1-WEEV_WEEV||A0177	347.223	-0.20855	380.011	157.219
270	Alpha_nsP1-WEEV_WEEV||A0178	408.69	0.182409	380.011	157.219
362	Alpha_nsP4-Alpha_Generic|AURAV|A0179	376.305	-0.0235784	380.011	157.219
1106	Alpha_nsP4-Alpha_Generic|CHIKV|A0180	576.177	1.24772	380.011	157.219
305	Alpha_nsP4-Alpha_Generic|CHIKV|A0181	225.813	-0.980785	380.011	157.219
2171	Alpha_nsP4-Alpha_Generic|CHIKV|A0182	715.616	2.13463	380.011	157.219
796	Alpha_nsP4-Alpha_Generic|CHIKV|A0183	496.325	0.73982	380.011	157.219
475	Alpha_nsP4-Alpha_Generic|CHIKV|A0184	484.568	0.665035	380.011	157.219
556	Alpha_nsP4-Alpha_Generic|EEEV|A0185	493.881	0.724271	380.011	157.219
1144	Alpha_nsP4-Alpha_Generic|EEEV|A0186	424.637	0.283841	380.011	157.219
1878	Alpha_nsP4-Alpha_Generic|SFV|A0187	502.249	0.777497	380.011	157.219
137	Alpha_nsP4-Alpha_Generic|SINV|A0188	222.53	-1.00167	380.011	157.219
1767	Alpha_nsP4-Alpha_Generic|SINV|A0189	415.129	0.223367	380.011	157.219
1982	Alpha_nsP4-Alpha_Generic|VEEV|A0190	550.717	1.08578	380.011	157.219
554	Alpha_nsP4-Alpha_Generic|VEEV|A0191	346.541	-0.212889	380.011	157.219
772	Alpha_nsP4-Alpha_Generic|WEEV|A0192	579.742	1.2704	380.011	157.219
64	Alpha_nsP4-Alpha_Generic|WHAV|A0193	345.355	-0.220433	380.011	157.219
2084	Alpha_nsP4-AURAV_AURAV||A0194	313.015	-0.426131	380.011	157.219
1642	Alpha_nsP4-AURAV_AURAV||A0195	484.091	0.662002	380.011	157.219
381	Alpha_nsP4-AURAV_AURAV||A0196	485.295	0.669663	380.011	157.219
1109	Alpha_nsP4-AURAV_AURAV||A0197	581.104	1.27906	380.011	157.219
1879	Alpha_nsP4-AURAV_AURAV||A0198	434.528	0.346757	380.011	157.219
1740	Alpha_nsP4-AURAV_AURAV||A0199	436.62	0.360063	380.011	157.219
1429	Alpha_nsP4-AURAV_AURAV||A0200	529.316	0.949658	380.011	157.219
647	Alpha_nsP4-BFV_BFV||A0201	520.162	0.891432	380.011	157.219
2240	Alpha_nsP4-BFV_BFV||A0202	742.34	2.30461	380.011	157.219
1271	Alpha_nsP4-BFV_BFV||A0203	477.176	0.618018	380.011	157.219
1770	Alpha_nsP4-BFV_BFV||A0204	446.25	0.421315	380.011	157.219
1044	Alpha_nsP4-BFV_BFV||A0205	405.674	0.163229	380.011	157.219
271	Alpha_nsP4-BFV_BFV||A0206	210.187	-1.08017	380.011	157.219
1997	Alpha_nsP4-BFV_BFV||A0207	464.579	0.537897	380.011	157.219
1589	Alpha_nsP4-EEEV_EEEV||A0208	302.02	-0.496068	380.011	157.219
2168	Alpha_nsP4-EEEV_EEEV||A0209	588.706	1.32741	380.011	157.219
302	Alpha_nsP4-EEEV_EEEV||A0210	304.723	-0.478876	380.011	157.219
1811	Alpha_nsP4-EEEV_EEEV||A0211	416.652	0.233056	380.011	157.219
944	Alpha_nsP4-EEEV_EEEV||A0212	537.727	1.00316	380.011	157.219
2023	Alpha_nsP4-EEEV_EEEV||A0213	488.106	0.687542	380.011	157.219
731	Alpha_nsP4-EEEV_EEEV||A0214	277.017	-0.6551	380.011	157.219
1467	Alpha_nsP4-EEEV_EEEV||A0215	421.235	0.262207	380.011	157.219
774	Alpha_nsP4-NDUV_NDUV||A0216	660.121	1.78165	380.011	157.219
2184	Alpha_nsP4-NDUV_NDUV||A0217	722.103	2.17589	380.011	157.219
1729	Alpha_nsP4-NDUV_NDUV||A0218	487.094	0.681106	380.011	157.219
729	Alpha_nsP4-NDUV_NDUV||A0219	787.069	2.58911	380.011	157.219
1890	Alpha_nsP4-SFV_BEBV||A0220	565.658	1.18081	380.011	157.219
2173	Alpha_nsP4-SFV_BEBV||A0221	607.689	1.44816	380.011	157.219
1701	Alpha_nsP4-SFV_BEBV||A0222	406.492	0.168428	380.011	157.219
695	Alpha_nsP4-SFV_BEBV||A0223	309.093	-0.45108	380.011	157.219
2204	Alpha_nsP4-SFV_CHIKV||A0228	536.147	0.993105	380.011	157.219
660	Alpha_nsP4-SFV_CHIKV||A0229	495.006	0.73143	380.011	157.219
1865	Alpha_nsP4-SFV_CHIKV||A0230	303.916	-0.484006	380.011	157.219
1327	Alpha_nsP4-SFV_CHIKV||A0231	407.882	0.177272	380.011	157.219
469	Alpha_nsP4-SFV_CHIKV||A0232	351.123	-0.183745	380.011	157.219
802	Alpha_nsP4-SFV_CHIKV||A0233	393.465	0.0855698	380.011	157.219
1815	Alpha_nsP4-SFV_Clade|CHIKV|A0224	300.668	-0.504671	380.011	157.219
2187	Alpha_nsP4-SFV_Clade|IOV|A0225	228.153	-0.965903	380.011	157.219
2047	Alpha_nsP4-SFV_Clade|IOV|A0226	330.663	-0.313882	380.011	157.219
280	Alpha_nsP4-SFV_Clade|RRV|A0227	401.182	0.134656	380.011	157.219
1030	Alpha_nsP4-SFV_GETV||A0234	536.041	0.992431	380.011	157.219
1891	Alpha_nsP4-SFV_GETV||A0235	612.038	1.47581	380.011	157.219
2153	Alpha_nsP4-SFV_GETV||A0236	484.446	0.664258	380.011	157.219
95	Alpha_nsP4-SFV_GETV||A0237	398.106	0.115092	380.011	157.219
2211	Alpha_nsP4-SFV_GETV||A0238	607.895	1.44946	380.011	157.219
970	Alpha_nsP4-SFV_GETV||A0239	360.921	-0.121428	380.011	157.219
8	Alpha_nsP4-SFV_GETV||A0240	289.667	-0.574642	380.011	157.219
194	Alpha_nsP4-SFV_MAYV||A0241	459.525	0.505748	380.011	157.219
450	Alpha_nsP4-SFV_MAYV||A0242	150.632	-1.45898	380.011	157.219
1450	Alpha_nsP4-SFV_MAYV||A0243	526.29	0.93041	380.011	157.219
752	Alpha_nsP4-SFV_MAYV||A0244	367.861	-0.077286	380.011	157.219
2010	Alpha_nsP4-SFV_MAYV||A0245	529.24	0.949176	380.011	157.219
1359	Alpha_nsP4-SFV_MAYV||A0246	363.789	-0.103184	380.011	157.219
1277	Alpha_nsP4-SFV_MAYV||A0247	596.866	1.37931	380.011	157.219
1162	Alpha_nsP4-SFV_MAYV||A0248	559.234	1.13995	380.011	157.219
1647	Alpha_nsP4-SFV_MIDV||A0249	773.357	2.50189	380.011	157.219
1181	Alpha_nsP4-SFV_MIDV||A0250	593.56	1.35828	380.011	157.219
12	Alpha_nsP4-SFV_MIDV||A0251	389.714	0.0617143	380.011	157.219
598	Alpha_nsP4-SFV_MIDV||A0252	328.407	-0.328233	380.011	157.219
2197	Alpha_nsP4-SFV_ONNV/IOV|IOV|A0253	412.773	0.208382	380.011	157.219
543	Alpha_nsP4-SFV_ONNV/IOV|IOV|A0254	339.086	-0.260311	380.011	157.219
461	Alpha_nsP4-SFV_ONNV/IOV|ONNV|A0255	255.962	-0.789026	380.011	157.219
2094	Alpha_nsP4-SFV_ONNV/IOV|ONNV|A0256	525.713	0.926744	380.011	157.219
862	Alpha_nsP4-SFV_ONNV/IOV|ONNV|A0257	445.503	0.416563	380.011	157.219
269	Alpha_nsP4-SFV_RRV||A0259	429.685	0.315949	380.011	157.219
1857	Alpha_nsP4-SFV_RRV||A0260	417.941	0.241253	380.011	157.219
1635	Alpha_nsP4-SFV_RRV||A0261	279.799	-0.637407	380.011	157.219
1063	Alpha_nsP4-SFV_RRV||A0262	695.591	2.00726	380.011	157.219
488	Alpha_nsP4-SFV_RRV||A0263	364.717	-0.0972837	380.011	157.219
775	Alpha_nsP4-SFV_SFV||A0264	535.887	0.991455	380.011	157.219
420	Alpha_nsP4-SFV_SFV||A0265	312.886	-0.426956	380.011	157.219
599	Alpha_nsP4-SFV_SFV||A0266	250.856	-0.821498	380.011	157.219
1178	Alpha_nsP4-SFV_SFV||A0267	212.558	-1.06509	380.011	157.219
84	Alpha_nsP4-SFV_SFV||A0268	284.884	-0.605065	380.011	157.219
358	Alpha_nsP4-SFV_SFV||A0269	305.204	-0.475816	380.011	157.219
1787	Alpha_nsP4-SFV_UNAV||A0270	276.008	-0.661516	380.011	157.219
2054	Alpha_nsP4-SFV_UNAV||A0271	652.74	1.7347	380.011	157.219
2081	Alpha_nsP4-SFV_UNAV||A0272	339.854	-0.255422	380.011	157.219
1295	Alpha_nsP4-SFV_UNAV||A0273	414.074	0.216655	380.011	157.219
158	Alpha_nsP4-SINV_Clade|BBKV|A0274	286.476	-0.594936	380.011	157.219
1137	Alpha_nsP4-SINV_Clade|BBKV|A0275	460.194	0.510005	380.011	157.219
794	Alpha_nsP4-SINV_Clade|OCKV|A0276	174.641	-1.30627	380.011	157.219
1251	Alpha_nsP4-SINV_Clade|OCKV|A0277	403.84	0.151559	380.011	157.219
1808	Alpha_nsP4-SINV_Clade|OCKV|A0278	449.08	0.439311	380.011	157.219
1457	Alpha_nsP4-SINV_Clade|OCKV|A0279	435.778	0.354706	380.011	157.219
50	Alpha_nsP4-SINV_Clade|SINV|A0280	378.602	-0.00896526	380.011	157.219
1248	Alpha_nsP4-SINV_Clade|SINV|A0281	298.571	-0.518005	380.011	157.219
1634	Alpha_nsP4-SINV_Clade|SINV|A0282	198.251	-1.15609	380.011	157.219
335	Alpha_nsP4-SINV_Clade|SINV|A0283	312.712	-0.428064	380.011	157.219
2064	Alpha_nsP4-SINV_Clade|SINV|A0284	609.174	1.4576	380.011	157.219
1171	Alpha_nsP4-VEEV_VEEV||A0285	540.251	1.01921	380.011	157.219
2226	Alpha_nsP4-VEEV_VEEV||A0286	549.502	1.07805	380.011	157.219
965	Alpha_nsP4-VEEV_VEEV||A0287	399.326	0.122849	380.011	157.219
551	Alpha_nsP4-VEEV_VEEV||A0288	474.262	0.599485	380.011	157.219
913	Alpha_nsP4-VEEV_VEEV||A0289	240.985	-0.884283	380.011	157.219
1508	Alpha_nsP4-VEEV_VEEV||A0290	516.583	0.86867	380.011	157.219
460	Alpha_nsP4-WEEV_BCV/FMV|BCV|A0291	401.18	0.134643	380.011	157.219
1928	Alpha_nsP4-WEEV_BCV/FMV|BCV|A0292	447.976	0.43229	380.011	157.219
761	Alpha_nsP4-WEEV_BCV/FMV|BCV|A0293	269.101	-0.705452	380.011	157.219
149	Alpha_nsP4-WEEV_BCV/FMV|BCV|A0294	300.515	-0.505641	380.011	157.219
1656	Alpha_nsP4-WEEV_FMV||A0295	529.333	0.949768	380.011	157.219
1065	Alpha_nsP4-WEEV_FMV||A0296	409.592	0.188151	380.011	157.219
1653	Alpha_nsP4-WEEV_FMV||A0297	715.622	2.13466	380.011	157.219
1104	Alpha_nsP4-WEEV_FMV||A0298	470.476	0.575403	380.011	157.219
700	Alpha_nsP4-WEEV_FMV||A0299	270.554	-0.69621	380.011	157.219
628	Alpha_nsP4-WEEV_HJV||A0300	449.149	0.439751	380.011	157.219
930	Alpha_nsP4-WEEV_HJV||A0301	413.802	0.214929	380.011	157.219
1921	Alpha_nsP4-WEEV_HJV||A0302	400.13	0.127965	380.011	157.219
1603	Alpha_nsP4-WEEV_HJV||A0303	406.281	0.167087	380.011	157.219
1774	Alpha_nsP4-WEEV_HJV||A0304	519.001	0.884046	380.011	157.219
2017	Alpha_nsP4-WEEV_WEEV||A0305	434.663	0.347616	380.011	157.219
1225	Alpha_nsP4-WEEV_WEEV||A0306	364.419	-0.0991748	380.011	157.219
225	Alpha_nsP4-WEEV_WEEV||A0307	10	-2.35348	380.011	157.219
340	Alpha_nsP4-WEEV_WEEV||A0308	207.035	-1.10023	380.011	157.219
2098	Alpha_nsP4-WEEV_WEEV||A0309	466.218	0.548322	380.011	157.219
1528	Alpha_nsP4-WEEV_WEEV||A0310	544.23	1.04452	380.011	157.219
1128	Alpha_nsP4-WEEV_WEEV||A0311	399.231	0.122244	380.011	157.219
845	Alpha_nsP4-WEEV_WEEV||A0312	112.394	-1.70219	380.011	157.219
890	Alpha_nsP4-WHAV_WHAV||A0313	581.68	1.28272	380.011	157.219
1532	Alpha_nsP4-WHAV_WHAV||A0314	380.678	0.00423816	380.011	157.219
716	Alpha_nsP4-WHAV_WHAV||A0315	596.907	1.37957	380.011	157.219
2165	Alpha_nsP4-WHAV_WHAV||A0316	497.961	0.750224	380.011	157.219
855	Flavi_E-Flavi_Generic|ILHV|F0001	351.593	-0.180754	380.011	157.219
742	Flavi_E-Flavi_Generic|ROCV|F0002	460.651	0.512913	380.011	157.219
1883	Flavi_E-Flavi_Generic|SLEV|F0003	569.843	1.20743	380.011	157.219
809	Flavi_E-Flavi_Generic|TBEVCE|F0004	680.778	1.91304	380.011	157.219
1763	Flavi_E-Flavi_Generic|TMUV|F0005	436.211	0.357457	380.011	157.219
323	Flavi_E-Flavi_Generic|WNVL1|F0006	461.318	0.517156	380.011	157.219
867	Flavi_E-Flavi_Generic|WNVL2|F0007	341.021	-0.248002	380.011	157.219
2024	Flavi_E-DENV_DENV1/2|DENV1|F0008	274.994	-0.667967	380.011	157.219
2001	Flavi_E-DENV_DENV1/2|DENV1|F0009	606.22	1.43881	380.011	157.219
1060	Flavi_E-DENV_DENV1/2|DENV1|F0010	434.003	0.343415	380.011	157.219
1843	Flavi_E-DENV_DENV1/2|DENV1|F0011	470.722	0.576971	380.011	157.219
1801	Flavi_E-DENV_DENV1||F0012	443.558	0.404192	380.011	157.219
717	Flavi_E-DENV_DENV1||F0013	485.768	0.672668	380.011	157.219
843	Flavi_E-DENV_DENV1||F0014	1253.05	5.55303	380.011	157.219
886	Flavi_E-DENV_DENV1||F0015	465.362	0.542876	380.011	157.219
2188	Flavi_E-DENV_DENV2||F0016	636.67	1.63249	380.011	157.219
612	Flavi_E-DENV_DENV2||F0017	440.409	0.38416	380.011	157.219
92	Flavi_E-DENV_DENV2||F0018	380.192	0.00115048	380.011	157.219
813	Flavi_E-DENV_DENV2||F0019	461.745	0.519873	380.011	157.219
1814	Flavi_E-DENV_DENV2||F0020	608.852	1.45555	380.011	157.219
1238	Flavi_E-DENV_DENV2||F0021	442.908	0.400059	380.011	157.219
778	Flavi_E-DENV_DENV2||F0022	638.672	1.64522	380.011	157.219
1346	Flavi_E-DENV_DENV3||F0023	3868.79	22.1906	380.011	157.219
696	Flavi_E-DENV_DENV3||F0024	1611.08	7.8303	380.011	157.219
1551	Flavi_E-DENV_DENV3||F0025	2879.47	15.8979	380.011	157.219
1771	Flavi_E-DENV_DENV3||F0026	2604.99	14.1521	380.011	157.219
650	Flavi_E-DENV_DENV3||F0027	3040.98	16.9252	380.011	157.219
662	Flavi_E-DENV_DENV3||F0028	2192.91	11.531	380.011	157.219
1187	Flavi_E-DENV_DENV3||F0029	12132.2	74.7506	380.011	157.219
808	Flavi_E-DENV_DENV3||F0030	10733.5	65.854	380.011	157.219
267	Flavi_E-DENV_DENV4||F0031	379.736	-0.00175152	380.011	157.219
595	Flavi_E-DENV_DENV4||F0032	347.333	-0.207855	380.011	157.219
281	Flavi_E-DENV_DENV4||F0033	36.8923	-2.18243	380.011	157.219
625	Flavi_E-DENV_DENV4||F0034	486.665	0.678376	380.011	157.219
1415	Flavi_E-DENV_DENV4||F0035	444.901	0.412733	380.011	157.219
4	Flavi_E-DENV_DENV4||F0036	180.957	-1.2661	380.011	157.219
364	Flavi_E-DENV_DENV4||F0037	488.194	0.688099	380.011	157.219
427	Flavi_E-DENV_DENV4||F0038	930.364	3.50054	380.011	157.219
346	Flavi_E-JEV_Clade|SLEV|F0039	302.555	-0.492664	380.011	157.219
437	Flavi_E-JEV_Clade|SLEV|F0040	545.751	1.05419	380.011	157.219
1646	Flavi_E-JEV_Clade|SLEV|F0041	445.524	0.416694	380.011	157.219
1694	Flavi_E-JEV_Clade|WNVL1|F0042	466.096	0.547545	380.011	157.219
1215	Flavi_E-JEV_Clade|WNVL1|F0043	489.296	0.695107	380.011	157.219
1344	Flavi_E-JEV_Clade|WNVL1|F0044	441.775	0.392852	380.011	157.219
30	Flavi_E-JEV_Clade|WNVL2|F0045	578.25	1.26091	380.011	157.219
122	Flavi_E-JEV_JEV||F0046	292.135	-0.558942	380.011	157.219
588	Flavi_E-JEV_JEV||F0047	335.787	-0.281293	380.011	157.219
1047	Flavi_E-JEV_JEV||F0048	528.558	0.944837	380.011	157.219
373	Flavi_E-JEV_JEV||F0049	479.138	0.630499	380.011	157.219
49	Flavi_E-JEV_JEV||F0050	374.22	-0.0368368	380.011	157.219
464	Flavi_E-JEV_JEV||F0051	381.451	0.00915505	380.011	157.219
1573	Flavi_E-JEV_JEV||F0052	382.045	0.0129373	380.011	157.219
1376	Flavi_E-JEV_JEV||F0053	504.238	0.790151	380.011	157.219
1977	Flavi_E-JEV_KUNV||F0054	449.895	0.444496	380.011	157.219
5	Flavi_E-JEV_KUNV||F0055	177.16	-1.29025	380.011	157.219
725	Flavi_E-JEV_KUNV||F0056	433.31	0.339007	380.011	157.219
2190	Flavi_E-JEV_KUNV||F0057	577.083	1.25348	380.011	157.219
1963	Flavi_E-JEV_KUNV||F0058	285.785	-0.59933	380.011	157.219
237	Flavi_E-JEV_MVEV||F0059	139.383	-1.53053	380.011	157.219
1680	Flavi_E-JEV_MVEV||F0060	425.778	0.291103	380.011	157.219
1858	Flavi_E-JEV_MVEV||F0061	399.503	0.123977	380.011	157.219
2116	Flavi_E-JEV_MVEV||F0062	798.542	2.66209	380.011	157.219
1633	Flavi_E-JEV_MVEV||F0063	362.603	-0.110728	380.011	157.219
1478	Flavi_E-JEV_MVEV||F0064	423.417	0.276084	380.011	157.219
404	Flavi_E-JEV_MVEV||F0065	389.781	0.0621406	380.011	157.219
908	Flavi_E-JEV_MVEV||F0066	440.833	0.386855	380.011	157.219
1964	Flavi_E-JEV_SLEV||F0067	479.849	0.635024	380.011	157.219
1911	Flavi_E-JEV_SLEV||F0068	333.956	-0.292935	380.011	157.219
710	Flavi_E-JEV_SLEV||F0069	461.657	0.519309	380.011	157.219
1355	Flavi_E-JEV_SLEV||F0070	552.671	1.09821	380.011	157.219
1585	Flavi_E-JEV_SLEV||F0071	481.412	0.644961	380.011	157.219
2148	Flavi_E-JEV_SLEV||F0072	508.187	0.815265	380.011	157.219
1416	Flavi_E-JEV_SLEV||F0073	698.863	2.02807	380.011	157.219
2209	Flavi_E-JEV_USUV||F0074	454.813	0.475779	380.011	157.219
275	Flavi_E-JEV_USUV||F0075	367.151	-0.0817972	380.011	157.219
1751	Flavi_E-JEV_USUV||F0076	277.939	-0.649235	380.011	157.219
1233	Flavi_E-JEV_USUV||F0077	215.014	-1.04948	380.011	157.219
1683	Flavi_E-JEV_USUV||F0078	404.033	0.15279	380.011	157.219
1721	Flavi_E-JEV_USUV||F0079	682.308	1.92277	380.011	157.219
1749	Flavi_E-JEV_USUV||F0080	338.436	-0.264444	380.011	157.219
1070	Flavi_E-JEV_USUV||F0081	518.51	0.880924	380.011	157.219
354	Flavi_E-JEV_WNVL1/KUNV|KUNV|F0082	359.416	-0.131001	380.011	157.219
741	Flavi_E-JEV_WNVL1/KUNV|KUNV|F0083	267.652	-0.714667	380.011	157.219
1785	Flavi_E-JEV_WNVL1/KUNV|KUNV|F0084	404.784	0.15757	380.011	157.219
2134	Flavi_E-JEV_WNVL1/KUNV|KUNV|F0085	308.126	-0.457228	380.011	157.219
1310	Flavi_E-JEV_WNVL1/KUNV|WNVL1|F0086	435.755	0.354562	380.011	157.219
1817	Flavi_E-JEV_WNVL1/KUNV|WNVL1|F0087	361.884	-0.115301	380.011	157.219
201	Flavi_E-JEV_WNVL1/KUNV|WNVL1|F0088	387.118	0.0452031	380.011	157.219
835	Flavi_E-JEV_WNVL1/KUNV|WNVL1|F0089	721.791	2.1739	380.011	157.219
681	Flavi_E-JEV_WNVL1||F0090	318.496	-0.391273	380.011	157.219
2163	Flavi_E-JEV_WNVL1||F0091	488.312	0.688849	380.011	157.219
3	Flavi_E-JEV_WNVL1||F0092	86.683	-1.86573	380.011	157.219
1630	Flavi_E-JEV_WNVL1||F0093	451.141	0.452425	380.011	157.219
331	Flavi_E-JEV_WNVL2||F0094	352.968	-0.172014	380.011	157.219
1584	Flavi_E-JEV_WNVL2||F0095	643.237	1.67426	380.011	157.219
838	Flavi_E-JEV_WNVL2||F0096	508.887	0.819721	380.011	157.219
93	Flavi_E-JEV_WNVL2||F0097	385.517	0.0350186	380.011	157.219
454	Flavi_E-JEV_WNVL2||F0098	101.055	-1.77432	380.011	157.219
1173	Flavi_E-JEV_WNVL2||F0099	415.768	0.227431	380.011	157.219
325	Flavi_E-JEV_WNVL2||F0100	447.717	0.430647	380.011	157.219
1282	Flavi_E-JEV_WNVL2||F0101	475.302	0.606101	380.011	157.219
770	Flavi_E-MBV_ILHV||F0102	559.907	1.14424	380.011	157.219
1579	Flavi_E-MBV_ILHV||F0103	315.259	-0.411862	380.011	157.219
1263	Flavi_E-MBV_ILHV||F0104	452.46	0.460815	380.011	157.219
148	Flavi_E-MBV_ILHV||F0105	421.658	0.264896	380.011	157.219
38	Flavi_E-MBV_ILHV||F0106	393.591	0.0863744	380.011	157.219
1079	Flavi_E-MBV_ILHV||F0107	404.329	0.154675	380.011	157.219
736	Flavi_E-MBV_ILHV||F0108	339.757	-0.256041	380.011	157.219
1430	Flavi_E-MBV_ILHV||F0109	435.286	0.351577	380.011	157.219
2100	Flavi_E-MBV_ROCV||F0110	503.083	0.782799	380.011	157.219
1702	Flavi_E-MBV_ROCV||F0111	473.797	0.596528	380.011	157.219
2186	Flavi_E-MBV_ROCV||F0112	363.393	-0.105701	380.011	157.219
978	Flavi_E-MBV_ROCV||F0113	541.838	1.0293	380.011	157.219
1195	Flavi_E-MBV_ROCV||F0114	366.29	-0.087278	380.011	157.219
1367	Flavi_E-MBV_ROCV||F0115	386.293	0.0399561	380.011	157.219
990	Flavi_E-MBV_ROCV||F0116	411.294	0.198975	380.011	157.219
1254	Flavi_E-MBV_ROCV||F0117	401.271	0.13522	380.011	157.219
1623	Flavi_E-MFV_AeFV||F0118	389.697	0.0616042	380.011	157.219
1788	Flavi_E-MFV_AeFV||F0119	377.664	-0.0149343	380.011	157.219
1518	Flavi_E-MFV_AeFV||F0120	277.02	-0.65508	380.011	157.219
1501	Flavi_E-MFV_AeFV||F0121	565.967	1.18278	380.011	157.219
2212	Flavi_E-MFV_AeFV||F0122	406.212	0.166647	380.011	157.219
2108	Flavi_E-MFV_AeFV||F0123	561.804	1.1563	380.011	157.219
656	Flavi_E-MFV_AeFV||F0124	550.827	1.08648	380.011	157.219
1424	Flavi_E-MFV_AeFV||F0125	508.287	0.815904	380.011	157.219
389	Flavi_E-MFV_CFAV||F0126	342.403	-0.239214	380.011	157.219
395	Flavi_E-MFV_CFAV||F0127	319.398	-0.385538	380.011	157.219
1627	Flavi_E-MFV_CFAV||F0128	355.826	-0.153831	380.011	157.219
394	Flavi_E-MFV_CFAV||F0129	151.073	-1.45618	380.011	157.219
359	Flavi_E-MFV_CFAV||F0130	378.351	-0.0105607	380.011	157.219
851	Flavi_E-MFV_CFAV||F0131	412.042	0.203733	380.011	157.219
906	Flavi_E-MFV_CFAV||F0132	460.618	0.5127	380.011	157.219
1426	Flavi_E-MFV_CxFV||F0133	566.015	1.18308	380.011	157.219
481	Flavi_E-MFV_CxFV||F0134	301.684	-0.498207	380.011	157.219
1565	Flavi_E-MFV_CxFV||F0135	511.926	0.839052	380.011	157.219
1748	Flavi_E-MFV_CxFV||F0136	264.99	-0.731598	380.011	157.219
1625	Flavi_E-MFV_CxFV||F0137	266.053	-0.724838	380.011	157.219
1285	Flavi_E-MFV_CxFV||F0138	557.052	1.12607	380.011	157.219
212	Flavi_E-MFV_CxFV||F0139	362.611	-0.11068	380.011	157.219
1447	Flavi_E-MFV_CxFV||F0140	566.804	1.1881	380.011	157.219
1728	Flavi_E-MFV_KRV||F0141	527.687	0.939294	380.011	157.219
969	Flavi_E-MFV_KRV||F0142	345.952	-0.216637	380.011	157.219
1606	Flavi_E-MFV_KRV||F0143	635.525	1.6252	380.011	157.219
1522	Flavi_E-MFV_KRV||F0144	509.455	0.823331	380.011	157.219
787	Flavi_E-MFV_KRV||F0145	378.115	-0.0120598	380.011	157.219
198	Flavi_E-MFV_KRV||F0146	299.208	-0.513955	380.011	157.219
2005	Flavi_E-MFV_KRV||F0147	588.418	1.32558	380.011	157.219
646	Flavi_E-MFV_KRV||F0148	524.654	0.920005	380.011	157.219
1305	Flavi_E-MFV_QBV||F0149	444.377	0.409397	380.011	157.219
19	Flavi_E-MFV_QBV||F0150	286.37	-0.595609	380.011	157.219
1521	Flavi_E-MFV_QBV||F0151	399.16	0.121797	380.011	157.219
1825	Flavi_E-MFV_QBV||F0152	421.846	0.266092	380.011	157.219
964	Flavi_E-MFV_QBV||F0153	360.896	-0.121586	380.011	157.219
558	Flavi_E-MFV_QBV||F0154	377.811	-0.0139991	380.011	157.219
1622	Flavi_E-MFV_QBV||F0155	527.088	0.935485	380.011	157.219
1587	Flavi_E-NOUV_NOUV||F0156	468.934	0.565596	380.011	157.219
1995	Flavi_E-NOUV_NOUV||F0157	500.283	0.764995	380.011	157.219
1795	Flavi_E-NOUV_NOUV||F0158	373.848	-0.0392024	380.011	157.219
743	Flavi_E-NOUV_NOUV||F0159	364.348	-0.0996287	380.011	157.219
1776	Flavi_E-NOUV_NOUV||F0160	722.526	2.17858	380.011	157.219
708	Flavi_E-NOUV_NOUV||F0161	444.621	0.410951	380.011	157.219
579	Flavi_E-NOUV_NOUV||F0162	375.875	-0.0263085	380.011	157.219
329	Flavi_E-NOUV_NOUV||F0163	396.669	0.105953	380.011	157.219
1272	Flavi_E-NTV_BAGV||F0164	473.477	0.594493	380.011	157.219
408	Flavi_E-NTV_BAGV||F0165	293.106	-0.552767	380.011	157.219
715	Flavi_E-NTV_BAGV||F0166	483.33	0.657161	380.011	157.219
958	Flavi_E-NTV_BAGV||F0167	418.722	0.246218	380.011	157.219
1028	Flavi_E-NTV_BAGV||F0168	259.49	-0.76658	380.011	157.219
1689	Flavi_E-NTV_TMUV||F0169	256.598	-0.784975	380.011	157.219
1123	Flavi_E-NTV_TMUV||F0170	342.848	-0.23638	380.011	157.219
1617	Flavi_E-NTV_TMUV||F0171	561.743	1.15591	380.011	157.219
1505	Flavi_E-NTV_TMUV||F0172	530.944	0.960014	380.011	157.219
2102	Flavi_E-NTV_TMUV||F0173	564.677	1.17458	380.011	157.219
1086	Flavi_E-NTV_TMUV||F0174	436.114	0.356845	380.011	157.219
786	Flavi_E-NTV_TMUV||F0175	297.012	-0.527921	380.011	157.219
911	Flavi_E-NTV_TMUV||F0176	408.467	0.180992	380.011	157.219
209	Flavi_E-RBV_APOIV||F0177	367.242	-0.0812196	380.011	157.219
1547	Flavi_E-RBV_APOIV||F0178	585.214	1.3052	380.011	157.219
674	Flavi_E-RBV_APOIV||F0179	308.881	-0.452428	380.011	157.219
1493	Flavi_E-RBV_APOIV||F0180	625.283	1.56006	380.011	157.219
400	Flavi_E-RBV_APOIV||F0181	297.42	-0.525329	380.011	157.219
1076	Flavi_E-RBV_APOIV||F0182	400.278	0.128907	380.011	157.219
463	Flavi_E-RBV_APOIV||F0183	277.08	-0.654702	380.011	157.219
712	Flavi_E-RBV_APOIV||F0184	1002.26	3.95784	380.011	157.219
1374	Flavi_E-RBV_MMLV||F0185	394.367	0.0913119	380.011	157.219
2095	Flavi_E-RBV_MMLV||F0186	487.307	0.68246	380.011	157.219
380	Flavi_E-RBV_MMLV||F0187	479.669	0.633876	380.011	157.219
1903	Flavi_E-RBV_MMLV||F0188	362.383	-0.112124	380.011	157.219
322	Flavi_E-RBV_MMLV||F0189	276.67	-0.657308	380.011	157.219
91	Flavi_E-RBV_MMLV||F0190	317.341	-0.398617	380.011	157.219
1959	Flavi_E-RBV_MMLV||F0191	458.706	0.500542	380.011	157.219
1078	Flavi_E-RBV_MMLV||F0192	272.852	-0.68159	380.011	157.219
817	Flavi_E-RBV_MODV||F0193	369.243	-0.0684906	380.011	157.219
1152	Flavi_E-RBV_MODV||F0194	349.336	-0.195113	380.011	157.219
2127	Flavi_E-RBV_MODV||F0195	596.017	1.37391	380.011	157.219
144	Flavi_E-RBV_MODV||F0196	335.079	-0.285797	380.011	157.219
671	Flavi_E-RBV_MODV||F0197	434.353	0.345643	380.011	157.219
1673	Flavi_E-RBV_RBV||F0198	692.596	1.98821	380.011	157.219
527	Flavi_E-RBV_RBV||F0199	408.162	0.179053	380.011	157.219
1698	Flavi_E-RBV_RBV||F0200	453.163	0.465285	380.011	157.219
887	Flavi_E-RBV_RBV||F0201	534.997	0.985795	380.011	157.219
1992	Flavi_E-RBV_RBV||F0202	395.958	0.101428	380.011	157.219
1958	Flavi_E-RBV_RBV||F0203	330.983	-0.311846	380.011	157.219
949	Flavi_E-RBV_RBV||F0204	621.046	1.53311	380.011	157.219
996	Flavi_E-RBV_RBV||F0205	562.062	1.15794	380.011	157.219
951	Flavi_E-SPOV_BSGV||F0206	465.376	0.542965	380.011	157.219
186	Flavi_E-SPOV_BSGV||F0207	298.008	-0.521588	380.011	157.219
1773	Flavi_E-SPOV_BSGV||F0208	590.732	1.3403	380.011	157.219
44	Flavi_E-SPOV_BSGV||F0209	610.053	1.46319	380.011	157.219
2078	Flavi_E-SPOV_BSGV||F0210	297.966	-0.521856	380.011	157.219
221	Flavi_E-SPOV_BSGV||F0211	338.688	-0.262842	380.011	157.219
1854	Flavi_E-SPOV_BSGV||F0212	511.293	0.835022	380.011	157.219
120	Flavi_E-SPOV_IGUV||F0213	405.621	0.162892	380.011	157.219
1061	Flavi_E-SPOV_IGUV||F0214	491.102	0.706598	380.011	157.219
1732	Flavi_E-SPOV_IGUV||F0215	561	1.15119	380.011	157.219
1239	Flavi_E-SPOV_IGUV||F0216	385.449	0.0345854	380.011	157.219
2099	Flavi_E-SPOV_IGUV||F0217	439.935	0.381147	380.011	157.219
574	Flavi_E-SPOV_IGUV||F0218	394.268	0.0906793	380.011	157.219
677	Flavi_E-SPOV_IGUV||F0219	231.447	-0.94495	380.011	157.219
1341	Flavi_E-SPOV_IGUV||F0220	471.783	0.583717	380.011	157.219
1926	Flavi_E-SPOV_KEDV||F0221	567.986	1.19562	380.011	157.219
489	Flavi_E-SPOV_KEDV||F0222	401.224	0.134924	380.011	157.219
1007	Flavi_E-SPOV_KEDV||F0223	601.873	1.41116	380.011	157.219
1055	Flavi_E-SPOV_KEDV||F0224	550.37	1.08358	380.011	157.219
685	Flavi_E-SPOV_KEDV||F0225	365.913	-0.0896711	380.011	157.219
1	Flavi_E-SPOV_KEDV||F0226	332.942	-0.299385	380.011	157.219
2065	Flavi_E-SPOV_KEDV||F0227	626.07	1.56507	380.011	157.219
11	Flavi_E-SPOV_KEDV||F0228	366.144	-0.0882064	380.011	157.219
127	Flavi_E-SPOV_KOKV||F0229	317.218	-0.399401	380.011	157.219
2161	Flavi_E-SPOV_KOKV||F0230	549.5	1.07804	380.011	157.219
2219	Flavi_E-SPOV_KOKV||F0231	598.097	1.38714	380.011	157.219
746	Flavi_E-SPOV_KOKV||F0232	502.432	0.77866	380.011	157.219
197	Flavi_E-SPOV_KOKV||F0233	394.41	0.0915801	380.011	157.219
2008	Flavi_E-SPOV_KOKV||F0234	577.432	1.2557	380.011	157.219
349	Flavi_E-SPOV_KOKV||F0235	412.682	0.207805	380.011	157.219
875	Flavi_E-SPOV_KOKV||F0236	481.659	0.646536	380.011	157.219
1684	Flavi_E-SPOV_ZIKV||F0237	260.761	-0.7585	380.011	157.219
1433	Flavi_E-SPOV_ZIKV||F0238	406.386	0.167754	380.011	157.219
205	Flavi_E-SPOV_ZIKV||F0239	315.15	-0.412556	380.011	157.219
1273	Flavi_E-SPOV_ZIKV||F0240	454.576	0.474273	380.011	157.219
334	Flavi_E-SPOV_ZIKV||F0241	304.794	-0.478422	380.011	157.219
1289	Flavi_E-SPOV_ZIKV||F0242	336.78	-0.274973	380.011	157.219
1216	Flavi_E-SPOV_ZIKV||F0243	592.059	1.34874	380.011	157.219
493	Flavi_E-SPOV_ZIKV||F0244	547.766	1.06701	380.011	157.219
1372	Flavi_E-YFV_SEPV||F0245	445.803	0.418468	380.011	157.219
1658	Flavi_E-YFV_SEPV||F0246	547.145	1.06306	380.011	157.219
765	Flavi_E-YFV_SEPV||F0247	497.228	0.745562	380.011	157.219
2036	Flavi_E-YFV_SEPV||F0248	499.55	0.760333	380.011	157.219
1649	Flavi_E-YFV_SEPV||F0249	955.202	3.65852	380.011	157.219
850	Flavi_E-YFV_SEPV||F0250	437.99	0.368776	380.011	157.219
762	Flavi_E-YFV_WSLV||F0251	479.278	0.631387	380.011	157.219
933	Flavi_E-YFV_WSLV||F0252	398.291	0.116268	380.011	157.219
912	Flavi_E-YFV_WSLV||F0253	347.832	-0.204678	380.011	157.219
1555	Flavi_E-YFV_WSLV||F0254	578.109	1.26001	380.011	157.219
134	Flavi_E-YFV_WSLV||F0255	274.959	-0.668194	380.011	157.219
670	Flavi_E-YFV_WSLV||F0256	295.93	-0.534805	380.011	157.219
1135	Flavi_E-YFV_WSLV||F0257	478.915	0.629083	380.011	157.219
824	Flavi_E-YFV_WSLV||F0258	383.783	0.0239883	380.011	157.219
236	Flavi_E-YFV_YFV||F0259	276.234	-0.660079	380.011	157.219
1806	Flavi_E-YFV_YFV||F0260	491.952	0.712003	380.011	157.219
1798	Flavi_E-YFV_YFV||F0261	289.041	-0.578624	380.011	157.219
1691	Flavi_E-YFV_YFV||F0262	310.936	-0.439355	380.011	157.219
849	Flavi_E-YFV_YFV||F0263	315.281	-0.411724	380.011	157.219
1218	Flavi_E-YFV_YFV||F0264	551.78	1.09254	380.011	157.219
842	Flavi_E-YOKV_EBV||F0265	592.216	1.34973	380.011	157.219
157	Flavi_E-YOKV_EBV||F0266	348.18	-0.202464	380.011	157.219
963	Flavi_E-YOKV_EBV||F0267	269.302	-0.704173	380.011	157.219
2067	Flavi_E-YOKV_EBV||F0268	618.449	1.51659	380.011	157.219
997	Flavi_E-YOKV_EBV||F0269	561.996	1.15752	380.011	157.219
998	Flavi_E-YOKV_EBV||F0270	576.303	1.24852	380.011	157.219
1428	Flavi_E-YOKV_EBV||F0271	546.951	1.06182	380.011	157.219
390	Flavi_E-YOKV_EBV||F0272	488.01	0.68693	380.011	157.219
2075	Flavi_E-YOKV_YOKV||F0273	267.947	-0.71279	380.011	157.219
1847	Flavi_E-YOKV_YOKV||F0274	451.648	0.455651	380.011	157.219
538	Flavi_E-YOKV_YOKV||F0275	625.091	1.55884	380.011	157.219
939	Flavi_E-YOKV_YOKV||F0276	586.305	1.31214	380.011	157.219
434	Flavi_E-YOKV_YOKV||F0277	438.138	0.369718	380.011	157.219
375	Flavi_E-YOKV_YOKV||F0278	400.755	0.13194	380.011	157.219
208	Flavi_NS3-Flavi_Generic|BAGV|F0279	460.425	0.511476	380.011	157.219
1164	Flavi_NS3-Flavi_Generic|BSGV|F0280	678.016	1.89547	380.011	157.219
75	Flavi_NS3-Flavi_Generic|DENV3|F0281	4877.32	28.6053	380.011	157.219
1676	Flavi_NS3-Flavi_Generic|IGUV|F0282	562.078	1.15804	380.011	157.219
2045	Flavi_NS3-Flavi_Generic|KEDV|F0283	1017.83	4.0569	380.011	157.219
1955	Flavi_NS3-Flavi_Generic|KOKV|F0284	467.602	0.557124	380.011	157.219
1604	Flavi_NS3-Flavi_Generic|KUNV|F0285	579.768	1.27056	380.011	157.219
1948	Flavi_NS3-Flavi_Generic|KUNV|F0286	1103.6	4.60244	380.011	157.219
1455	Flavi_NS3-Flavi_Generic|KUNV|F0287	485.516	0.671066	380.011	157.219
1172	Flavi_NS3-Flavi_Generic|MODV|F0288	661.946	1.79326	380.011	157.219
2225	Flavi_NS3-Flavi_Generic|MODV|F0289	768.982	2.47407	380.011	157.219
1738	Flavi_NS3-Flavi_Generic|MVEV|F0290	9460.74	57.7584	380.011	157.219
2208	Flavi_NS3-Flavi_Generic|NOUV|F0291	578.62	1.26326	380.011	157.219
1329	Flavi_NS3-Flavi_Generic|OHFV|F0292	3333.51	18.7859	380.011	157.219
1884	Flavi_NS3-Flavi_Generic|ROCV|F0293	447.384	0.428528	380.011	157.219
2178	Flavi_NS3-Flavi_Generic|SLEV|F0294	651.608	1.7275	380.011	157.219
379	Flavi_NS3-Flavi_Generic|SLEV|F0295	527.608	0.938792	380.011	157.219
2092	Flavi_NS3-Flavi_Generic|TMUV|F0296	490.13	0.700416	380.011	157.219
1916	Flavi_NS3-Flavi_Generic|WNVL2|F0297	3809.16	21.8113	380.011	157.219
1201	Flavi_NS3-Flavi_Generic|WNVL2|F0298	458.206	0.497358	380.011	157.219
2107	Flavi_NS3-CYV_CYV||F0299	548.33	1.0706	380.011	157.219
465	Flavi_NS3-CYV_CYV||F0300	311.441	-0.436144	380.011	157.219
1762	Flavi_NS3-CYV_CYV||F0301	529.332	0.949761	380.011	157.219
1800	Flavi_NS3-CYV_CYV||F0302	527.621	0.938875	380.011	157.219
2206	Flavi_NS3-CYV_CYV||F0303	584.578	1.30116	380.011	157.219
1592	Flavi_NS3-CYV_CYV||F0304	381.27	0.00800663	380.011	157.219
128	Flavi_NS3-CYV_CYV||F0305	309.032	-0.451465	380.011	157.219
1967	Flavi_NS3-CYV_CYV||F0306	287.073	-0.59114	380.011	157.219
654	Flavi_NS3-DENV_Clade|DENV3|F0307	2000.47	10.307	380.011	157.219
1491	Flavi_NS3-DENV_Clade|DENV3|F0308	7036.08	42.3362	380.011	157.219
529	Flavi_NS3-DENV_Clade|DENV3|F0309	9176	55.9473	380.011	157.219
1713	Flavi_NS3-DENV_DENV1||F0310	573.751	1.23229	380.011	157.219
609	Flavi_NS3-DENV_DENV1||F0311	371.611	-0.0534305	380.011	157.219
701	Flavi_NS3-DENV_DENV1||F0312	414.133	0.217033	380.011	157.219
1020	Flavi_NS3-DENV_DENV1||F0313	493.754	0.723467	380.011	157.219
56	Flavi_NS3-DENV_DENV1||F0314	396.31	0.103669	380.011	157.219
1261	Flavi_NS3-DENV_DENV1||F0315	706.137	2.07433	380.011	157.219
1710	Flavi_NS3-DENV_DENV1||F0316	454.621	0.474555	380.011	157.219
1734	Flavi_NS3-DENV_DENV1||F0317	582.523	1.28808	380.011	157.219
1089	Flavi_NS3-DENV_DENV2||F0325	866.513	3.09441	380.011	157.219
27	Flavi_NS3-DENV_DENV2||F0326	476.89	0.616203	380.011	157.219
520	Flavi_NS3-DENV_DENV2||F0327	326.918	-0.337703	380.011	157.219
1671	Flavi_NS3-DENV_DENV2||F0328	625.654	1.56242	380.011	157.219
2201	Flavi_NS3-DENV_DENV2||F0329	558.63	1.13611	380.011	157.219
1894	Flavi_NS3-DENV_DENV2||F0330	666.897	1.82475	380.011	157.219
1042	Flavi_NS3-DENV_DENV2||F0331	263.33	-0.74216	380.011	157.219
1662	Flavi_NS3-DENV_DENV2||F0332	677.926	1.8949	380.011	157.219
1331	Flavi_NS3-DENV_DENV2/3|DENV3|F0318	2591.84	14.0684	380.011	157.219
124	Flavi_NS3-DENV_DENV2/3|DENV3|F0319	5323.93	31.446	380.011	157.219
83	Flavi_NS3-DENV_DENV2/3|DENV3|F0320	6902.33	41.4855	380.011	157.219
383	Flavi_NS3-DENV_DENV2/3|DENV3|F0321	4746.69	27.7745	380.011	157.219
1397	Flavi_NS3-DENV_DENV2/3|DENV3|F0322	4652.23	27.1736	380.011	157.219
1472	Flavi_NS3-DENV_DENV2/3|DENV3|F0323	9476.83	57.8607	380.011	157.219
100	Flavi_NS3-DENV_DENV2/3|DENV3|F0324	5046.48	29.6813	380.011	157.219
87	Flavi_NS3-DENV_DENV4||F0333	244.683	-0.860764	380.011	157.219
749	Flavi_NS3-DENV_DENV4||F0334	528.19	0.942499	380.011	157.219
1887	Flavi_NS3-DENV_DENV4||F0335	615.505	1.49787	380.011	157.219
176	Flavi_NS3-DENV_DENV4||F0336	154.976	-1.43135	380.011	157.219
1315	Flavi_NS3-DENV_DENV4||F0337	394.291	0.0908237	380.011	157.219
1313	Flavi_NS3-DENV_DENV4||F0338	589.998	1.33563	380.011	157.219
555	Flavi_NS3-DENV_DENV4||F0339	535.904	0.991565	380.011	157.219
410	Flavi_NS3-DENV_DENV4||F0340	444.36	0.409294	380.011	157.219
299	Flavi_NS3-JEV_Clade|KUNV|F0341	270.763	-0.694883	380.011	157.219
747	Flavi_NS3-JEV_Clade|MVEV|F0342	374.339	-0.0360804	380.011	157.219
512	Flavi_NS3-JEV_Clade|MVEV|F0343	293.646	-0.549329	380.011	157.219
1725	Flavi_NS3-JEV_Clade|USUV|F0344	667.33	1.82751	380.011	157.219
1833	Flavi_NS3-JEV_Clade|USUV|F0345	686.822	1.95148	380.011	157.219
206	Flavi_NS3-JEV_JEV||F0346	389.667	0.0614117	380.011	157.219
1813	Flavi_NS3-JEV_JEV||F0347	461.938	0.521097	380.011	157.219
1750	Flavi_NS3-JEV_JEV||F0348	455.62	0.480909	380.011	157.219
901	Flavi_NS3-JEV_JEV||F0349	331.818	-0.306537	380.011	157.219
811	Flavi_NS3-JEV_JEV||F0350	347.943	-0.20397	380.011	157.219
423	Flavi_NS3-JEV_JEV||F0351	353.603	-0.16797	380.011	157.219
1722	Flavi_NS3-JEV_JEV||F0352	884.269	3.20735	380.011	157.219
295	Flavi_NS3-JEV_JEV||F0353	362.661	-0.110356	380.011	157.219
706	Flavi_NS3-JEV_KUNV||F0354	484.122	0.662201	380.011	157.219
85	Flavi_NS3-JEV_KUNV||F0355	271.597	-0.689574	380.011	157.219
2176	Flavi_NS3-JEV_KUNV||F0356	786.478	2.58535	380.011	157.219
2155	Flavi_NS3-JEV_KUNV||F0357	655.682	1.75342	380.011	157.219
182	Flavi_NS3-JEV_MVEV||F0358	433.707	0.34153	380.011	157.219
2144	Flavi_NS3-JEV_MVEV||F0359	340.498	-0.25133	380.011	157.219
360	Flavi_NS3-JEV_MVEV||F0360	376.906	-0.0197549	380.011	157.219
594	Flavi_NS3-JEV_MVEV||F0361	367.723	-0.0781594	380.011	157.219
1209	Flavi_NS3-JEV_MVEV||F0362	485.461	0.670715	380.011	157.219
1925	Flavi_NS3-JEV_MVEV||F0363	392.528	0.0796145	380.011	157.219
1866	Flavi_NS3-JEV_MVEV||F0364	497.354	0.746359	380.011	157.219
788	Flavi_NS3-JEV_MVEV||F0365	212.733	-1.06398	380.011	157.219
1175	Flavi_NS3-JEV_SLEV||F0366	556.194	1.12061	380.011	157.219
877	Flavi_NS3-JEV_SLEV||F0367	481.54	0.64578	380.011	157.219
847	Flavi_NS3-JEV_SLEV||F0368	273.522	-0.677333	380.011	157.219
2071	Flavi_NS3-JEV_SLEV||F0369	471.739	0.583435	380.011	157.219
1268	Flavi_NS3-JEV_SLEV||F0370	574.152	1.23484	380.011	157.219
779	Flavi_NS3-JEV_USUV||F0371	381.495	0.009437	380.011	157.219
2218	Flavi_NS3-JEV_USUV||F0372	513.441	0.848686	380.011	157.219
1999	Flavi_NS3-JEV_USUV||F0373	589.179	1.33042	380.011	157.219
1217	Flavi_NS3-JEV_USUV||F0374	579.697	1.27011	380.011	157.219
1640	Flavi_NS3-JEV_USUV||F0375	882.41	3.19553	380.011	157.219
1514	Flavi_NS3-JEV_USUV||F0376	443.388	0.403112	380.011	157.219
343	Flavi_NS3-JEV_USUV||F0377	452.338	0.460038	380.011	157.219
1661	Flavi_NS3-JEV_WNVL1/KUNV|KUNV|F0378	547.097	1.06275	380.011	157.219
2138	Flavi_NS3-JEV_WNVL1/KUNV|KUNV|F0379	223.523	-0.99535	380.011	157.219
938	Flavi_NS3-JEV_WNVL1/KUNV|KUNV|F0380	566.074	1.18346	380.011	157.219
2221	Flavi_NS3-JEV_WNVL1/KUNV|WNVL1|F0381	728.476	2.21642	380.011	157.219
1943	Flavi_NS3-JEV_WNVL1/KUNV|WNVL1|F0382	631.346	1.59863	380.011	157.219
378	Flavi_NS3-JEV_WNVL1||F0383	524.533	0.919235	380.011	157.219
1283	Flavi_NS3-JEV_WNVL1||F0384	489.683	0.697569	380.011	157.219
2180	Flavi_NS3-JEV_WNVL1||F0385	638.087	1.6415	380.011	157.219
1531	Flavi_NS3-JEV_WNVL1||F0386	707.689	2.08421	380.011	157.219
1486	Flavi_NS3-JEV_WNVL1||F0387	456.387	0.485791	380.011	157.219
1249	Flavi_NS3-JEV_WNVL2||F0388	395.614	0.0992408	380.011	157.219
979	Flavi_NS3-JEV_WNVL2||F0389	394.113	0.0896959	380.011	157.219
1961	Flavi_NS3-JEV_WNVL2||F0390	540.439	1.02041	380.011	157.219
285	Flavi_NS3-JEV_WNVL2||F0391	166.263	-1.35956	380.011	157.219
432	Flavi_NS3-JEV_WNVL2||F0392	603.777	1.42327	380.011	157.219
492	Flavi_NS3-MBV_ILHV||F0393	773.34	2.50179	380.011	157.219
916	Flavi_NS3-MBV_ILHV||F0394	444.388	0.409473	380.011	157.219
971	Flavi_NS3-MBV_ILHV||F0395	338.032	-0.267009	380.011	157.219
1572	Flavi_NS3-MBV_ILHV||F0396	454.932	0.476535	380.011	157.219
370	Flavi_NS3-MBV_ILHV||F0397	419.823	0.253226	380.011	157.219
440	Flavi_NS3-MBV_ILHV||F0398	620.479	1.52951	380.011	157.219
1643	Flavi_NS3-MBV_ROCV||F0399	585.108	1.30453	380.011	157.219
416	Flavi_NS3-MBV_ROCV||F0400	402.956	0.145941	380.011	157.219
882	Flavi_NS3-MBV_ROCV||F0401	579.836	1.271	380.011	157.219
1784	Flavi_NS3-MBV_ROCV||F0402	562.669	1.1618	380.011	157.219
1413	Flavi_NS3-MBV_ROCV||F0403	344.607	-0.225192	380.011	157.219
1290	Flavi_NS3-MBV_ROCV||F0404	393.704	0.0870896	380.011	157.219
262	Flavi_NS3-MFV_AeFV||F0405	254.175	-0.800386	380.011	157.219
1319	Flavi_NS3-MFV_AeFV||F0406	379.663	-0.00221914	380.011	157.219
288	Flavi_NS3-MFV_AeFV||F0407	10	-2.35348	380.011	157.219
1024	Flavi_NS3-MFV_AeFV||F0408	640.994	1.65999	380.011	157.219
1373	Flavi_NS3-MFV_AeFV||F0409	689.264	1.96702	380.011	157.219
722	Flavi_NS3-MFV_AeFV||F0410	578.874	1.26488	380.011	157.219
947	Flavi_NS3-MFV_AeFV||F0411	399.778	0.125723	380.011	157.219
1148	Flavi_NS3-MFV_AeFV||F0412	357.808	-0.141226	380.011	157.219
1145	Flavi_NS3-MFV_CFAV||F0413	313.977	-0.420018	380.011	157.219
1930	Flavi_NS3-MFV_CFAV||F0414	455.588	0.480709	380.011	157.219
483	Flavi_NS3-MFV_CFAV||F0415	343.329	-0.23332	380.011	157.219
798	Flavi_NS3-MFV_CFAV||F0416	458.614	0.499958	380.011	157.219
183	Flavi_NS3-MFV_CFAV||F0417	232.735	-0.93676	380.011	157.219
1232	Flavi_NS3-MFV_CFAV||F0418	562.061	1.15793	380.011	157.219
353	Flavi_NS3-MFV_CFAV||F0419	284.796	-0.605622	380.011	157.219
975	Flavi_NS3-MFV_CxFV||F0420	331.578	-0.308064	380.011	157.219
1849	Flavi_NS3-MFV_CxFV||F0421	503.385	0.784725	380.011	157.219
1370	Flavi_NS3-MFV_CxFV||F0422	457.162	0.490722	380.011	157.219
1888	Flavi_NS3-MFV_CxFV||F0423	633.018	1.60926	380.011	157.219
1960	Flavi_NS3-MFV_CxFV||F0424	645.849	1.69087	380.011	157.219
1946	Flavi_NS3-MFV_CxFV||F0425	602.983	1.41822	380.011	157.219
1036	Flavi_NS3-MFV_CxFV||F0426	477.117	0.617647	380.011	157.219
1487	Flavi_NS3-MFV_KRV||F0427	423.591	0.277191	380.011	157.219
1504	Flavi_NS3-MFV_KRV||F0428	570.952	1.21449	380.011	157.219
1789	Flavi_NS3-MFV_KRV||F0429	387.995	0.0507802	380.011	157.219
330	Flavi_NS3-MFV_KRV||F0430	359.619	-0.129708	380.011	157.219
1304	Flavi_NS3-MFV_KRV||F0431	502.949	0.781947	380.011	157.219
825	Flavi_NS3-MFV_KRV||F0432	442.176	0.395403	380.011	157.219
884	Flavi_NS3-MFV_KRV||F0433	736.715	2.26883	380.011	157.219
2236	Flavi_NS3-MFV_KRV||F0434	771.09	2.48747	380.011	157.219
1874	Flavi_NS3-MFV_QBV||F0435	529.643	0.951741	380.011	157.219
1405	Flavi_NS3-MFV_QBV||F0436	271.82	-0.688157	380.011	157.219
519	Flavi_NS3-MFV_QBV||F0437	305.053	-0.476779	380.011	157.219
457	Flavi_NS3-MFV_QBV||F0438	231.222	-0.94638	380.011	157.219
2170	Flavi_NS3-MFV_QBV||F0439	640.194	1.65491	380.011	157.219
1108	Flavi_NS3-MFV_QBV||F0440	529.435	0.950414	380.011	157.219
1153	Flavi_NS3-MFV_QBV||F0441	412.379	0.205872	380.011	157.219
107	Flavi_NS3-NOUV_NOUV||F0442	315.916	-0.407681	380.011	157.219
1157	Flavi_NS3-NOUV_NOUV||F0443	441.626	0.391903	380.011	157.219
1601	Flavi_NS3-NOUV_NOUV||F0444	481.548	0.645828	380.011	157.219
1155	Flavi_NS3-NOUV_NOUV||F0445	508.313	0.816069	380.011	157.219
821	Flavi_NS3-NOUV_NOUV||F0446	557.464	1.12869	380.011	157.219
161	Flavi_NS3-NOUV_NOUV||F0447	362.764	-0.109703	380.011	157.219
1711	Flavi_NS3-NTV_BAGV||F0448	393.679	0.0869314	380.011	157.219
2062	Flavi_NS3-NTV_BAGV||F0449	628.642	1.58143	380.011	157.219
164	Flavi_NS3-NTV_BAGV||F0450	435.501	0.352946	380.011	157.219
1302	Flavi_NS3-NTV_BAGV||F0451	370.491	-0.0605548	380.011	157.219
1822	Flavi_NS3-NTV_BAGV||F0452	456.916	0.489154	380.011	157.219
1972	Flavi_NS3-NTV_BAGV||F0453	458.39	0.498527	380.011	157.219
264	Flavi_NS3-NTV_TMUV||F0454	283.158	-0.61604	380.011	157.219
1266	Flavi_NS3-NTV_TMUV||F0455	617.961	1.51349	380.011	157.219
1362	Flavi_NS3-NTV_TMUV||F0456	266.981	-0.718938	380.011	157.219
976	Flavi_NS3-NTV_TMUV||F0457	390.294	0.0654002	380.011	157.219
1525	Flavi_NS3-NTV_TMUV||F0458	393.75	0.0873853	380.011	157.219
1363	Flavi_NS3-NTV_TMUV||F0459	251.948	-0.814552	380.011	157.219
2002	Flavi_NS3-NTV_TMUV||F0460	532.667	0.970976	380.011	157.219
636	Flavi_NS3-RBV_APOIV||F0461	314.452	-0.416992	380.011	157.219
1628	Flavi_NS3-RBV_APOIV||F0462	336.845	-0.27456	380.011	157.219
1663	Flavi_NS3-RBV_APOIV||F0463	491.33	0.708049	380.011	157.219
2096	Flavi_NS3-RBV_APOIV||F0464	426.841	0.297863	380.011	157.219
1364	Flavi_NS3-RBV_APOIV||F0465	494.466	0.727992	380.011	157.219
1287	Flavi_NS3-RBV_APOIV||F0466	378.498	-0.00962543	380.011	157.219
1087	Flavi_NS3-RBV_APOIV||F0467	524.985	0.922109	380.011	157.219
622	Flavi_NS3-RBV_APOIV||F0468	382.026	0.0128135	380.011	157.219
1927	Flavi_NS3-RBV_MMLV||F0469	321.606	-0.371488	380.011	157.219
6	Flavi_NS3-RBV_MMLV||F0470	214.132	-1.05508	380.011	157.219
1913	Flavi_NS3-RBV_MMLV||F0471	374.593	-0.0344643	380.011	157.219
1582	Flavi_NS3-RBV_MMLV||F0472	781.216	2.55188	380.011	157.219
553	Flavi_NS3-RBV_MMLV||F0473	552.253	1.09555	380.011	157.219
277	Flavi_NS3-RBV_MMLV||F0474	533.318	0.975115	380.011	157.219
1602	Flavi_NS3-RBV_MODV||F0475	369.959	-0.0639382	380.011	157.219
2068	Flavi_NS3-RBV_MODV||F0476	799.782	2.66997	380.011	157.219
1378	Flavi_NS3-RBV_MODV||F0477	526.491	0.931689	380.011	157.219
338	Flavi_NS3-RBV_MODV||F0478	296.287	-0.532536	380.011	157.219
1554	Flavi_NS3-RBV_MODV||F0479	471.268	0.580443	380.011	157.219
1386	Flavi_NS3-RBV_MODV||F0480	585.367	1.30617	380.011	157.219
193	Flavi_NS3-RBV_RBV||F0481	284.705	-0.6062	380.011	157.219
727	Flavi_NS3-RBV_RBV||F0482	436.968	0.362278	380.011	157.219
904	Flavi_NS3-RBV_RBV||F0483	296.022	-0.53422	380.011	157.219
961	Flavi_NS3-RBV_RBV||F0484	317.981	-0.394546	380.011	157.219
1197	Flavi_NS3-RBV_RBV||F0485	319.536	-0.384657	380.011	157.219
1418	Flavi_NS3-RBV_RBV||F0486	494.025	0.725186	380.011	157.219
936	Flavi_NS3-RBV_RBV||F0487	466.6	0.550749	380.011	157.219
1494	Flavi_NS3-SPOV_BSGV||F0488	556.017	1.11949	380.011	157.219
300	Flavi_NS3-SPOV_BSGV||F0489	446.238	0.421239	380.011	157.219
655	Flavi_NS3-SPOV_BSGV||F0490	459.183	0.503575	380.011	157.219
1753	Flavi_NS3-SPOV_BSGV||F0491	450.984	0.451421	380.011	157.219
2061	Flavi_NS3-SPOV_BSGV||F0492	619.672	1.52437	380.011	157.219
1651	Flavi_NS3-SPOV_BSGV||F0493	421.656	0.264882	380.011	157.219
1297	Flavi_NS3-SPOV_IGUV||F0494	372.36	-0.0486649	380.011	157.219
819	Flavi_NS3-SPOV_IGUV||F0495	552.605	1.09779	380.011	157.219
339	Flavi_NS3-SPOV_IGUV||F0496	162.246	-1.3851	380.011	157.219
1733	Flavi_NS3-SPOV_IGUV||F0497	452.212	0.459233	380.011	157.219
1318	Flavi_NS3-SPOV_IGUV||F0498	740.75	2.29449	380.011	157.219
1180	Flavi_NS3-SPOV_IGUV||F0499	264.083	-0.737367	380.011	157.219
719	Flavi_NS3-SPOV_IGUV||F0500	465.104	0.541232	380.011	157.219
426	Flavi_NS3-SPOV_KEDV||F0501	562.948	1.16357	380.011	157.219
1462	Flavi_NS3-SPOV_KEDV||F0502	344.921	-0.223198	380.011	157.219
1502	Flavi_NS3-SPOV_KEDV||F0503	556.714	1.12392	380.011	157.219
1199	Flavi_NS3-SPOV_KEDV||F0504	523.249	0.911072	380.011	157.219
750	Flavi_NS3-SPOV_KEDV||F0505	372.903	-0.0452128	380.011	157.219
113	Flavi_NS3-SPOV_KEDV||F0506	10	-2.35348	380.011	157.219
1438	Flavi_NS3-SPOV_KEDV||F0507	531.312	0.962352	380.011	157.219
1048	Flavi_NS3-SPOV_KOKV||F0508	660.499	1.78405	380.011	157.219
1571	Flavi_NS3-SPOV_KOKV||F0509	253.837	-0.802539	380.011	157.219
433	Flavi_NS3-SPOV_KOKV||F0510	499.876	0.762403	380.011	157.219
497	Flavi_NS3-SPOV_KOKV||F0511	490.085	0.700127	380.011	157.219
600	Flavi_NS3-SPOV_KOKV||F0512	451.024	0.451676	380.011	157.219
2011	Flavi_NS3-SPOV_KOKV||F0513	639.363	1.64962	380.011	157.219
1358	Flavi_NS3-SPOV_ZIKV||F0514	516.622	0.868917	380.011	157.219
2059	Flavi_NS3-SPOV_ZIKV||F0515	659.168	1.77559	380.011	157.219
1952	Flavi_NS3-SPOV_ZIKV||F0516	578.433	1.26207	380.011	157.219
1810	Flavi_NS3-SPOV_ZIKV||F0517	622.788	1.54419	380.011	157.219
604	Flavi_NS3-SPOV_ZIKV||F0518	553.158	1.1013	380.011	157.219
1611	Flavi_NS3-YFV_SEPV||F0519	627.06	1.57137	380.011	157.219
755	Flavi_NS3-YFV_SEPV||F0520	291.395	-0.563646	380.011	157.219
1436	Flavi_NS3-YFV_SEPV||F0521	634.824	1.62075	380.011	157.219
571	Flavi_NS3-YFV_SEPV||F0522	326.411	-0.340928	380.011	157.219
1975	Flavi_NS3-YFV_SEPV||F0523	478.447	0.626105	380.011	157.219
915	Flavi_NS3-YFV_SEPV||F0524	360.992	-0.120974	380.011	157.219
1538	Flavi_NS3-YFV_SEPV||F0525	488.504	0.690073	380.011	157.219
177	Flavi_NS3-YFV_SEPV||F0526	393.215	0.0839813	380.011	157.219
1892	Flavi_NS3-YFV_WSLV||F0527	639.849	1.65271	380.011	157.219
2049	Flavi_NS3-YFV_WSLV||F0528	477.431	0.619641	380.011	157.219
174	Flavi_NS3-YFV_WSLV||F0529	323.248	-0.361049	380.011	157.219
1533	Flavi_NS3-YFV_WSLV||F0530	356.118	-0.151975	380.011	157.219
1130	Flavi_NS3-YFV_WSLV||F0531	497.863	0.749598	380.011	157.219
2020	Flavi_NS3-YFV_WSLV||F0532	352.842	-0.172811	380.011	157.219
1594	Flavi_NS3-YFV_WSLV||F0533	662.225	1.79503	380.011	157.219
2037	Flavi_NS3-YFV_YFV||F0534	347.991	-0.203667	380.011	157.219
642	Flavi_NS3-YFV_YFV||F0535	408.474	0.18104	380.011	157.219
2056	Flavi_NS3-YFV_YFV||F0536	594.838	1.36641	380.011	157.219
1284	Flavi_NS3-YFV_YFV||F0537	487.731	0.685156	380.011	157.219
1445	Flavi_NS3-YFV_YFV||F0538	526.935	0.934515	380.011	157.219
1524	Flavi_NS3-YFV_YFV||F0539	390.983	0.0697876	380.011	157.219
1270	Flavi_NS3-YFV_YFV||F0540	583.296	1.293	380.011	157.219
1121	Flavi_NS3-YFV_YFV||F0541	359.076	-0.13316	380.011	157.219
1969	Flavi_NS3-YOKV_EBV||F0542	305.255	-0.475493	380.011	157.219
1308	Flavi_NS3-YOKV_EBV||F0543	310.089	-0.444747	380.011	157.219
1860	Flavi_NS3-YOKV_EBV||F0544	553.153	1.10128	380.011	157.219
1345	Flavi_NS3-YOKV_EBV||F0545	398.189	0.115621	380.011	157.219
1262	Flavi_NS3-YOKV_EBV||F0546	463.254	0.529466	380.011	157.219
184	Flavi_NS3-YOKV_EBV||F0547	322.191	-0.367768	380.011	157.219
1166	Flavi_NS3-YOKV_YOKV||F0548	549.713	1.07939	380.011	157.219
1669	Flavi_NS3-YOKV_YOKV||F0549	580.227	1.27348	380.011	157.219
1781	Flavi_NS3-YOKV_YOKV||F0550	638.685	1.64531	380.011	157.219
2032	Flavi_NS3-YOKV_YOKV||F0551	469.354	0.568265	380.011	157.219
1431	Flavi_NS3-YOKV_YOKV||F0552	409.671	0.188653	380.011	157.219
1899	Flavi_NS3-YOKV_YOKV||F0553	490.167	0.700649	380.011	157.219
1909	Flavi_NS3-YOKV_YOKV||F0554	324.553	-0.352749	380.011	157.219
1994	Flavi_NS5-Flavi_Generic|APOIV|F0555	619.344	1.52229	380.011	157.219
1015	Flavi_NS5-Flavi_Generic|BSGV|F0556	464.112	0.534926	380.011	157.219
564	Flavi_NS5-Flavi_Generic|BSGV|F0557	17808.8	110.857	380.011	157.219
2044	Flavi_NS5-Flavi_Generic|CFAV|F0558	1739.41	8.6465	380.011	157.219
1621	Flavi_NS5-Flavi_Generic|DENV2|F0559	1608.45	7.81356	380.011	157.219
1033	Flavi_NS5-Flavi_Generic|DENV3|F0560	18669.9	116.334	380.011	157.219
2183	Flavi_NS5-Flavi_Generic|IGUV|F0561	687.713	1.95715	380.011	157.219
494	Flavi_NS5-Flavi_Generic|ILHV|F0562	521.497	0.899925	380.011	157.219
1987	Flavi_NS5-Flavi_Generic|ILHV|F0563	535.921	0.991668	380.011	157.219
1570	Flavi_NS5-Flavi_Generic|JEV|F0564	545.38	1.05183	380.011	157.219
929	Flavi_NS5-Flavi_Generic|JEV|F0565	1721.04	8.52968	380.011	157.219
1356	Flavi_NS5-Flavi_Generic|KSIV|F0566	638.413	1.64357	380.011	157.219
986	Flavi_NS5-Flavi_Generic|KUNV|F0567	405.193	0.160169	380.011	157.219
721	Flavi_NS5-Flavi_Generic|KUNV|F0568	1395.24	6.45739	380.011	157.219
169	Flavi_NS5-Flavi_Generic|KUNV|F0569	381.638	0.0103447	380.011	157.219
893	Flavi_NS5-Flavi_Generic|MMLV|F0570	15955.7	99.0698	380.011	157.219
730	Flavi_NS5-Flavi_Generic|MVEV|F0571	542.655	1.0345	380.011	157.219
7	Flavi_NS5-Flavi_Generic|MVEV|F0572	493.408	0.721266	380.011	157.219
664	Flavi_NS5-Flavi_Generic|QBV|F0573	571.622	1.21875	380.011	157.219
2034	Flavi_NS5-Flavi_Generic|RBV|F0574	1659.31	8.13705	380.011	157.219
1081	Flavi_NS5-Flavi_Generic|ROCV|F0575	516.238	0.866476	380.011	157.219
795	Flavi_NS5-Flavi_Generic|TBEVCE|F0576	405.378	0.161345	380.011	157.219
1163	Flavi_NS5-Flavi_Generic|USUV|F0577	5966.7	35.5344	380.011	157.219
640	Flavi_NS5-Flavi_Generic|WNVL1|F0578	941.069	3.56863	380.011	157.219
1667	Flavi_NS5-CYV_CYV||F0579	559.341	1.14063	380.011	157.219
2080	Flavi_NS5-CYV_CYV||F0580	351.136	-0.183663	380.011	157.219
152	Flavi_NS5-CYV_CYV||F0581	388.093	0.051406	380.011	157.219
2194	Flavi_NS5-CYV_CYV||F0582	554.833	1.11196	380.011	157.219
1939	Flavi_NS5-CYV_CYV||F0583	520.421	0.893082	380.011	157.219
1678	Flavi_NS5-CYV_CYV||F0584	520.602	0.894231	380.011	157.219
28	Flavi_NS5-CYV_CYV||F0585	378.913	-0.00698474	380.011	157.219
593	Flavi_NS5-CYV_CYV||F0586	520.803	0.89551	380.011	157.219
1509	Flavi_NS5-DENV_DENV1||F0587	503.323	0.784326	380.011	157.219
698	Flavi_NS5-DENV_DENV1||F0588	476.144	0.611458	380.011	157.219
287	Flavi_NS5-DENV_DENV1||F0589	387.213	0.0458083	380.011	157.219
707	Flavi_NS5-DENV_DENV1||F0590	405.528	0.162301	380.011	157.219
1012	Flavi_NS5-DENV_DENV1||F0591	305.592	-0.473347	380.011	157.219
13	Flavi_NS5-DENV_DENV1||F0592	452.806	0.463016	380.011	157.219
1250	Flavi_NS5-DENV_DENV2||F0593	455.859	0.482429	380.011	157.219
2007	Flavi_NS5-DENV_DENV2||F0594	693.765	1.99564	380.011	157.219
1755	Flavi_NS5-DENV_DENV2||F0595	332.51	-0.302136	380.011	157.219
1369	Flavi_NS5-DENV_DENV2||F0596	407.441	0.174466	380.011	157.219
575	Flavi_NS5-DENV_DENV2||F0597	409.903	0.190124	380.011	157.219
1394	Flavi_NS5-DENV_DENV2||F0598	447.303	0.428013	380.011	157.219
1542	Flavi_NS5-DENV_DENV2||F0599	581.877	1.28397	380.011	157.219
714	Flavi_NS5-DENV_DENV2||F0600	606.184	1.43858	380.011	157.219
1088	Flavi_NS5-DENV_DENV3||F0601	4162.91	24.0613	380.011	157.219
48	Flavi_NS5-DENV_DENV3||F0602	2763.75	15.1619	380.011	157.219
1317	Flavi_NS5-DENV_DENV3||F0603	10287.9	63.0197	380.011	157.219
1483	Flavi_NS5-DENV_DENV3||F0604	9241.05	56.361	380.011	157.219
1979	Flavi_NS5-DENV_DENV3||F0605	8008.51	48.5215	380.011	157.219
834	Flavi_NS5-DENV_DENV3||F0606	12719.6	78.4862	380.011	157.219
918	Flavi_NS5-DENV_DENV4||F0607	536.834	0.997479	380.011	157.219
634	Flavi_NS5-DENV_DENV4||F0608	334.108	-0.291972	380.011	157.219
256	Flavi_NS5-DENV_DENV4||F0609	266.216	-0.723799	380.011	157.219
258	Flavi_NS5-DENV_DENV4||F0610	510.88	0.832395	380.011	157.219
1017	Flavi_NS5-DENV_DENV4||F0611	372.17	-0.0498752	380.011	157.219
178	Flavi_NS5-DENV_DENV4||F0612	351.226	-0.183092	380.011	157.219
435	Flavi_NS5-JEV_Clade|KUNV|F0613	533.124	0.973878	380.011	157.219
974	Flavi_NS5-JEV_Clade|MVEV|F0614	378.278	-0.0110283	380.011	157.219
718	Flavi_NS5-JEV_Clade|SLEV|F0615	580.829	1.27731	380.011	157.219
1919	Flavi_NS5-JEV_Clade|USUV|F0616	562.609	1.16142	380.011	157.219
284	Flavi_NS5-JEV_Clade|WNVL1|F0617	161.323	-1.39098	380.011	157.219
2196	Flavi_NS5-JEV_Clade|WNVL1|F0618	367.447	-0.0799199	380.011	157.219
1605	Flavi_NS5-JEV_Clade|WNVL2|F0619	614.407	1.49088	380.011	157.219
2220	Flavi_NS5-JEV_Clade|WNVL2|F0620	719.949	2.16219	380.011	157.219
16	Flavi_NS5-JEV_Clade|WNVL2|F0621	583.286	1.29294	380.011	157.219
1941	Flavi_NS5-JEV_JEV||F0622	860.951	3.05904	380.011	157.219
829	Flavi_NS5-JEV_JEV||F0623	495.454	0.734277	380.011	157.219
351	Flavi_NS5-JEV_JEV||F0624	402.216	0.14123	380.011	157.219
2122	Flavi_NS5-JEV_JEV||F0625	617.874	1.51293	380.011	157.219
597	Flavi_NS5-JEV_JEV||F0626	470.151	0.57334	380.011	157.219
880	Flavi_NS5-JEV_JEV||F0627	497.188	0.745307	380.011	157.219
2088	Flavi_NS5-JEV_KUNV||F0628	559.055	1.13882	380.011	157.219
1193	Flavi_NS5-JEV_KUNV||F0629	324.798	-0.351188	380.011	157.219
151	Flavi_NS5-JEV_KUNV||F0630	409.861	0.189856	380.011	157.219
783	Flavi_NS5-JEV_KUNV||F0631	406.879	0.17089	380.011	157.219
659	Flavi_NS5-JEV_MVEV||F0632	486.272	0.675872	380.011	157.219
291	Flavi_NS5-JEV_MVEV||F0633	268.441	-0.709647	380.011	157.219
203	Flavi_NS5-JEV_MVEV||F0634	519.23	0.885504	380.011	157.219
2181	Flavi_NS5-JEV_MVEV||F0635	607.912	1.44957	380.011	157.219
532	Flavi_NS5-JEV_SLEV||F0636	378.464	-0.00984548	380.011	157.219
1739	Flavi_NS5-JEV_SLEV||F0637	658.635	1.7722	380.011	157.219
1807	Flavi_NS5-JEV_SLEV||F0638	524.828	0.921112	380.011	157.219
1870	Flavi_NS5-JEV_SLEV||F0639	554.744	1.11139	380.011	157.219
2224	Flavi_NS5-JEV_SLEV||F0640	554.02	1.10679	380.011	157.219
2112	Flavi_NS5-JEV_SLEV||F0641	560.599	1.14864	380.011	157.219
31	Flavi_NS5-JEV_USUV||F0642	298.812	-0.516471	380.011	157.219
1005	Flavi_NS5-JEV_USUV||F0643	436.414	0.35875	380.011	157.219
1107	Flavi_NS5-JEV_USUV||F0644	609.247	1.45806	380.011	157.219
844	Flavi_NS5-JEV_USUV||F0645	306.384	-0.468313	380.011	157.219
1122	Flavi_NS5-JEV_WNVL1/KUNV|KUNV|F0646	174.659	-1.30615	380.011	157.219
1996	Flavi_NS5-JEV_WNVL1/KUNV|WNVL1|F0647	527.896	0.940628	380.011	157.219
1435	Flavi_NS5-JEV_WNVL1/KUNV|WNVL1|F0648	478.287	0.625087	380.011	157.219
617	Flavi_NS5-JEV_WNVL1||F0649	273.313	-0.67866	380.011	157.219
1820	Flavi_NS5-JEV_WNVL1||F0650	476.497	0.613699	380.011	157.219
1419	Flavi_NS5-JEV_WNVL1||F0651	394.589	0.0927217	380.011	157.219
1339	Flavi_NS5-JEV_WNVL1||F0652	418.862	0.247112	380.011	157.219
980	Flavi_NS5-JEV_WNVL1||F0653	341.918	-0.242294	380.011	157.219
1143	Flavi_NS5-JEV_WNVL1||F0654	377.516	-0.0158695	380.011	157.219
557	Flavi_NS5-JEV_WNVL2||F0655	370.981	-0.0574397	380.011	157.219
1973	Flavi_NS5-JEV_WNVL2||F0656	393.925	0.0884993	380.011	157.219
691	Flavi_NS5-JEV_WNVL2||F0657	528.1	0.941921	380.011	157.219
985	Flavi_NS5-JEV_WNVL2||F0658	426.666	0.296749	380.011	157.219
607	Flavi_NS5-JEV_WNVL2||F0659	545.045	1.0497	380.011	157.219
1797	Flavi_NS5-MBV_ILHV||F0660	374.949	-0.0322019	380.011	157.219
2146	Flavi_NS5-MBV_ILHV||F0661	510.998	0.833144	380.011	157.219
1183	Flavi_NS5-MBV_ILHV||F0662	269.93	-0.700178	380.011	157.219
1002	Flavi_NS5-MBV_ROCV||F0663	638.615	1.64486	380.011	157.219
694	Flavi_NS5-MBV_ROCV||F0664	411.171	0.198191	380.011	157.219
363	Flavi_NS5-MBV_ROCV||F0665	339.425	-0.258152	380.011	157.219
1022	Flavi_NS5-MBV_ROCV||F0666	321.744	-0.370615	380.011	157.219
196	Flavi_NS5-MBV_ROCV||F0667	367.449	-0.0799061	380.011	157.219
678	Flavi_NS5-MBV_ROCV||F0668	376.454	-0.0226294	380.011	157.219
1841	Flavi_NS5-MFV_AeFV||F0669	663.006	1.8	380.011	157.219
1463	Flavi_NS5-MFV_AeFV||F0670	394.01	0.0890357	380.011	157.219
1014	Flavi_NS5-MFV_AeFV||F0671	458.158	0.497056	380.011	157.219
1208	Flavi_NS5-MFV_AeFV||F0672	303.939	-0.483862	380.011	157.219
283	Flavi_NS5-MFV_AeFV||F0673	306.965	-0.464614	380.011	157.219
1580	Flavi_NS5-MFV_AeFV||F0674	391.9	0.0756191	380.011	157.219
2141	Flavi_NS5-MFV_AeFV||F0675	369.54	-0.0666064	380.011	157.219
261	Flavi_NS5-MFV_AeFV||F0676	305.675	-0.472818	380.011	157.219
2235	Flavi_NS5-MFV_CFAV||F0677	727.089	2.20761	380.011	157.219
21	Flavi_NS5-MFV_CFAV||F0678	299.475	-0.512256	380.011	157.219
2025	Flavi_NS5-MFV_CFAV||F0679	582.777	1.2897	380.011	157.219
327	Flavi_NS5-MFV_CFAV||F0680	536.459	0.995092	380.011	157.219
1479	Flavi_NS5-MFV_CFAV||F0681	420.989	0.260639	380.011	157.219
36	Flavi_NS5-MFV_CFAV||F0682	413.19	0.211037	380.011	157.219
560	Flavi_NS5-MFV_CxFV||F0683	561.32	1.15322	380.011	157.219
1205	Flavi_NS5-MFV_CxFV||F0684	534.036	0.979682	380.011	157.219
545	Flavi_NS5-MFV_CxFV||F0685	507.319	0.809743	380.011	157.219
222	Flavi_NS5-MFV_CxFV||F0686	324.414	-0.353629	380.011	157.219
141	Flavi_NS5-MFV_CxFV||F0687	329.652	-0.320311	380.011	157.219
956	Flavi_NS5-MFV_CxFV||F0688	319.883	-0.38245	380.011	157.219
684	Flavi_NS5-MFV_CxFV||F0689	628.107	1.57802	380.011	157.219
484	Flavi_NS5-MFV_CxFV||F0690	389.201	0.0584478	380.011	157.219
103	Flavi_NS5-MFV_KRV||F0691	318.377	-0.392029	380.011	157.219
191	Flavi_NS5-MFV_KRV||F0692	429.249	0.313177	380.011	157.219
1828	Flavi_NS5-MFV_KRV||F0693	561.956	1.15727	380.011	157.219
1712	Flavi_NS5-MFV_KRV||F0694	487.71	0.685019	380.011	157.219
1515	Flavi_NS5-MFV_KRV||F0695	430.118	0.318706	380.011	157.219
805	Flavi_NS5-MFV_KRV||F0696	312.968	-0.426434	380.011	157.219
682	Flavi_NS5-MFV_KRV||F0697	205.089	-1.11261	380.011	157.219
227	Flavi_NS5-MFV_KRV||F0698	195.824	-1.17153	380.011	157.219
2074	Flavi_NS5-MFV_QBV||F0699	368.117	-0.0756563	380.011	157.219
1192	Flavi_NS5-MFV_QBV||F0700	508.375	0.816461	380.011	157.219
241	Flavi_NS5-MFV_QBV||F0701	219.792	-1.01908	380.011	157.219
1194	Flavi_NS5-MFV_QBV||F0702	475.91	0.609965	380.011	157.219
1990	Flavi_NS5-MFV_QBV||F0703	492.028	0.712484	380.011	157.219
1983	Flavi_NS5-MFV_QBV||F0704	534.807	0.984585	380.011	157.219
86	Flavi_NS5-MFV_QBV||F0705	423.6	0.277246	380.011	157.219
1035	Flavi_NS5-MFV_QBV||F0706	599.794	1.39793	380.011	157.219
1965	Flavi_NS5-NOUV_NOUV||F0707	459.591	0.506167	380.011	157.219
658	Flavi_NS5-NOUV_NOUV||F0708	510.518	0.830091	380.011	157.219
1008	Flavi_NS5-NOUV_NOUV||F0709	559.465	1.14142	380.011	157.219
2177	Flavi_NS5-NOUV_NOUV||F0710	845.785	2.96257	380.011	157.219
533	Flavi_NS5-NOUV_NOUV||F0711	394.921	0.0948328	380.011	157.219
2125	Flavi_NS5-NOUV_NOUV||F0712	600.762	1.4041	380.011	157.219
624	Flavi_NS5-NOUV_NOUV||F0713	333.817	-0.293822	380.011	157.219
2031	Flavi_NS5-NTV_BAGV||F0714	452.399	0.460423	380.011	157.219
76	Flavi_NS5-NTV_BAGV||F0715	544.233	1.04454	380.011	157.219
633	Flavi_NS5-NTV_BAGV||F0716	390.184	0.0647057	380.011	157.219
468	Flavi_NS5-NTV_BAGV||F0717	278.431	-0.646106	380.011	157.219
1328	Flavi_NS5-NTV_BAGV||F0718	629.176	1.58482	380.011	157.219
804	Flavi_NS5-NTV_BAGV||F0719	430.64	0.322028	380.011	157.219
399	Flavi_NS5-NTV_BAGV||F0720	91.5525	-1.83476	380.011	157.219
1368	Flavi_NS5-NTV_BAGV||F0721	415.924	0.228421	380.011	157.219
1682	Flavi_NS5-NTV_TMUV||F0722	476.535	0.61394	380.011	157.219
452	Flavi_NS5-NTV_TMUV||F0723	359.957	-0.127555	380.011	157.219
950	Flavi_NS5-NTV_TMUV||F0724	603.304	1.42026	380.011	157.219
2139	Flavi_NS5-NTV_TMUV||F0725	355.082	-0.158563	380.011	157.219
2053	Flavi_NS5-NTV_TMUV||F0726	681.675	1.91875	380.011	157.219
376	Flavi_NS5-NTV_TMUV||F0727	478.435	0.62603	380.011	157.219
1224	Flavi_NS5-NTV_TMUV||F0728	574.165	1.23492	380.011	157.219
1697	Flavi_NS5-NTV_TMUV||F0729	521.85	0.902173	380.011	157.219
504	Flavi_NS5-RBV_APOIV||F0730	530.476	0.957036	380.011	157.219
652	Flavi_NS5-RBV_APOIV||F0731	486.851	0.679558	380.011	157.219
1382	Flavi_NS5-RBV_APOIV||F0732	514.439	0.855033	380.011	157.219
219	Flavi_NS5-RBV_APOIV||F0733	394.597	0.0927698	380.011	157.219
1548	Flavi_NS5-RBV_APOIV||F0734	502.375	0.778302	380.011	157.219
1118	Flavi_NS5-RBV_APOIV||F0735	474.535	0.601218	380.011	157.219
448	Flavi_NS5-RBV_APOIV||F0736	468.405	0.562234	380.011	157.219
67	Flavi_NS5-RBV_APOIV||F0737	219.853	-1.0187	380.011	157.219
726	Flavi_NS5-RBV_MMLV||F0738	511.415	0.835799	380.011	157.219
854	Flavi_NS5-RBV_MMLV||F0739	395.521	0.0986494	380.011	157.219
332	Flavi_NS5-RBV_MMLV||F0740	248.76	-0.834832	380.011	157.219
1707	Flavi_NS5-RBV_MMLV||F0741	414.088	0.216744	380.011	157.219
1260	Flavi_NS5-RBV_MODV||F0742	525.729	0.92684	380.011	157.219
711	Flavi_NS5-RBV_MODV||F0743	345.726	-0.218074	380.011	157.219
1526	Flavi_NS5-RBV_MODV||F0744	304.924	-0.477597	380.011	157.219
1575	Flavi_NS5-RBV_MODV||F0745	259.062	-0.769303	380.011	157.219
668	Flavi_NS5-RBV_MODV||F0746	491.893	0.711625	380.011	157.219
1375	Flavi_NS5-RBV_MODV||F0747	579.476	1.26871	380.011	157.219
816	Flavi_NS5-RBV_MODV||F0748	512.243	0.841066	380.011	157.219
491	Flavi_NS5-RBV_RBV||F0749	465.604	0.544416	380.011	157.219
386	Flavi_NS5-RBV_RBV||F0750	336.537	-0.27652	380.011	157.219
1718	Flavi_NS5-RBV_RBV||F0751	557.502	1.12894	380.011	157.219
1837	Flavi_NS5-RBV_RBV||F0752	467.716	0.557846	380.011	157.219
1715	Flavi_NS5-RBV_RBV||F0753	535.306	0.987755	380.011	157.219
1790	Flavi_NS5-RBV_RBV||F0754	467.839	0.55863	380.011	157.219
1497	Flavi_NS5-SPOV_BSGV||F0755	645.251	1.68707	380.011	157.219
1408	Flavi_NS5-SPOV_BSGV||F0756	403.968	0.152378	380.011	157.219
1440	Flavi_NS5-SPOV_BSGV||F0757	564.466	1.17323	380.011	157.219
1071	Flavi_NS5-SPOV_BSGV||F0758	307.933	-0.458459	380.011	157.219
923	Flavi_NS5-SPOV_BSGV||F0759	437.587	0.366211	380.011	157.219
537	Flavi_NS5-SPOV_BSGV||F0760	4261.63	24.6892	380.011	157.219
244	Flavi_NS5-SPOV_IGUV||F0761	309.236	-0.450172	380.011	157.219
1228	Flavi_NS5-SPOV_IGUV||F0762	512.904	0.845268	380.011	157.219
2015	Flavi_NS5-SPOV_IGUV||F0763	609.093	1.45708	380.011	157.219
1672	Flavi_NS5-SPOV_IGUV||F0764	482.373	0.651075	380.011	157.219
521	Flavi_NS5-SPOV_IGUV||F0765	291.792	-0.561122	380.011	157.219
803	Flavi_NS5-SPOV_KEDV||F0766	219.91	-1.01833	380.011	157.219
1714	Flavi_NS5-SPOV_KEDV||F0767	535.984	0.992074	380.011	157.219
1003	Flavi_NS5-SPOV_KEDV||F0768	504.171	0.789724	380.011	157.219
1476	Flavi_NS5-SPOV_KEDV||F0769	592.861	1.35384	380.011	157.219
1469	Flavi_NS5-SPOV_KEDV||F0770	421.241	0.262241	380.011	157.219
1200	Flavi_NS5-SPOV_KOKV||F0771	483.921	0.660922	380.011	157.219
1923	Flavi_NS5-SPOV_KOKV||F0772	390.293	0.0653933	380.011	157.219
2228	Flavi_NS5-SPOV_KOKV||F0773	737.429	2.27337	380.011	157.219
1096	Flavi_NS5-SPOV_KOKV||F0774	389.08	0.0576776	380.011	157.219
447	Flavi_NS5-SPOV_KOKV||F0775	441.429	0.390651	380.011	157.219
1566	Flavi_NS5-SPOV_KOKV||F0776	525.319	0.924234	380.011	157.219
318	Flavi_NS5-SPOV_ZIKV||F0777	474.082	0.598337	380.011	157.219
1724	Flavi_NS5-SPOV_ZIKV||F0778	681.507	1.91767	380.011	157.219
917	Flavi_NS5-SPOV_ZIKV||F0779	390.709	0.0680409	380.011	157.219
1985	Flavi_NS5-SPOV_ZIKV||F0780	321.437	-0.372568	380.011	157.219
189	Flavi_NS5-SPOV_ZIKV||F0781	268.242	-0.710912	380.011	157.219
1335	Flavi_NS5-YFV_SEPV||F0782	493.7	0.723123	380.011	157.219
229	Flavi_NS5-YFV_SEPV||F0783	153.83	-1.43864	380.011	157.219
585	Flavi_NS5-YFV_SEPV||F0784	379.039	-0.00618704	380.011	157.219
1984	Flavi_NS5-YFV_SEPV||F0785	348.923	-0.19774	380.011	157.219
2004	Flavi_NS5-YFV_SEPV||F0786	1064.16	4.35153	380.011	157.219
70	Flavi_NS5-YFV_SEPV||F0787	228.564	-0.96329	380.011	157.219
387	Flavi_NS5-YFV_WSLV||F0788	396.264	0.103374	380.011	157.219
59	Flavi_NS5-YFV_WSLV||F0789	183.192	-1.25188	380.011	157.219
957	Flavi_NS5-YFV_WSLV||F0790	384.849	0.0307688	380.011	157.219
1537	Flavi_NS5-YFV_WSLV||F0791	546.711	1.0603	380.011	157.219
675	Flavi_NS5-YFV_WSLV||F0792	286.822	-0.592735	380.011	157.219
2230	Flavi_NS5-YFV_WSLV||F0793	774.671	2.51025	380.011	157.219
1957	Flavi_NS5-YFV_WSLV||F0794	480.611	0.639866	380.011	157.219
1703	Flavi_NS5-YFV_WSLV||F0795	379.473	-0.00342257	380.011	157.219
1608	Flavi_NS5-YFV_YFV||F0796	518.501	0.880869	380.011	157.219
1545	Flavi_NS5-YFV_YFV||F0797	503.433	0.785028	380.011	157.219
17	Flavi_NS5-YFV_YFV||F0798	276.314	-0.65957	380.011	157.219
1598	Flavi_NS5-YFV_YFV||F0799	625.574	1.56191	380.011	157.219
444	Flavi_NS5-YFV_YFV||F0800	543.133	1.03754	380.011	157.219
764	Flavi_NS5-YFV_YFV||F0801	532.331	0.968837	380.011	157.219
272	Flavi_NS5-YFV_YFV||F0802	2116.49	11.0449	380.011	157.219
45	Flavi_NS5-YFV_YFV||F0803	323.479	-0.359578	380.011	157.219
1267	Flavi_NS5-YOKV_EBV||F0804	390.809	0.0686804	380.011	157.219
1875	Flavi_NS5-YOKV_EBV||F0805	423.334	0.275555	380.011	157.219
279	Flavi_NS5-YOKV_EBV||F0806	458.734	0.500721	380.011	157.219
1179	Flavi_NS5-YOKV_EBV||F0807	534.782	0.984427	380.011	157.219
1978	Flavi_NS5-YOKV_EBV||F0808	615.996	1.50099	380.011	157.219
1778	Flavi_NS5-YOKV_EBV||F0809	676.855	1.88809	380.011	157.219
1100	Flavi_NS5-YOKV_YOKV||F0810	504.558	0.792186	380.011	157.219
314	Flavi_NS5-YOKV_YOKV||F0811	457.28	0.491472	380.011	157.219
1182	Flavi_NS5-YOKV_YOKV||F0812	470.798	0.577452	380.011	157.219
921	Flavi_NS5-YOKV_YOKV||F0813	328.232	-0.329347	380.011	157.219
1727	Flavi_NS5-YOKV_YOKV||F0814	530.305	0.95595	380.011	157.219
490	Flavi_NS5-YOKV_YOKV||F0815	482.688	0.653076	380.011	157.219
425	Ortho_S-ANV_ANAV||O0001	255.724	-0.790539	380.011	157.219
131	Ortho_S-ANV_ANAV||O0002	366.677	-0.0848161	380.011	157.219
1655	Ortho_S-ANV_ANAV||O0003	393.756	0.0874197	380.011	157.219
90	Ortho_S-ANV_ANAV||O0004	286.301	-0.59605	380.011	157.219
1835	Ortho_S-ANV_ANAV||O0005	505.182	0.796154	380.011	157.219
1221	Ortho_S-ANV_ANAV||O0006	340.407	-0.251908	380.011	157.219
1735	Ortho_S-ANV_ANBV||O0007	395.426	0.0980443	380.011	157.219
478	Ortho_S-ANV_ANBV||O0008	453.151	0.465209	380.011	157.219
1365	Ortho_S-ANV_ANBV||O0009	1153.47	4.91962	380.011	157.219
248	Ortho_S-ANV_ANBV||O0010	396.905	0.107452	380.011	157.219
2057	Ortho_S-ANV_ANBV||O0011	580.49	1.27516	380.011	157.219
2191	Ortho_S-ANV_ANBV||O0012	317.383	-0.398349	380.011	157.219
1448	Ortho_S-APEUV_APEUV||O0013	459.93	0.508327	380.011	157.219
54	Ortho_S-APEUV_APEUV||O0014	373.585	-0.0408735	380.011	157.219
1889	Ortho_S-APEUV_APEUV||O0015	466.323	0.548989	380.011	157.219
308	Ortho_S-APEUV_APEUV||O0016	307.907	-0.458624	380.011	157.219
1127	Ortho_S-APEUV_APEUV||O0017	230.498	-0.950988	380.011	157.219
482	Ortho_S-APEUV_APEUV||O0018	313.441	-0.423422	380.011	157.219
896	Ortho_S-BUNV_Clade|BATV|O0019	493.063	0.719072	380.011	157.219
757	Ortho_S-BUNV_Clade|BIRV|O0020	487.569	0.684125	380.011	157.219
1349	Ortho_S-BUNV_Clade|BIRV|O0021	222.82	-0.999826	380.011	157.219
1203	Ortho_S-BUNV_Clade|BIRV|O0022	306.439	-0.467963	380.011	157.219
2033	Ortho_S-BUNV_Clade|BOZOV|O0023	578.023	1.25946	380.011	157.219
1073	Ortho_S-BUNV_Clade|BUNV|O0024	314.528	-0.416511	380.011	157.219
1747	Ortho_S-BUNV_Clade|CVV|O0025	492.166	0.713365	380.011	157.219
688	Ortho_S-BUNV_Clade|FSV|O0026	190.925	-1.20269	380.011	157.219
1481	Ortho_S-BUNV_Clade|FSV|O0060	336.418	-0.277277	380.011	157.219
1962	Ortho_S-BUNV_Clade|ILEV|O0027	222.391	-1.00255	380.011	157.219
1392	Ortho_S-BUNV_Clade|ILEV|O0028	444.099	0.40763	380.011	157.219
1403	Ortho_S-BUNV_Clade|ILEV|O0029	210.864	-1.07587	380.011	157.219
1799	Ortho_S-BUNV_Clade|MAGV|O0030	416.485	0.23199	380.011	157.219
1607	Ortho_S-BUNV_Clade|MAGV|O0031	603.848	1.42372	380.011	157.219
2149	Ortho_S-BUNV_Clade|MAGV|O0032	498.146	0.7514	380.011	157.219
2086	Ortho_S-BUNV_Clade|MBOV|O0033	384.842	0.0307275	380.011	157.219
1626	Ortho_S-BUNV_Clade|MBOV|O0034	248.444	-0.83684	380.011	157.219
1062	Ortho_S-BUNV_Clade|MBOV|O0035	399.531	0.124155	380.011	157.219
1895	Ortho_S-BUNV_Clade|MBOV|O0036	668.292	1.83362	380.011	157.219
1904	Ortho_S-BUNV_Clade|MDV|O0037	345.809	-0.217545	380.011	157.219
1938	Ortho_S-BUNV_Clade|MDV|O0038	479.973	0.635808	380.011	157.219
1379	Ortho_S-BUNV_Clade|MDV|O0039	426.502	0.295704	380.011	157.219
1492	Ortho_S-BUNV_Clade|NDV|O0040	449.227	0.440247	380.011	157.219
839	Ortho_S-BUNV_Clade|NDV|O0041	429.279	0.31337	380.011	157.219
1700	Ortho_S-BUNV_Clade|NDV|O0042	687.529	1.95598	380.011	157.219
1618	Ortho_S-BUNV_Clade|NOLAV|O0043	416.02	0.229033	380.011	157.219
1404	Ortho_S-BUNV_Clade|NOLAV|O0044	101.661	-1.77046	380.011	157.219
471	Ortho_S-BUNV_Clade|NOLAV|O0045	402.14	0.140749	380.011	157.219
1245	Ortho_S-BUNV_Clade|NOLAV|O0046	410.44	0.193542	380.011	157.219
18	Ortho_S-BUNV_Clade|NORV|O0047	327.325	-0.335117	380.011	157.219
874	Ortho_S-BUNV_Clade|NORV|O0048	379.996	-0.000101089	380.011	157.219
156	Ortho_S-BUNV_Clade|NORV|O0049	333.407	-0.296428	380.011	157.219
1632	Ortho_S-BUNV_Clade|NORV|O0050	323.255	-0.361001	380.011	157.219
541	Ortho_S-BUNV_Clade|NRIV|O0051	305.238	-0.475603	380.011	157.219
1348	Ortho_S-BUNV_Clade|NRIV|O0052	332.998	-0.299035	380.011	157.219
1742	Ortho_S-BUNV_Clade|NRIV|O0053	195.028	-1.17659	380.011	157.219
1567	Ortho_S-BUNV_Clade|NRIV|O0054	586.954	1.31627	380.011	157.219
1316	Ortho_S-BUNV_Clade|POTV|O0055	694.671	2.00141	380.011	157.219
1863	Ortho_S-BUNV_Clade|POTV|O0056	494.514	0.728301	380.011	157.219
2012	Ortho_S-BUNV_Clade|SHOV|O0057	438.855	0.374278	380.011	157.219
505	Ortho_S-BUNV_Clade|SHOV|O0058	10	-2.35348	380.011	157.219
1644	Ortho_S-BUNV_Clade|TSV|O0059	349.522	-0.19393	380.011	157.219
55	Ortho_S-BUNV_BATV||O0061	307.969	-0.458232	380.011	157.219
459	Ortho_S-BUNV_BATV||O0062	406.295	0.167177	380.011	157.219
1021	Ortho_S-BUNV_BATV||O0063	376.873	-0.0199612	380.011	157.219
665	Ortho_S-BUNV_BATV||O0064	399.946	0.126796	380.011	157.219
138	Ortho_S-BUNV_BATV||O0065	355.943	-0.153089	380.011	157.219
1549	Ortho_S-BUNV_BATV||O0066	644.183	1.68027	380.011	157.219
1390	Ortho_S-BUNV_BOZOV||O0067	463.787	0.532856	380.011	157.219
790	Ortho_S-BUNV_BOZOV||O0068	236.104	-0.915331	380.011	157.219
1075	Ortho_S-BUNV_BOZOV||O0069	327.573	-0.333535	380.011	157.219
1685	Ortho_S-BUNV_BOZOV||O0070	279.484	-0.639408	380.011	157.219
356	Ortho_S-BUNV_BOZOV||O0071	256.581	-0.785085	380.011	157.219
1119	Ortho_S-BUNV_BOZOV||O0072	459.361	0.504709	380.011	157.219
627	Ortho_S-BUNV_BOZOV||O0073	339.124	-0.260064	380.011	157.219
1600	Ortho_S-BUNV_BOZOV||O0074	390.672	0.0678071	380.011	157.219
211	Ortho_S-BUNV_CVV||O0075	439.091	0.375777	380.011	157.219
42	Ortho_S-BUNV_CVV||O0076	340.44	-0.251695	380.011	157.219
822	Ortho_S-BUNV_CVV||O0077	495.777	0.736333	380.011	157.219
52	Ortho_S-BUNV_CVV||O0078	348.429	-0.200882	380.011	157.219
311	Ortho_S-BUNV_CVV||O0079	348.015	-0.203516	380.011	157.219
1190	Ortho_S-BUNV_CVV||O0080	497.005	0.744145	380.011	157.219
2076	Ortho_S-BUNV_CVV||O0081	434.341	0.345567	380.011	157.219
200	Ortho_S-BUNV_CVV||O0082	390.372	0.0658954	380.011	157.219
1824	Ortho_S-BUNV_FSV||O0083	610.19	1.46406	380.011	157.219
1019	Ortho_S-BUNV_FSV||O0084	236.182	-0.914836	380.011	157.219
268	Ortho_S-BUNV_FSV||O0085	221.129	-1.01058	380.011	157.219
324	Ortho_S-BUNV_FSV||O0086	500.645	0.767292	380.011	157.219
1829	Ortho_S-BUNV_GERV||O0087	452.938	0.463855	380.011	157.219
74	Ortho_S-BUNV_GERV||O0088	286.783	-0.592983	380.011	157.219
1347	Ortho_S-BUNV_GERV||O0089	484.104	0.662085	380.011	157.219
1850	Ortho_S-BUNV_GERV||O0090	365.684	-0.091129	380.011	157.219
1219	Ortho_S-BUNV_GERV||O0091	551.963	1.09371	380.011	157.219
1231	Ortho_S-BUNV_GERV||O0092	633.28	1.61093	380.011	157.219
791	Ortho_S-BUNV_ILEV||O0093	300.539	-0.505489	380.011	157.219
777	Ortho_S-BUNV_ILEV||O0094	428.831	0.310516	380.011	157.219
565	Ortho_S-BUNV_ILEV||O0095	666.417	1.82169	380.011	157.219
2154	Ortho_S-BUNV_ILEV||O0096	524.419	0.918513	380.011	157.219
1371	Ortho_S-BUNV_MDV||O0097	461.716	0.519687	380.011	157.219
1292	Ortho_S-BUNV_MDV||O0098	220.649	-1.01364	380.011	157.219
1844	Ortho_S-BUNV_MDV||O0099	445.371	0.415724	380.011	157.219
526	Ortho_S-BUNV_MDV||O0100	355.548	-0.155599	380.011	157.219
1588	Ortho_S-BUNV_MDV||O0101	395.986	0.101606	380.011	157.219
1191	Ortho_S-BUNV_MDV||O0102	200.128	-1.14416	380.011	157.219
1000	Ortho_S-BUNV_MDV||O0103	380.978	0.0061499	380.011	157.219
637	Ortho_S-BUNV_MDV||O0104	233.984	-0.928817	380.011	157.219
608	Ortho_S-BUNV_NOLAV||O0517	499.983	0.763084	380.011	157.219
259	Ortho_S-BUNV_NOLAV||O0518	184.612	-1.24284	380.011	157.219
33	Ortho_S-BUNV_NOLAV||O0519	388.794	0.0558621	380.011	157.219
807	Ortho_S-BUNV_TSLV||O0105	303.634	-0.485801	380.011	157.219
159	Ortho_S-BUNV_TSLV||O0106	729.933	2.22569	380.011	157.219
2019	Ortho_S-BUNV_TSLV||O0107	258.57	-0.772432	380.011	157.219
57	Ortho_S-BUNV_TSLV||O0108	202.552	-1.12874	380.011	157.219
188	Ortho_S-BWAV_BWAV||O0109	306.225	-0.469324	380.011	157.219
720	Ortho_S-BWAV_BWAV||O0110	548.827	1.07376	380.011	157.219
2051	Ortho_S-BWAV_BWAV||O0111	551.974	1.09377	380.011	157.219
2222	Ortho_S-BWAV_BWAV||O0112	495.885	0.737021	380.011	157.219
1471	Ortho_S-BWAV_PGAV||O0113	532.71	0.971244	380.011	157.219
1189	Ortho_S-BWAV_PGAV||O0114	197.223	-1.16263	380.011	157.219
396	Ortho_S-BWAV_PGAV||O0115	188.578	-1.21762	380.011	157.219
204	Ortho_S-CARV_Clade|CARV|O0116	441.912	0.393718	380.011	157.219
1420	Ortho_S-CARV_Clade|CARV|O0117	389.754	0.0619687	380.011	157.219
546	Ortho_S-CARV_Clade|CARV|O0118	443.506	0.403861	380.011	157.219
1690	Ortho_S-CARV_Clade|CARV|O0119	306.2	-0.469482	380.011	157.219
2185	Ortho_S-CARV_Clade|MURV|O0120	224.471	-0.989326	380.011	157.219
881	Ortho_S-CARV_Clade|MURV|O0121	510.193	0.828028	380.011	157.219
453	Ortho_S-CARV_Clade|MURV|O0122	53.1843	-2.0788	380.011	157.219
872	Ortho_S-CARV_Clade|MURV|O0123	376.034	-0.0252976	380.011	157.219
135	Ortho_S-CARV_Clade|ORIV|O0124	210.495	-1.07821	380.011	157.219
1052	Ortho_S-CARV_Clade|ORIV|O0125	503.025	0.782435	380.011	157.219
992	Ortho_S-CARV_Clade|ORIV|O0126	497.981	0.750348	380.011	157.219
1906	Ortho_S-CARV_Clade|ORIV|O0127	336.117	-0.279195	380.011	157.219
1242	Ortho_S-CARV_Clade|RESV|O0128	383.975	0.0252123	380.011	157.219
1839	Ortho_S-CARV_Clade|RESV|O0129	353.077	-0.171319	380.011	157.219
2103	Ortho_S-CARV_Clade|RESV|O0130	436.046	0.356412	380.011	157.219
1851	Ortho_S-CARV_Clade|RESV|O0131	466.935	0.552881	380.011	157.219
73	Ortho_S-CARV_OSSAV||O0132	139.347	-1.53075	380.011	157.219
1687	Ortho_S-CARV_OSSAV||O0133	216.812	-1.03804	380.011	157.219
1804	Ortho_S-CARV_OSSAV||O0134	405.959	0.165038	380.011	157.219
1871	Ortho_S-CARV_OSSAV||O0135	423.269	0.275142	380.011	157.219
631	Ortho_S-CARV_VINV||O0136	177.623	-1.2873	380.011	157.219
576	Ortho_S-CARV_VINV||O0137	312.252	-0.430986	380.011	157.219
175	Ortho_S-CARV_VINV||O0138	146.041	-1.48818	380.011	157.219
515	Ortho_S-CARV_VINV||O0139	246.945	-0.846378	380.011	157.219
252	Ortho_S-CARV_VINV||O0140	392.417	0.0789062	380.011	157.219
2169	Ortho_S-CEV_Clade|CEV|O0151	567.943	1.19534	380.011	157.219
1131	Ortho_S-CEV_Clade|CHAV|O0141	561.26	1.15284	380.011	157.219
106	Ortho_S-CEV_Clade|CHAV|O0152	345.065	-0.222276	380.011	157.219
2174	Ortho_S-CEV_Clade|CHAV|O0153	656.268	1.75714	380.011	157.219
1034	Ortho_S-CEV_Clade|INKV|O0142	738.655	2.28117	380.011	157.219
304	Ortho_S-CEV_Clade|INKV|O0143	301.432	-0.499809	380.011	157.219
1212	Ortho_S-CEV_Clade|INKV|O0144	454.557	0.474149	380.011	157.219
1237	Ortho_S-CEV_Clade|JCV|O0145	42.963	-2.14381	380.011	157.219
1821	Ortho_S-CEV_Clade|JCV|O0146	306.704	-0.466278	380.011	157.219
799	Ortho_S-CEV_Clade|JSV|O0147	216.99	-1.03691	380.011	157.219
1113	Ortho_S-CEV_Clade|JSV|O0148	304.4	-0.480932	380.011	157.219
167	Ortho_S-CEV_Clade|JSV|O0149	300.619	-0.50498	380.011	157.219
162	Ortho_S-CEV_Clade|SRV|O0150	398.076	0.114899	380.011	157.219
1877	Ortho_S-CEV_CEV||O0154	462.211	0.522837	380.011	157.219
1706	Ortho_S-CEV_CEV||O0155	529.26	0.9493	380.011	157.219
1523	Ortho_S-CEV_CEV||O0156	294.771	-0.542177	380.011	157.219
1560	Ortho_S-CEV_SDNV||O0157	537.713	1.00307	380.011	157.219
580	Ortho_S-CEV_SDNV||O0158	298.143	-0.520728	380.011	157.219
81	Ortho_S-CEV_SDNV||O0159	427.517	0.302161	380.011	157.219
806	Ortho_S-CEV_SDNV||O0160	492.895	0.718	380.011	157.219
406	Ortho_S-CEV_SRV||O0161	401.578	0.137173	380.011	157.219
524	Ortho_S-CEV_SRV||O0162	431.804	0.329427	380.011	157.219
213	Ortho_S-CEV_SRV||O0163	429.822	0.316822	380.011	157.219
653	Ortho_S-CEV_SSHV||O0164	481.416	0.644989	380.011	157.219
782	Ortho_S-CEV_SSHV||O0165	374.396	-0.0357159	380.011	157.219
1616	Ortho_S-CEV_SSHV||O0166	472.468	0.588077	380.011	157.219
1746	Ortho_S-CEV_SSHV||O0167	287.548	-0.588121	380.011	157.219
1668	Ortho_S-CEV_TAHV||O0168	680.365	1.91041	380.011	157.219
1989	Ortho_S-CEV_TAHV||O0169	425.731	0.2908	380.011	157.219
1679	Ortho_S-CEV_TAHV||O0170	451.412	0.454144	380.011	157.219
72	Ortho_S-CEV_TAHV||O0171	523.979	0.915714	380.011	157.219
1816	Ortho_S-CEV_TAHV||O0172	282.334	-0.62128	380.011	157.219
1836	Ortho_S-LEAV_LEAV||O0173	654.282	1.74451	380.011	157.219
1576	Ortho_S-LEAV_LEAV||O0174	571.483	1.21787	380.011	157.219
1124	Ortho_S-LEAV_LEAV||O0175	378.988	-0.00651025	380.011	157.219
307	Ortho_S-LEAV_LEAV||O0176	346.323	-0.214278	380.011	157.219
1169	Ortho_S-MTBV_GLV||O0177	443.182	0.401798	380.011	157.219
570	Ortho_S-MTBV_GLV||O0178	363.898	-0.102489	380.011	157.219
568	Ortho_S-MTBV_GLV||O0179	251.839	-0.815247	380.011	157.219
1757	Ortho_S-MTBV_GLV||O0180	373.724	-0.0399933	380.011	157.219
253	Ortho_S-MTBV_GLV||O0181	338.833	-0.261921	380.011	157.219
1241	Ortho_S-MTBV_GLV||O0182	553.208	1.10163	380.011	157.219
848	Ortho_S-MTBV_MADV||O0183	339.972	-0.254673	380.011	157.219
257	Ortho_S-MTBV_MADV||O0184	244.751	-0.860331	380.011	157.219
1357	Ortho_S-MTBV_MADV||O0185	414.754	0.22098	380.011	157.219
952	Ortho_S-MTBV_MADV||O0186	444.474	0.410016	380.011	157.219
474	Ortho_S-MTBV_MADV||O0187	557.999	1.1321	380.011	157.219
1004	Ortho_S-MTBV_MADV||O0188	572.097	1.22177	380.011	157.219
905	Ortho_S-MTBV_MTBV||O0189	203.872	-1.12034	380.011	157.219
2090	Ortho_S-MTBV_MTBV||O0190	515.586	0.862329	380.011	157.219
1918	Ortho_S-MTBV_MTBV||O0191	396.922	0.107562	380.011	157.219
1947	Ortho_S-MTBV_MTBV||O0192	762.085	2.43019	380.011	157.219
1872	Ortho_S-MTBV_MTBV||O0193	343.725	-0.230803	380.011	157.219
1204	Ortho_S-MTBV_MTBV||O0194	404.285	0.154393	380.011	157.219
319	Ortho_S-MTBV_MTBV||O0195	268.942	-0.706463	380.011	157.219
1741	Ortho_S-SIMV_Clade|AINOV|O0196	539.551	1.01476	380.011	157.219
442	Ortho_S-SIMV_Clade|AINOV|O0197	457.159	0.490701	380.011	157.219
1559	Ortho_S-SIMV_Clade|AINOV|O0198	454.621	0.474555	380.011	157.219
1966	Ortho_S-SIMV_Clade|AINOV|O0199	328.497	-0.327663	380.011	157.219
909	Ortho_S-SIMV_Clade|AKAV|O0210	334.7	-0.288204	380.011	157.219
1905	Ortho_S-SIMV_Clade|PEAV|O0200	617.693	1.51179	380.011	157.219
1400	Ortho_S-SIMV_Clade|PEAV|O0201	525.041	0.922467	380.011	157.219
223	Ortho_S-SIMV_Clade|SANV|O0202	367.788	-0.0777468	380.011	157.219
145	Ortho_S-SIMV_Clade|SANV|O0203	262.013	-0.750536	380.011	157.219
993	Ortho_S-SIMV_Clade|SANV|O0204	494.721	0.729614	380.011	157.219
864	Ortho_S-SIMV_Clade|SANV|O0205	457.622	0.493645	380.011	157.219
620	Ortho_S-SIMV_Clade|SANV|O0206	663.105	1.80063	380.011	157.219
832	Ortho_S-SIMV_Clade|SHUV|O0207	501.41	0.772161	380.011	157.219
610	Ortho_S-SIMV_Clade|SHUV|O0208	350.126	-0.190086	380.011	157.219
297	Ortho_S-SIMV_Clade|SHUV|O0209	139.207	-1.53165	380.011	157.219
984	Ortho_S-SIMV_AKAV||O0211	483.63	0.659072	380.011	157.219
870	Ortho_S-SIMV_AKAV||O0212	548.832	1.07379	380.011	157.219
1586	Ortho_S-SIMV_AKAV||O0213	403.657	0.150397	380.011	157.219
214	Ortho_S-SIMV_AKAV||O0214	444.425	0.409707	380.011	157.219
226	Ortho_S-SIMV_OROV||O0215	191.904	-1.19647	380.011	157.219
1578	Ortho_S-SIMV_OROV||O0216	399.722	0.125373	380.011	157.219
1834	Ortho_S-SIMV_OROV||O0217	684.913	1.93934	380.011	157.219
431	Ortho_S-SIMV_OROV||O0218	347.577	-0.206301	380.011	157.219
889	Ortho_S-SIMV_OROV||O0219	445.461	0.416295	380.011	157.219
1558	Ortho_S-SIMV_OROV||O0220	745.525	2.32487	380.011	157.219
2166	Ortho_S-SIMV_PEAV||O0490	643.708	1.67726	380.011	157.219
605	Ortho_S-SIMV_PEAV||O0491	347.004	-0.209946	380.011	157.219
1389	Ortho_S-SIMV_PEAV||O0492	409.184	0.185551	380.011	157.219
910	Ortho_S-SIMV_SBV/SHAV|SHAV|O0221	237.41	-0.907024	380.011	157.219
2132	Ortho_S-SIMV_SBV/SHAV|SHAV|O0222	344.323	-0.227	380.011	157.219
1932	Ortho_S-SIMV_SBV/SHAV|SHAV|O0223	429.655	0.315763	380.011	157.219
1842	Ortho_S-SIMV_SBV/SHAV|SHAV|O0224	404.921	0.158436	380.011	157.219
1046	Ortho_S-SIMV_SBV/SHAV|SHAV|O0225	671.645	1.85495	380.011	157.219
306	Ortho_S-SIMV_SBV/SHAV|SHAV|O0226	487.676	0.684805	380.011	157.219
1211	Ortho_S-WYOV_WYOV||O0227	650.757	1.72209	380.011	157.219
1971	Ortho_S-WYOV_WYOV||O0228	450.336	0.447302	380.011	157.219
1882	Ortho_S-WYOV_WYOV||O0229	548.896	1.0742	380.011	157.219
1719	Ortho_S-WYOV_WYOV||O0230	633.212	1.6105	380.011	157.219
1868	Ortho_S-WYOV_WYOV||O0231	504.422	0.79132	380.011	157.219
959	Ortho_S-WYOV_WYOV||O0232	597.37	1.38252	380.011	157.219
2129	Ortho_M-BUNV_Clade|BATV|O0233	266.56	-0.721613	380.011	157.219
888	Ortho_M-BUNV_Clade|NRIV|O0234	448.363	0.434752	380.011	157.219
1325	Ortho_M-BUNV_Clade|NRIV|O0235	266.863	-0.719687	380.011	157.219
1115	Ortho_M-BUNV_Clade|NRIV|O0236	268.277	-0.710692	380.011	157.219
827	Ortho_M-BUNV_Clade|TSV|O0237	530.003	0.954031	380.011	157.219
1138	Ortho_M-BUNV_BATV||O0238	408.136	0.178888	380.011	157.219
367	Ortho_M-BUNV_BATV||O0239	320.812	-0.376543	380.011	157.219
680	Ortho_M-BUNV_BATV||O0240	315.674	-0.409221	380.011	157.219
1117	Ortho_M-BUNV_BATV||O0241	361.099	-0.120293	380.011	157.219
2111	Ortho_M-BUNV_BATV||O0242	454.351	0.472842	380.011	157.219
2137	Ortho_M-BUNV_BATV||O0243	67.7692	-1.98603	380.011	157.219
393	Ortho_M-BUNV_BATV||O0244	573.253	1.22912	380.011	157.219
1114	Ortho_M-BUNV_BATV||O0245	392.403	0.0788168	380.011	157.219
98	Ortho_M-BUNV_BUNV||O0246	329.538	-0.32104	380.011	157.219
1350	Ortho_M-BUNV_BUNV||O0247	330.777	-0.31316	380.011	157.219
1529	Ortho_M-BUNV_BUNV||O0248	396.777	0.10664	380.011	157.219
1853	Ortho_M-BUNV_BUNV||O0249	166.926	-1.35534	380.011	157.219
1951	Ortho_M-BUNV_BUNV||O0250	387.932	0.0503813	380.011	157.219
1449	Ortho_M-BUNV_BUNV||O0251	432.528	0.334035	380.011	157.219
1235	Ortho_M-BUNV_BUNV||O0252	348.628	-0.199617	380.011	157.219
1177	Ortho_M-BUNV_BUNV||O0253	294.049	-0.546771	380.011	157.219
1265	Ortho_M-BUNV_CVV||O0254	362.054	-0.114221	380.011	157.219
1968	Ortho_M-BUNV_CVV||O0255	447.246	0.427648	380.011	157.219
623	Ortho_M-BUNV_CVV||O0256	137.362	-1.54338	380.011	157.219
1933	Ortho_M-BUNV_CVV||O0257	485.725	0.672393	380.011	157.219
407	Ortho_M-BUNV_CVV||O0258	204.15	-1.11857	380.011	157.219
1214	Ortho_M-BUNV_CVV||O0259	610.884	1.46848	380.011	157.219
1222	Ortho_M-BUNV_CVV||O0260	466.42	0.549608	380.011	157.219
112	Ortho_M-BUNV_CVV||O0261	423.464	0.27638	380.011	157.219
357	Ortho_M-BUNV_GERV||O0262	439.223	0.376616	380.011	157.219
79	Ortho_M-BUNV_GERV||O0263	45.1891	-2.12965	380.011	157.219
1269	Ortho_M-BUNV_GERV||O0264	309.069	-0.451231	380.011	157.219
1665	Ortho_M-BUNV_GERV||O0265	588.13	1.32375	380.011	157.219
2035	Ortho_M-BUNV_GERV||O0266	500.574	0.766845	380.011	157.219
1116	Ortho_M-BUNV_GERV||O0267	292.187	-0.558612	380.011	157.219
771	Ortho_M-BUNV_GERV||O0268	530.728	0.958639	380.011	157.219
25	Ortho_M-BUNV_ILEV||O0269	276.788	-0.656558	380.011	157.219
415	Ortho_M-BUNV_ILEV||O0270	174	-1.31035	380.011	157.219
2082	Ortho_M-BUNV_ILEV||O0271	359.607	-0.129783	380.011	157.219
1541	Ortho_M-BUNV_ILEV||O0272	479.994	0.635946	380.011	157.219
759	Ortho_M-BUNV_ILEV||O0273	219.531	-1.02075	380.011	157.219
1399	Ortho_M-BUNV_ILEV||O0274	457.3	0.491595	380.011	157.219
2048	Ortho_M-BUNV_ILEV||O0275	592.884	1.35398	380.011	157.219
1165	Ortho_M-BUNV_ILEV||O0276	569.718	1.20664	380.011	157.219
2182	Ortho_M-BUNV_KRIV||O0277	607.368	1.44611	380.011	157.219
2227	Ortho_M-BUNV_KRIV||O0278	480.836	0.641296	380.011	157.219
470	Ortho_M-BUNV_KRIV||O0279	274.588	-0.670553	380.011	157.219
1674	Ortho_M-BUNV_KRIV||O0280	405.645	0.163044	380.011	157.219
1139	Ortho_M-BUNV_KRIV||O0281	234.252	-0.927111	380.011	157.219
1085	Ortho_M-BUNV_KRIV||O0282	327.993	-0.330867	380.011	157.219
436	Ortho_M-BUNV_KRIV||O0283	414.95	0.222225	380.011	157.219
238	Ortho_M-BUNV_KRIV||O0284	326.678	-0.339229	380.011	157.219
973	Ortho_M-BUNV_MAGV||O0285	246.83	-0.847107	380.011	157.219
508	Ortho_M-BUNV_MAGV||O0286	692.876	1.98999	380.011	157.219
994	Ortho_M-BUNV_MAGV||O0287	465.738	0.545269	380.011	157.219
361	Ortho_M-BUNV_MAGV||O0288	252.841	-0.808872	380.011	157.219
2101	Ortho_M-BUNV_MAGV||O0289	461.288	0.516964	380.011	157.219
1726	Ortho_M-BUNV_MAGV||O0290	533.749	0.977852	380.011	157.219
2018	Ortho_M-BUNV_MDV||O0291	208.48	-1.09103	380.011	157.219
2167	Ortho_M-BUNV_MDV||O0292	622.723	1.54378	380.011	157.219
1638	Ortho_M-BUNV_MDV||O0293	401.577	0.137166	380.011	157.219
403	Ortho_M-BUNV_MDV||O0294	241.613	-0.880287	380.011	157.219
902	Ortho_M-BUNV_MDV||O0295	187.235	-1.22616	380.011	157.219
119	Ortho_M-BUNV_MDV||O0296	10	-2.35348	380.011	157.219
220	Ortho_M-BUNV_MDV||O0297	228.121	-0.96611	380.011	157.219
317	Ortho_M-BUNV_MDV||O0298	264.201	-0.736618	380.011	157.219
398	Ortho_M-BUNV_NORV||O0299	337.113	-0.272855	380.011	157.219
1495	Ortho_M-BUNV_NORV||O0300	551.209	1.08891	380.011	157.219
810	Ortho_M-BUNV_NORV||O0301	196.12	-1.16965	380.011	157.219
1876	Ortho_M-BUNV_NORV||O0302	503.282	0.784065	380.011	157.219
1210	Ortho_M-BUNV_NORV||O0303	309.519	-0.448371	380.011	157.219
1213	Ortho_M-BUNV_NORV||O0304	339.904	-0.255106	380.011	157.219
1330	Ortho_M-BUNV_NORV||O0305	604.603	1.42852	380.011	157.219
1039	Ortho_M-BUNV_NORV||O0306	233.081	-0.934559	380.011	157.219
1185	Ortho_M-BUNV_NRIV||O0307	164.899	-1.36824	380.011	157.219
1257	Ortho_M-BUNV_NRIV||O0308	254.688	-0.797127	380.011	157.219
37	Ortho_M-BUNV_NRIV||O0309	361.424	-0.118224	380.011	157.219
586	Ortho_M-BUNV_NRIV||O0310	355.546	-0.155613	380.011	157.219
402	Ortho_M-BUNV_NRIV||O0311	307.916	-0.458569	380.011	157.219
1439	Ortho_M-BUNV_NRIV||O0312	415.494	0.225691	380.011	157.219
348	Ortho_M-BUNV_NRIV||O0313	197.448	-1.1612	380.011	157.219
1011	Ortho_M-BUNV_NRIV||O0314	143.376	-1.50513	380.011	157.219
2200	Ortho_M-BUNV_POTV||O0315	363.576	-0.104539	380.011	157.219
1805	Ortho_M-BUNV_POTV||O0316	454.069	0.471048	380.011	157.219
1513	Ortho_M-BUNV_POTV||O0317	516.408	0.867556	380.011	157.219
687	Ortho_M-BUNV_POTV||O0318	252.654	-0.810062	380.011	157.219
592	Ortho_M-BUNV_POTV||O0319	461.645	0.519233	380.011	157.219
88	Ortho_M-BUNV_POTV||O0320	220.605	-1.01391	380.011	157.219
298	Ortho_M-BUNV_POTV||O0321	210.646	-1.07726	380.011	157.219
2136	Ortho_M-BUNV_POTV||O0322	151.258	-1.455	380.011	157.219
1093	Ortho_M-BUNV_TSLV||O0323	511.316	0.835166	380.011	157.219
657	Ortho_M-BUNV_TSLV||O0324	349.207	-0.195931	380.011	157.219
301	Ortho_M-BUNV_TSLV||O0325	182.105	-1.25879	380.011	157.219
704	Ortho_M-BUNV_TSLV||O0326	354.541	-0.162008	380.011	157.219
337	Ortho_M-BUNV_TSLV||O0327	109.865	-1.71828	380.011	157.219
472	Ortho_M-BUNV_TSLV||O0328	175.68	-1.29966	380.011	157.219
1539	Ortho_M-BUNV_TSLV||O0329	495.393	0.733892	380.011	157.219
2022	Ortho_M-BUNV_TSLV||O0330	444.983	0.413255	380.011	157.219
1167	Ortho_M-CEV_Clade|INKV|O0331	493.174	0.719774	380.011	157.219
1840	Ortho_M-CEV_Clade|JCV|O0332	568.218	1.1971	380.011	157.219
1988	Ortho_M-CEV_Clade|JCV|O0333	426.224	0.293936	380.011	157.219
250	Ortho_M-CEV_Clade|JCV|O0334	208.923	-1.08821	380.011	157.219
1793	Ortho_M-CEV_Clade|JCV|O0335	359.121	-0.132878	380.011	157.219
815	Ortho_M-CEV_Clade|JSV|O0336	348.948	-0.197582	380.011	157.219
1765	Ortho_M-CEV_Clade|JSV|O0337	389.275	0.0589223	380.011	157.219
1234	Ortho_M-CEV_Clade|JSV|O0338	102.027	-1.76813	380.011	157.219
1425	Ortho_M-CEV_Clade|LACV|O0340	484.338	0.663577	380.011	157.219
2157	Ortho_M-CEV_Clade|LUMV|O0341	384.779	0.0303218	380.011	157.219
116	Ortho_M-CEV_Clade|LUMV|O0342	292.641	-0.555724	380.011	157.219
1037	Ortho_M-CEV_Clade|LUMV|O0343	407.8	0.176749	380.011	157.219
462	Ortho_M-CEV_Clade|SAV|O0344	454.99	0.476907	380.011	157.219
480	Ortho_M-CEV_Clade|SDNV|O0345	360.676	-0.122982	380.011	157.219
2124	Ortho_M-CEV_Clade|SRV|O0339	571.778	1.21974	380.011	157.219
422	Ortho_M-CEV_Clade|SRV|O0346	484.384	0.663866	380.011	157.219
626	Ortho_M-CEV_Clade|SRV|O0347	348.821	-0.198386	380.011	157.219
618	Ortho_M-CEV_Clade|TVTV|O0348	178.16	-1.28389	380.011	157.219
108	Ortho_M-CEV_CHAV||O0349	304.993	-0.477157	380.011	157.219
1782	Ortho_M-CEV_CHAV||O0350	678.459	1.89829	380.011	157.219
1207	Ortho_M-CEV_CHAV||O0351	446.568	0.423337	380.011	157.219
613	Ortho_M-CEV_CHAV||O0352	350.041	-0.190629	380.011	157.219
372	Ortho_M-CEV_CHAV||O0353	292.929	-0.553895	380.011	157.219
1032	Ortho_M-CEV_CHAV||O0354	752.289	2.36789	380.011	157.219
1103	Ortho_M-CEV_CHAV||O0355	400.052	0.12747	380.011	157.219
2126	Ortho_M-CEV_INKV||O0356	540.719	1.02219	380.011	157.219
989	Ortho_M-CEV_INKV||O0357	450.897	0.450871	380.011	157.219
629	Ortho_M-CEV_INKV||O0358	315.527	-0.410156	380.011	157.219
105	Ortho_M-CEV_INKV||O0359	224.534	-0.98892	380.011	157.219
2115	Ortho_M-CEV_INKV||O0360	579.486	1.26877	380.011	157.219
2202	Ortho_M-CEV_INKV||O0361	349.948	-0.191221	380.011	157.219
1869	Ortho_M-CEV_INKV||O0362	307.072	-0.463933	380.011	157.219
941	Ortho_M-CEV_INKV||O0363	541.305	1.02591	380.011	157.219
511	Ortho_M-CEV_KEYV||O0364	256.862	-0.783297	380.011	157.219
1629	Ortho_M-CEV_KEYV||O0365	187.267	-1.22596	380.011	157.219
47	Ortho_M-CEV_KEYV||O0366	333.818	-0.293815	380.011	157.219
1252	Ortho_M-CEV_KEYV||O0367	362.887	-0.108919	380.011	157.219
1058	Ortho_M-CEV_KEYV||O0368	297.171	-0.52691	380.011	157.219
1764	Ortho_M-CEV_KEYV||O0369	410.428	0.193466	380.011	157.219
1129	Ortho_M-CEV_KEYV||O0370	246.14	-0.851494	380.011	157.219
547	Ortho_M-CEV_KEYV||O0371	447.063	0.426486	380.011	157.219
563	Ortho_M-CEV_LACV||O0372	261.541	-0.753535	380.011	157.219
143	Ortho_M-CEV_LACV||O0373	250.134	-0.826092	380.011	157.219
1596	Ortho_M-CEV_LACV||O0374	363.224	-0.106781	380.011	157.219
1527	Ortho_M-CEV_LACV||O0375	640.104	1.65433	380.011	157.219
577	Ortho_M-CEV_LACV||O0376	257.379	-0.78001	380.011	157.219
1184	Ortho_M-CEV_LACV||O0377	293.489	-0.550333	380.011	157.219
2164	Ortho_M-CEV_LACV||O0378	491.033	0.706158	380.011	157.219
1274	Ortho_M-CEV_LACV||O0379	480.936	0.641936	380.011	157.219
768	Ortho_M-CEV_LUMV||O0380	453.489	0.467355	380.011	157.219
2123	Ortho_M-CEV_LUMV||O0381	554.431	1.10941	380.011	157.219
449	Ortho_M-CEV_LUMV||O0382	73.882	-1.94715	380.011	157.219
738	Ortho_M-CEV_LUMV||O0383	33.1309	-2.20635	380.011	157.219
392	Ortho_M-CEV_LUMV||O0384	456.584	0.487043	380.011	157.219
603	Ortho_M-CEV_LUMV||O0385	298.275	-0.519889	380.011	157.219
192	Ortho_M-CEV_LUMV||O0386	151.277	-1.45488	380.011	157.219
873	Ortho_M-CEV_MELV||O0387	331.821	-0.306517	380.011	157.219
1744	Ortho_M-CEV_MELV||O0388	194.713	-1.1786	380.011	157.219
382	Ortho_M-CEV_MELV||O0389	423.232	0.274908	380.011	157.219
1881	Ortho_M-CEV_MELV||O0390	340.86	-0.249027	380.011	157.219
1243	Ortho_M-CEV_MELV||O0391	489.58	0.696915	380.011	157.219
2104	Ortho_M-CEV_MELV||O0392	489.523	0.696551	380.011	157.219
667	Ortho_M-CEV_MELV||O0393	420.927	0.260247	380.011	157.219
251	Ortho_M-CEV_MELV||O0394	285.856	-0.598883	380.011	157.219
429	Ortho_M-CEV_SAV||O0395	395.71	0.0998529	380.011	157.219
366	Ortho_M-CEV_SAV||O0396	352.654	-0.174008	380.011	157.219
666	Ortho_M-CEV_SAV||O0397	334.903	-0.286918	380.011	157.219
507	Ortho_M-CEV_SAV||O0398	343.37	-0.233059	380.011	157.219
228	Ortho_M-CEV_SAV||O0399	96.0329	-1.80626	380.011	157.219
1132	Ortho_M-CEV_SAV||O0400	248.638	-0.835609	380.011	157.219
1637	Ortho_M-CEV_SAV||O0401	331.664	-0.307514	380.011	157.219
1517	Ortho_M-CEV_SAV||O0402	208.383	-1.09165	380.011	157.219
80	Ortho_M-CEV_SDNV||O0403	305.646	-0.473003	380.011	157.219
1506	Ortho_M-CEV_SDNV||O0404	508.907	0.819845	380.011	157.219
142	Ortho_M-CEV_SDNV||O0405	318.005	-0.394395	380.011	157.219
210	Ortho_M-CEV_SDNV||O0406	533.473	0.976099	380.011	157.219
409	Ortho_M-CEV_SDNV||O0407	45.667	-2.12661	380.011	157.219
[truncated: 697 more rows]

[truncated: 2 more sheets: Data Summary, Flavivirus Visual Analysis]
