# Supplementary material for: Multi-Gene Detection and Identification of Mosquito-Borne RNA Viruses Using an Oligonucleotide Microarray
Source: PLoS Negl Trop Dis. 2013 Aug 15;7(8):e2349. doi: 10.1371/journal.pntd.0002349 (PMC3744434; doi:10.1371/journal.pntd.0002349)
Supplement: Table S1 — Target viruses. List of the ArboChip5.1 targeted mosquito-borne RNA viruses, sorted by genera and clades (as determined by phylogenetic comparisons of the gene target sequences and not necessarily represented by taxonomic clades), with the number of virus-specific and non-specific probes. (XLSX) [file pntd.0002349.s003.xlsx]

## Sheet: Sheet1
			No. of probesa
Genus	Clade	Virus	Specific	Non-Specific
Flavivirus	Cell fusing agent	Aedes flavivirus (AeFV)	24	0
		Cell fusing agent (CFAV)	20	1
		Culex flavivirus (CxFV)	23	0
		Kamiti River virus (KRV)	23	0
		Quang Binh virus (QBV)	19	1
	Chaoyang	Chaoyang (CHAOV)	15	1
	Dengue	Dengue type 1 (DENV-1)	16	5
		Dengue type 2 (DENV-2)	22	1
		Dengue type 3 (DENV-3)	14	13
		Dengue type 4 (DENV-4)	21	1
	Ilheus	Ilheus (ILHV)	17	3
		Rocio (ROCV)	19	3
	Japanese encephalitis	Japanese encephalitis (JEV)	21	2
		Kunjin (KUNV)	9	20
		MVEV	19	7
		St. Louis encephalitis (SLEV)	16	9
		Usutu (USUV)	19	4
		West Nile lineage 1 (WNVL1)	14	15
		West Nile lineage 2 (WNVL2)	17	7
	Nounane	Nounane (NOUV)	21	1
	Ntaya	Bagaza (BAGV)	19	1
		Tembusu (TMUV)	22	2
	Rio Bravo	Apoi (APOIV)	24	1
		MMLV	17	1
		Modoc (MODV)	18	2
		Rio Bravo (RBV)	20	1
	Spondweni	Bussuquara (BSQV)	19	3
		Iguape (IGUV)	20	2
		Kedougou (KEDV)	20	1
		Kokobera (KOKV)	20	1
		Zika (ZIKV)	18	0
	Yellow fever	Sepik (SEPV)	19	0
		Wesselsbron (WSLV)	23	0
		Yellow fever (YFV)	22	0
Alphavirus	Aura	Aura (AURAV)	21	2
	Barmah Forest	Barmah Forest (BFV)	19	0
	EEE	EEEV	21	3
	Ndumu	Ndumu (NDUV)	3	0
	Semliki Forest	Bebaru (BEBV)	4	0
		Chikungunya (CHIKV)	14	6
		Getah (GETV)	16	1
		Mayaro (MAYV)	19	2
		Middelburg (MIDV)	4	0
		O'nyong nyong (ONNV)b	0	11
		Igbo Ora (IOV)b	0	13
		Ross River (RRV)	13	4
		Semliki Forest (SFV)	16	1
		Una (UNAV)	4	0
	Sindbis	Babanki (BABV)c	0	2
		Ockelbo (OCKV)c	0	10
		Sindbis (SINV)c	0	15
	VEE	VEEV	18	2
	WEE	Buggy creek (BCV)	0	4
		Fort Morgan (FMV)	10	7
		Highlands J (HJV)	17	0
		WEEV	21	1
		Whataroa (WHAV)	4	1
Orthobunyavirus	Anopheles	Anopheles A (ANAV)	6	0
		Anopheles B (ANBV)	6	0
	Apeu	Apeu (APEUV)	6	0
	Bunyamwera	Batai (BATV)	13	2
		Birao (BIRV)	0	3
		Bozo (BOZOV)	8	1
		Bunyamwera (BUNV)	7	8
		Cache valley (CVV)	11	3
		Fort Sherman (FSV)	4	2
		Germiston (GERV)	14	0
		Ilesha (ILEV)	11	4
		Kairi (KIRV)	8	0
		Maguari (MAGV)	5	3
		Main drain (MDV)	16	3
		Mboke (MBOV)	0	4
		Ngari (NRIV)	7	5
		Nola (NOLAV)	3	4
		Northway (NORV)	7	3
		Nyando (NDV)	0	3
		Potosi (POTV)	8	1
		Shokwe (SHOV)	0	2
		Tensaw (TSV)	18	2
	Bwamba	Bwamba (BWAV)	3	0
		Pongola (PGAV)	3	0
	Caraparu	Caraparu (CARV)	0	4
		Murutucu (MURV)	0	4
		Oriboca (ORIV)	0	4
		Ossa (OSSAV)	4	0
		Restan (RESV)	0	4
		Vinces (VINV)	5	0
	California encephalitis	California encephalitis (CEV)	3	1
		Chatanga (CHAV)	14	4
		Inkoo (INKV)	17	3
		Jamestown Canyon (JCV)	8	6
		Jerry Slough (JSV)	0	6
		Keystone (KEYV)	8	0
		La Crosse (LACV)	15	1
		Lumbo (LUMV)	7	2
		Melao (MELV)	8	0
		San Angelo (SAV)	7	2
		Serra do Navio (SDNV)	12	1
		Snowshoe hare (SSHV)	17	3
		South River (SRV)	9	4
		Tahyna (TAHV)	20	1
		Trivittatus (TVTV)	7	1
	Guaroa	Guaroa (GROV)	6	0
	Leanyer	Leanyer (LEAV)	19	0
	Marituba	Gumbo Limbo (GLV)	5	0
		Madrid (MADV)	5	0
		Marituba (MTBV)	5	0
	Simbu	Aino (AINOV)	8	3
		Akabane (AKAV)	19	1
		Oropouche (OROV)	18	0
		Peaton (PEAV)	11	2
		Sango (SANV)	8	4
		Schmallenberg (SBV)	12	0
		Shamonda (SHAV)	0	5
		Shuni (SHUV)	0	3
		Tinaroo (TINV)	8	0
	Wyeomyia	Wyeomyia (WYOV)	6	0
Phlebobirus	Buenaventura	Buenaventura (BUEV)	3	0
	Candiru	Alenquer (ALEV)	20	3
		Ariquemes (ARQV)	19	4
		Candiru (CRUV)	13	7
		Echarate (ESCV)	20	1
		Itaituba (ITAV)	19	3
		Jacunda (JCNV)	5	12
		Maldonado (MLDV)	15	3
		Morumbi (MRMBV)	4	9
		Mucura (MCRV)	6	7
		Nique (NIQV)	18	1
		Oriximina (ORXV)	20	2
		Serra Norte (SRNV)	19	1
		Turuna (TUAV)	15	1
	Corfou	Corfou (CFUV)	7	0
	Huaiyangshan	Huaiyangshan (HYSV)	20	0
	Punta Toro	Punta Toro (PTV)	13	0
	Rift Valley fever	Rift Valley fever (RVFV)	14	0
	Sandfly fever Naples	Sandfly fever Naples (SFNV)	5	0
		Toscana (TOSV)	21	4
	Sandfly fever Sicilian	Sandfly fever Sicilian (SFSV)	11	0
		Sandfly fever Turkey (SFTV)	19	2
	Uukuniemi	Uukuniemi (UUKV)	19	0
EEEV, eastern equine encephalitis virus; VEEV, Venezuelan equine encephalitis virus; WEEV, western equine encephalomyelitis virus; MVEV, Murray Valley encephalitis virus; MMLV, Montana myotis leukoencephalitis virus
a Specific probes target only the listed virus, non-specific probes target multiple viruses within the clade or genus.
b ONNV and IOV probes are grouped together because they cannot differentiate between one another.
c BBKV, OCKV, and SINV probes are grouped together because they cannot differentiate between one another.
