# Supplementary material for: Multi-Gene Detection and Identification of Mosquito-Borne RNA Viruses Using an Oligonucleotide Microarray
Source: PLoS Negl Trop Dis. 2013 Aug 15;7(8):e2349. doi: 10.1371/journal.pntd.0002349 (PMC3744434; doi:10.1371/journal.pntd.0002349)
Supplement: Table S2 — Probe list. List of the ArboChip5.1 oligonucleotide probes created for the multi-gene detection of RNA from mosquito-borne viruses. For each of 2,097 probes, the probe name, group (genus and gene target), subgroup (clade and virus), sequence source (GenBank accession number), start position, design source, and sequence is listed. (XLSX) [file pntd.0002349.s004.xlsx]

## Sheet: ArboChip5.1 probe list
ArboChip5.1 Captureprobe name	Group (Genus_gene target)	Subgroup (Clade_virus)	Virus Source (if not listed)	Probe sequence source	Probe sequence start position	Capture probe sequence	Capture probe reference
Alpha_nsP1-Alpha_Generic|AURAV|A0001	Alpha_nsP1	Alpha_Generic	AURAV	NC_003900	900	TGCCGCTGTGATACGGCGGTTAACTGCGAAGGATA	This publicationa
Alpha_nsP1-Alpha_Generic|EEEV|A0002	Alpha_nsP1	Alpha_Generic	EEEV	NC_003899	961	GCACCGAGAGGGATTCTTAAGTTGCAAGGTTACAGACA	This publicationa
Alpha_nsP1-Alpha_Generic|FMV|A0003	Alpha_nsP1	Alpha_Generic	FMV	NC_013528	987	AAGTGACAGACACGTTGCGTGGCGAGAGGGTCTCT	This publicationa
Alpha_nsP1-Alpha_Generic|GETV|A0004	Alpha_nsP1	Alpha_Generic	GETV	NC_006558	911	TGGTGTCATGCGAAGGTTACGTGGTAAAGAAGATCACC	This publicationa
Alpha_nsP1-Alpha_Generic|MAYV|A0005	Alpha_nsP1	Alpha_Generic	MAYV	NC_003417	567	ATCAGGCGATTAAAGGAGTCCGCGTGGCATACTGG	This publicationa
Alpha_nsP1-Alpha_Generic|OCKV|A0006	Alpha_nsP1	Alpha_Generic	OCKV	M69205	657	TGGGCCGACGAGAAAGTCCTTGAAGCGCGTAACAT	This publicationa
Alpha_nsP1-Alpha_Generic|RRV|A0007	Alpha_nsP1	Alpha_Generic	RRV	NC_001544	843	AGTTGGCATCTTCCCTCCGTGTTCCACCTGAAAGG	This publicationa
Alpha_nsP1-AURAV_AURAV||A0008	Alpha_nsP1	AURAV_AURAV		NC_003900	268	TGGACATAGGAAGCGCACCAGCTCGTAGAATGTAT	Wang et al., 2003b
Alpha_nsP1-AURAV_AURAV||A0009	Alpha_nsP1	AURAV_AURAV		NC_003900	286	CAGCTCGTAGAATGTATTCCGAGCATAAGTATCAC	Wang et al., 2003b
Alpha_nsP1-AURAV_AURAV||A0010	Alpha_nsP1	AURAV_AURAV		NC_003900	347	AGACCCGGACCGTCTTATGAATTACGCATCCCGAC	This publicationa
Alpha_nsP1-AURAV_AURAV||A0011	Alpha_nsP1	AURAV_AURAV		NC_003900	440	CAAGTCGGTCCTCGAGTCGCCGGATGCTGAAACTG	This publicationa
Alpha_nsP1-AURAV_AURAV||A0012	Alpha_nsP1	AURAV_AURAV		NC_003900	638	CTCGATGGCAGGGTCGTATCCGTCCTACAATACTAATTGG	This publicationa
Alpha_nsP1-AURAV_AURAV||A0013	Alpha_nsP1	AURAV_AURAV		NC_003900	738	GGTACGATGGGCAAACTGTCTACCTTCCGGAAAAAGG	This publicationa
Alpha_nsP1-AURAV_AURAV||A0014	Alpha_nsP1	AURAV_AURAV		NC_003900	835	GAGCGGACCTGCAGAGTTGGCACCTACCATCTGTG	This publicationa
Alpha_nsP1-AURAV_AURAV||A0015	Alpha_nsP1	AURAV_AURAV		NC_003900	960	CCCGGGATCACGGGGCGTGTCAATCGGTACACTGT	This publicationa
Alpha_nsP1-BFV_BFV||A0016	Alpha_nsP1	BFV_BFV		NC_001786	238	AAGATCAGATCATCCTCGATATCGGAAGTGCACCCGC	This publicationa
Alpha_nsP1-BFV_BFV||A0017	Alpha_nsP1	BFV_BFV		NC_001786	300	TACCACTGTGTTTGCCCAATGAAGTGCACGGAAGA	This publicationa
Alpha_nsP1-BFV_BFV||A0018	Alpha_nsP1	BFV_BFV		NC_001786	487	GCGGTGATGTTGCCGTGTATCAAGACGTGTATGCC	This publicationa
Alpha_nsP1-BFV_BFV||A0019	Alpha_nsP1	BFV_BFV		NC_001786	547	ACCAAGCGTTAAAGGGCGTCAGGACCGCATATTGG	This publicationa
Alpha_nsP1-BFV_BFV||A0020	Alpha_nsP1	BFV_BFV		NC_001786	577	ATTGGATAGGCTTTGATACAACGCCGTTCATGTACGATGC	This publicationa
Alpha_nsP1-BFV_BFV||A0021	Alpha_nsP1	BFV_BFV		NC_001786	612	GATGCACTAGCAGGAGCTTACCCGCTCTACTCCAC	This publicationa
Alpha_nsP1-BFV_BFV||A0022	Alpha_nsP1	BFV_BFV		NC_001786	932	GTGTCCTGGAGTGACAGGCAAACCGATAGGATATGC	This publicationa
Alpha_nsP1-EEEV_EEEV||A0023	Alpha_nsP1	EEEV_EEEV		NC_003899	246	CGCCTGTAAGGCATACGCATTCCAAACATAAGTACCAC	This publicationa
Alpha_nsP1-EEEV_EEEV||A0024	Alpha_nsP1	EEEV_EEEV		NC_003899	374	ATTGCCTCTAAGGCCGCGGACCTGCTAACAGTAAT	This publicationa
Alpha_nsP1-EEEV_EEEV||A0025	Alpha_nsP1	EEEV_EEEV		NC_003899	404	GTAATGTCGACGCCTGACGCTGAGACACCCTCGTT	This publicationa
Alpha_nsP1-EEEV_EEEV||A0026	Alpha_nsP1	EEEV_EEEV		NC_003899	530	TACCAGGCGCTGAAAGGTGTACGAACTATCTATTGGATCG	This publicationa
Alpha_nsP1-EEEV_EEEV||A0027	Alpha_nsP1	EEEV_EEEV		NC_003899	930	ACGGGAAAGTGGATAATCTTGCTTCGACCATGCACC	This publicationa
Alpha_nsP1-SFV_Clade|IOV|A0028	Alpha_nsP1	SFV_Clade	IOV	NC_001924	569	CACCAGGCGATCAAAGGAGTCCACGTGGCATATTG	This publicationa
Alpha_nsP1-SFV_Clade|MAYV|A0029	Alpha_nsP1	SFV_Clade	MAYV	NC_003417	276	CACCAGCCAGGAGAATGATGTCTGAGCACACATACC	This publicationa
Alpha_nsP1-SFV_Clade|ONNV|A0030	Alpha_nsP1	SFV_Clade	ONNV	NC_001512	735	AGGGTAGACGAGGCAAACTATCCATCATGAGAGGCA	This publicationa
Alpha_nsP1-SFV_Clade|RRV|A0031	Alpha_nsP1	SFV_Clade	RRV	NC_001544	595	TGGATAGGATTCGACACCACCCCATTCATGTTCGA	Virochip‡
Alpha_nsP1-SFV_Clade|RRV|A0032	Alpha_nsP1	SFV_Clade	RRV	NC_001544	636	GTTGCTGGCGCATACCCAACGTATTCCACGAATTG	This publicationa
Alpha_nsP1-SFV_CHIKV||A0033	Alpha_nsP1	SFV_CHIKV		NC_004162	582	GGGTCCGATTGGCGTACTGGGTAGGGTTTGACACA	This publicationa
Alpha_nsP1-SFV_CHIKV||A0034	Alpha_nsP1	SFV_CHIKV		NC_004162	774	TAGAACCGTGCGACCGTGTGCTGTTCTCAGTAGGG	This publicationa
Alpha_nsP1-SFV_CHIKV||A0035	Alpha_nsP1	SFV_CHIKV		NC_004162	804	TAGGGTCAACGCTCTACCCGGAAAGCCGTAAGCTA	This publicationa
Alpha_nsP1-SFV_GETV||A0036	Alpha_nsP1	SFV_GETV		NC_006558	457	TTGGAATCCCCGACTTTTTGCCTGCATACTGACGA	This publicationa
Alpha_nsP1-SFV_GETV||A0037	Alpha_nsP1	SFV_GETV		NC_006558	547	GCACCGACGTCACTGTACCACCAGGCCATCAAAGG	This publicationa
Alpha_nsP1-SFV_GETV||A0038	Alpha_nsP1	SFV_GETV		NC_006558	727	TCCGAGGGGCGTCGCGGCAAACTCTCCATCATGAG	This publicationa
Alpha_nsP1-SFV_GETV||A0039	Alpha_nsP1	SFV_GETV		NC_006558	787	AGAGTAATGTTTTCGGTCGGGTCCACCTTGTACACC	This publicationa
Alpha_nsP1-SFV_MAYV||A0040	Alpha_nsP1	SFV_MAYV		NC_003417	367	TAGGAAGTTGGCTAAGGCATCAGGCGAAGTCGTTG	This publicationa
Alpha_nsP1-SFV_MAYV||A0041	Alpha_nsP1	SFV_MAYV		NC_003417	428	GACCTGCAGTCAGTGATGGCAACCCCGGATAACGA	This publicationa
Alpha_nsP1-SFV_MAYV||A0042	Alpha_nsP1	SFV_MAYV		NC_003417	488	GATCAGACATGCAGGACTCAAGCAGAGGTGGCAGT	This publicationa
Alpha_nsP1-SFV_MAYV||A0043	Alpha_nsP1	SFV_MAYV		NC_003417	518	GCAGTCTATCAGGACGTCTATGCGGTCCATGCACC	This publicationa
Alpha_nsP1-SFV_MAYV||A0044	Alpha_nsP1	SFV_MAYV		NC_003417	641	GCTGGGGCCTATCCAACATATGCAACCAATTGGGC	This publicationa
Alpha_nsP1-SFV_MAYV||A0045	Alpha_nsP1	SFV_MAYV		NC_003417	732	AGGGGCACCTTGGCAAGCTGTCAATAATGAGGAAA	This publicationa
Alpha_nsP1-SFV_ONNV/IOV|IOV|A0046	Alpha_nsP1	SFV_ONNV/IOV	IOV	NC_001924	539	TACGCCGTCCATGCACCTACCTCGCTGTACCACCA	This publicationa
Alpha_nsP1-SFV_ONNV/IOV|IOV|A0047	Alpha_nsP1	SFV_ONNV/IOV	IOV	NC_001924	634	CAATGCAATGGCTGGCGCATACCCATCATATTCAACA	This publicationa
Alpha_nsP1-SFV_ONNV/IOV|IOV|A0048	Alpha_nsP1	SFV_ONNV/IOV	IOV	NC_001924	926	GAAGGATACGTCGTCAAGAGAGTGACAATGAGTCCAGGC	This publicationa
Alpha_nsP1-SFV_ONNV/IOV|IOV|A0049	Alpha_nsP1	SFV_ONNV/IOV	IOV	NC_001924	993	TAACTCATCATGCCGACGGCTTCCTGATGTGCAAG	This publicationa
Alpha_nsP1-SFV_ONNV/IOV|ONNV|A0050	Alpha_nsP1	SFV_ONNV/IOV	ONNV	NC_001512	540	ACGCCGTCCATGCACCTACCTCGCTGTACCATCAG	This publicationa
Alpha_nsP1-SFV_ONNV/IOV|ONNV|A0051	Alpha_nsP1	SFV_ONNV/IOV	ONNV	NC_001512	896	ACCTGCCGCTGTGACACGATCGTCTCATGCGAAGG	This publicationa
Alpha_nsP1-SFV_ONNV/IOV|ONNV|A0052	Alpha_nsP1	SFV_ONNV/IOV	ONNV	NC_001512	959	CCAGGCATCTACGGAAAGACATCGGGGTATGCTGT	This publicationa
Alpha_nsP1-SFV_RRV||A0053	Alpha_nsP1	SFV_RRV		NC_001544	1003	AAGGTTTCCTAATGTGCAAGGTGACGGACACTGTGC	This publicationa
Alpha_nsP1-SFV_RRV||A0054	Alpha_nsP1	SFV_RRV		NC_001544	304	ACAGCTACCATTGCATTTGTCCCATGAAGAGTGCG	This publicationa
Alpha_nsP1-SFV_RRV||A0055	Alpha_nsP1	SFV_RRV		NC_001544	364	ACGCCCGGAAACTGGCAAAAACAGCAGGGGAAGTG	This publicationa
Alpha_nsP1-SFV_RRV||A0056	Alpha_nsP1	SFV_RRV		NC_001544	578	GGGTCAGGACAGTATACTGGATAGGATTCGACACC	Wang et al., 2003b
Alpha_nsP1-SFV_SFV||A0057	Alpha_nsP1	SFV_SFV		NC_003215	1061	AGAGTCTCATTCCCTGTATGCACCTACGTCCCCTC	This publicationa
Alpha_nsP1-SFV_SFV||A0058	Alpha_nsP1	SFV_SFV		NC_003215	375	ACGCAAAGAAACTGGCAGCGGCCTCCGGGAAGGTG	This publicationa
Alpha_nsP1-SFV_SFV||A0059	Alpha_nsP1	SFV_SFV		NC_003215	405	AGGTGCTGGATAGAGAGATCGCAGGAAAAATCACCG	This publicationa
Alpha_nsP1-SFV_SFV||A0060	Alpha_nsP1	SFV_SFV		NC_003215	527	GTGGCCGTATACCAGGACGTGTATGCTGTACATGC	This publicationa
Alpha_nsP1-SFV_SFV||A0061	Alpha_nsP1	SFV_SFV		NC_003215	709	CAGGAACATAGGACTGTGTGCAGCATCCTTGACTGA	This publicationa
Alpha_nsP1-SINV_Clade|OCKV|A0062	Alpha_nsP1	SINV_Clade	OCKV	M69205	232	CTACCACAGCGACGATTTTGGACATAGGCAGCGCA	This publicationa
Alpha_nsP1-SINV_Clade|SINV|A0063	Alpha_nsP1	SINV_Clade	SINV	NC_001547	232	CTACCACAGCGACGATCTTGGACATAGGCAGCGCA	This publicationa
Alpha_nsP1-SINV_Clade|SINV|A0064	Alpha_nsP1	SINV_Clade	SINV	NC_001547	569	CGTGCGGACCCTGTACTGGATTGGCTTCGACACCA	This publicationa
Alpha_nsP1-SINV_Clade|SINV|A0065	Alpha_nsP1	SINV_Clade	SINV	NC_001547	629	AGGTTCGTACCCTGCGTACAACACCAACTGGGCCG	This publicationa
Alpha_nsP1-SINV_Clade|SINV|A0066	Alpha_nsP1	SINV_Clade	SINV	NC_001547	659	GGCCGACGAGAAAGTCCTTGAAGCGCGTAACATCG	This publicationa
Alpha_nsP1-SINV_Clade|SINV|A0067	Alpha_nsP1	SINV_Clade	SINV	NC_001547	755	GGAGTTGAAGCCCGGGTCGCGGGTTTATTTCTCCG	This publicationa
Alpha_nsP1-VEEV_VEEV||A0068	Alpha_nsP1	VEEV_VEEV		NC_001449	239	AAGTGCGCCCGCCCGCAGAATGTATTCTAAGCATA	This publicationa
Alpha_nsP1-VEEV_VEEV||A0069	Alpha_nsP1	VEEV_VEEV		NC_001449	403	CCGCCGTCATGAGCGACCCTGACCTGGAAACTGAG	This publicationa
Alpha_nsP1-VEEV_VEEV||A0070	Alpha_nsP1	VEEV_VEEV		NC_001449	464	ATGTCGCTACGAGGGGCAAGTCGCTGTTTACCAGG	This publicationa
Alpha_nsP1-VEEV_VEEV||A0071	Alpha_nsP1	VEEV_VEEV		NC_001449	524	AAGTCTCTATCACCAAGCCAACAAGGGAGTTAGAGTCGC	This publicationa
Alpha_nsP1-VEEV_VEEV||A0072	Alpha_nsP1	VEEV_VEEV		NC_001449	814	GCTGGCACCTGCCGTCTGTATTTCACTTACGTGGC	This publicationa
Alpha_nsP1-VEEV_VEEV||A0073	Alpha_nsP1	VEEV_VEEV		NC_001449	944	TTCAGGCTATGCTGCTACGATGCACCGCGAGGGAT	This publicationa
Alpha_nsP1-WEEV_FMV||A0074	Alpha_nsP1	WEEV_FMV		NC_013528	214	CCGGGAACAAGTGATATTGGACATTGGTAGCGCAC	This publicationa
Alpha_nsP1-WEEV_FMV||A0075	Alpha_nsP1	WEEV_FMV		NC_013528	305	GCTGAAGATCCAGATCGCTTACAGAGATACGCAGAGC	This publicationa
Alpha_nsP1-WEEV_FMV||A0076	Alpha_nsP1	WEEV_FMV		NC_013528	337	AGAGCGGCTGCGCAGGAGCGACATCACTAACAAGC	This publicationa
Alpha_nsP1-WEEV_FMV||A0077	Alpha_nsP1	WEEV_FMV		NC_013528	457	AACGTGCAGTTATCAAGGCACCGTGGCAGTTTACC	This publicationa
Alpha_nsP1-WEEV_FMV||A0078	Alpha_nsP1	WEEV_FMV		NC_013528	487	TTACCAGGATGTTTACGCTGTGCATGCCCCTACCT	This publicationa
Alpha_nsP1-WEEV_FMV||A0079	Alpha_nsP1	WEEV_FMV		NC_013528	957	CCATGCACCGCGAAGGTTTCCTGTGTTGTAAAGTG	This publicationa
Alpha_nsP1-WEEV_HJV||A0080	Alpha_nsP1	WEEV_HJV		NC_012561	1021	TTTGCCGTCTGTACCTACGTACCAGCCACACTGTG	This publicationa
Alpha_nsP1-WEEV_HJV||A0081	Alpha_nsP1	WEEV_HJV		NC_012561	437	TATGTATGCACACGGACACAACATGCCGGTATTTCGG	This publicationa
Alpha_nsP1-WEEV_HJV||A0082	Alpha_nsP1	WEEV_HJV		NC_012561	469	TTCGGCAGCGTGGCAGTGTACCAAGATGTATATGC	This publicationa
Alpha_nsP1-WEEV_HJV||A0083	Alpha_nsP1	WEEV_HJV		NC_012561	499	TATGCGGTTCACGCCCCGACGTCCATCTACCACCA	This publicationa
Alpha_nsP1-WEEV_HJV||A0084	Alpha_nsP1	WEEV_HJV		NC_012561	795	TTCGTTGTTACGCAGCTGGCACCTACCGAACGTGT	This publicationa
Alpha_nsP1-WEEV_HJV||A0085	Alpha_nsP1	WEEV_HJV		NC_012561	860	GTAGGTGCGGAACCATAGTCAGCTGTGAGGGGTAC	This publicationa
Alpha_nsP1-WEEV_WEEV||A0086	Alpha_nsP1	WEEV_WEEV		NC_003908	473	ATGTGTACGCAGTCCATGCACCGACATCAATCTACC	This publicationa
Alpha_nsP1-WEEV_WEEV||A0087	Alpha_nsP1	WEEV_WEEV		NC_003908	504	CTACCACCAGGCGCTTAAAGGAGTTAGGACAATTTACTGG	This publicationa
Alpha_nsP1-WEEV_WEEV||A0088	Alpha_nsP1	WEEV_WEEV		NC_003908	639	ACGTAACATTGGCCTCGGTAACTCAGATCTTCAGGAGA	This publicationa
Alpha_nsP1-WEEV_WEEV||A0089	Alpha_nsP1	WEEV_WEEV		NC_003908	842	GATGTGGGACCATTGTCAGCTGTGAAGGGTACGTC	This publicationa
Alpha_nsP1-WEEV_WEEV||A0090	Alpha_nsP1	WEEV_WEEV		NC_003908	907	TACGGTAAAGTTGAGAACTTGGCGTCCACAATGCATCG	This publicationa
Alpha_nsP1-WEEV_WEEV||A0091	Alpha_nsP1	WEEV_WEEV		NC_003908	970	ACAGATACGCTGCGCGGCGAGAGGGTTTCTTTTGC	This publicationa
Alpha_nsP4-Alpha_Generic|AURAV|A0092	Alpha_nsP4	Alpha_Generic	AURAV	NC_003900	7176	ATGGCCGACAGATGCGCCACTTGGATGAATATGGA	Wang et al., 2003b
Alpha_nsP4-Alpha_Generic|CHIKV|A0093	Alpha_nsP4	Alpha_Generic	CHIKV	NC_004162	7118	ACTTGGATGAACATGGAAGTGAAGATCATAGATGC	Wang et al., 2003b
Alpha_nsP4-Alpha_Generic|CHIKV|A0094	Alpha_nsP4	Alpha_Generic	CHIKV	NC_004162	7101	TGGCAGCCAGATGCGCCACTTGGATGAACATGGAA	Wang et al., 2003b
Alpha_nsP4-Alpha_Generic|CHIKV|A0095	Alpha_nsP4	Alpha_Generic	CHIKV	NC_004162	7201	CAGGTGACGAACAAGATGAGGATAGAAGACGAGCG	This publicationa
Alpha_nsP4-Alpha_Generic|CHIKV|A0096	Alpha_nsP4	Alpha_Generic	CHIKV	NC_004162	7231	GAGCGCTGGCTGACGAAGTGGTCAGATGG	This publicationa
Alpha_nsP4-Alpha_Generic|CHIKV|A0097	Alpha_nsP4	Alpha_Generic	CHIKV	NC_004162	7290	AAGATGAGGATAGAAGACGAGCGCTGGCTGACGAA	This publicationa
Alpha_nsP4-Alpha_Generic|EEEV|A0098	Alpha_nsP4	Alpha_Generic	EEEV	NC_003899	7161	TGAACATGGAAGTGAAGATCATCGATGCAGTAGTC	Wang et al., 2003b
Alpha_nsP4-Alpha_Generic|EEEV|A0099	Alpha_nsP4	Alpha_Generic	EEEV	NC_003899	7143	AGCGGTGCGCCACGTGGTTGAACATGGAAGTGAAG	Wang et al., 2003b
Alpha_nsP4-Alpha_Generic|SFV|A0100	Alpha_nsP4	Alpha_Generic	SFV	NC_003215	7010	AAGATCATTGACGCTGTCATGGGCGAAAAACCCCC	This publicationa
Alpha_nsP4-Alpha_Generic|SINV|A0101	Alpha_nsP4	Alpha_Generic	SINV	NC_001547	7043	GATGATGAAATCCGGAATGTTCCTCACACTTTTTG	Wang et al., 2003b
Alpha_nsP4-Alpha_Generic|SINV|A0102	Alpha_nsP4	Alpha_Generic	SINV	NC_001547	7061	GTTCCTCACACTTTTTGTCAACACAGTTTTGAATG	Wang et al., 2003b
Alpha_nsP4-Alpha_Generic|VEEV|A0103	Alpha_nsP4	Alpha_Generic	VEEV	NC_001449	6968	ATTCGGAGCCATGATGAAATCCGGAATGTTCCTCA	Wang et al., 2003b
Alpha_nsP4-Alpha_Generic|VEEV|A0104	Alpha_nsP4	Alpha_Generic	VEEV	NC_001449	6986	ATCCGGAATGTTCCTCACACTGTTTGTGAACACAG	Wang et al., 2003b
Alpha_nsP4-Alpha_Generic|WEEV|A0105	Alpha_nsP4	Alpha_Generic	WEEV	NC_003908	6851	CTACAGGAACGAGGTTTAAATTTGGTGCCATGATG	Wang et al., 2003b
Alpha_nsP4-Alpha_Generic|WHAV|A0106	Alpha_nsP4	Alpha_Generic	WHAV	AF339479	350	CGGAGGACACGCAAGATGAAGACAGAAGACGTGCC	This publicationa
Alpha_nsP4-AURAV_AURAV||A0107	Alpha_nsP4	AURAV_AURAV		NC_003900	6689	ACCACTGGCCACGGCTTACTTGTGCGGTATACACC	This publicationa
Alpha_nsP4-AURAV_AURAV||A0108	Alpha_nsP4	AURAV_AURAV		NC_003900	6719	ACACCGGGAGCTAGTACGGAGGCTTACAGCAGTAC	This publicationa
Alpha_nsP4-AURAV_AURAV||A0109	Alpha_nsP4	AURAV_AURAV		NC_003900	6917	AGACTTAGGAGTGGATGACCGCCTGATGGACCTCA	This publicationa
Alpha_nsP4-AURAV_AURAV||A0110	Alpha_nsP4	AURAV_AURAV		NC_003900	6947	CCTCATTGAATGTGCCTTCGGGGAGATCACAAGCG	This publicationa
Alpha_nsP4-AURAV_AURAV||A0111	Alpha_nsP4	AURAV_AURAV		NC_003900	7036	TGTTTTTAACACTGTTTGTTAACACTGTGTTGAAT	Wang et al., 2003b
Alpha_nsP4-AURAV_AURAV||A0112	Alpha_nsP4	AURAV_AURAV		NC_003900	7107	AGGGACTCCAAATGCGCAGCTTTCATAGGGGACGA	This publicationa
Alpha_nsP4-AURAV_AURAV||A0113	Alpha_nsP4	AURAV_AURAV		NC_003900	7368	GATCACGACAGGCGTAGAGCGCTGGAAGATGAGAC	This publicationa
Alpha_nsP4-BFV_BFV||A0114	Alpha_nsP4	BFV_BFV		NC_001786	6380	ACCAAAGGTACAGGTGATTCAAGCGGCAGAGCCAC	This publicationa
Alpha_nsP4-BFV_BFV||A0115	Alpha_nsP4	BFV_BFV		NC_001786	6410	GCCACTAGCCACTGCCTACCTCTGCGGAATTCACC	This publicationa
Alpha_nsP4-BFV_BFV||A0116	Alpha_nsP4	BFV_BFV		NC_001786	6535	CGGAACATTTTAAGCACGGTGACCATGTGTTGGAAACG	This publicationa
Alpha_nsP4-BFV_BFV||A0117	Alpha_nsP4	BFV_BFV		NC_001786	6603	GATTCCATGGCACTCACTGCGTTAATGATCCTTGAGGA	This publicationa
Alpha_nsP4-BFV_BFV||A0118	Alpha_nsP4	BFV_BFV		NC_001786	6836	GCCGTGGCCTGCTTTCATAGGAGATGACAACATAATCC	This publicationa
Alpha_nsP4-BFV_BFV||A0119	Alpha_nsP4	BFV_BFV		NC_001786	7163	TGAAGCCATCGAAGACCGTTATGCCGTCCACTCAT	This publicationa
Alpha_nsP4-EEEV_EEEV||A0120	Alpha_nsP4	EEEV_EEEV		NC_003899	6681	ATCGAGAGCTTGTGCGCAGGTTGAACGCTGTGCTG	This publicationa
Alpha_nsP4-EEEV_EEEV||A0121	Alpha_nsP4	EEEV_EEEV		NC_003899	6761	GATGCTATCATTGCAGAACACTTTCAATTCGGCGA	Virochip‡
Alpha_nsP4-EEEV_EEEV||A0122	Alpha_nsP4	EEEV_EEEV		NC_003899	6916	AGCAGCCTTTGGGAACATAACATCTGTGCACTTACCA	This publicationa
Alpha_nsP4-EEEV_EEEV||A0123	Alpha_nsP4	EEEV_EEEV		NC_003899	7013	ATCAATACTGTTGTCAATATCATGATCGCTAGCCGCGTGC	This publicationa
Alpha_nsP4-EEEV_EEEV||A0124	Alpha_nsP4	EEEV_EEEV		NC_003899	7108	CGTGAAAGGGGTTACATCTGACGCACTGATGGCAG	This publicationa
Alpha_nsP4-EEEV_EEEV||A0125	Alpha_nsP4	EEEV_EEEV		NC_003899	7126	TGACGCACTGATGGCAGAGCGGTGCGCCACGTGGT	Virochip‡
Alpha_nsP4-EEEV_EEEV||A0126	Alpha_nsP4	EEEV_EEEV		NC_003899	7295	CTAGGTAAGCCGCTTCCACTGGACGATGACCAAGA	This publicationa
Alpha_nsP4-EEEV_EEEV||A0127	Alpha_nsP4	EEEV_EEEV		NC_003899	7325	CAAGACGTCGACAGGCGCAGAGCTCTGCATGATGA	This publicationa
Alpha_nsP4-NDUV_NDUV||A0128	Alpha_nsP4	NDUV_NDUV		AF339487	70	GTTATAGCTAGTCGCGTCCTAGAATCCAAATTGACGGGG	This publicationa
Alpha_nsP4-NDUV_NDUV||A0129	Alpha_nsP4	NDUV_NDUV		AF339487	290	CGGCGTGCCGAGTATCCGACCCATTGAAGAGACTG	This publicationa
Alpha_nsP4-NDUV_NDUV||A0130	Alpha_nsP4	NDUV_NDUV		AF339487	380	GAGCACTCCGTGACGAGGTGATGAGATGGTTTAGG	This publicationa
Alpha_nsP4-SFV_Clade|CHIKV|A0131	Alpha_nsP4	SFV_Clade	CHIKV	NC_004162	6926	CGCTTCAAGTTCGGCGCCATGATGAAATCTGGTAT	Virochip‡
Alpha_nsP4-SFV_Clade|IOV|A0132	Alpha_nsP4	SFV_Clade	IOV	NC_001924	6860	ACACATTTCAAACCGGGCGATGCTGTACTAGAAACCG	This publicationa
Alpha_nsP4-SFV_Clade|IOV|A0133	Alpha_nsP4	SFV_Clade	IOV	NC_001924	7053	AGTTCGGCGCAATGATGAAATCAGGCATGTTTCTAACC	This publicationa
Alpha_nsP4-SFV_Clade|RRV|A0134	Alpha_nsP4	SFV_Clade	RRV	NC_001544	6575	TACCCCTGGCACTAAACATACTGAGGAACGCCCAA	This publicationa
Alpha_nsP4-SFV_BEBV||A0135	Alpha_nsP4	SFV_BEBV		AF339480	257	GTGGCTTTATACTGTACGACAGCGTGACTCAGTCTGC	This publicationa
Alpha_nsP4-SFV_BEBV||A0136	Alpha_nsP4	SFV_BEBV		AF339480	34	TTCCTCACTCTGTTCGTTAACACCATGCTCAACATCGT	This publicationa
Alpha_nsP4-SFV_BEBV||A0137	Alpha_nsP4	SFV_BEBV		AF339480	67	ATCGTGATCGCTAGCAGGGTCCTCGAACGCAGACT	This publicationa
Alpha_nsP4-SFV_BEBV||A0138	Alpha_nsP4	SFV_BEBV		AF339480	97	AGACTGACTGAGTCCGCCTGCGCAGCTTTCATCGG	This publicationa
Alpha_nsP4-SFV_CHIKV||A0139	Alpha_nsP4	SFV_CHIKV		NC_004162	6776	GGATCACTCCCTGTTGGACTTGATAGAGGCTGCT	This publicationa
Alpha_nsP4-SFV_CHIKV||A0140	Alpha_nsP4	SFV_CHIKV		NC_004162	6805	CTGCTTTCGGAGAGATTTCCAGCTGTCATCTACCG	This publicationa
Alpha_nsP4-SFV_CHIKV||A0141	Alpha_nsP4	SFV_CHIKV		NC_004162	6961	GTTCCTAACTCTGTTCGTCAACACACTGCTAAATA	Virochip‡
Alpha_nsP4-SFV_CHIKV||A0142	Alpha_nsP4	SFV_CHIKV		NC_004162	6973	GTTCGTCAACACACTGCTAAATATCACCATCGCCAGC	This publicationa
Alpha_nsP4-SFV_CHIKV||A0143	Alpha_nsP4	SFV_CHIKV		NC_004162	7136	GTGAAGATCATAGATGCAGTTGTATCCCAGAAAGC	Virochip‡
Alpha_nsP4-SFV_CHIKV||A0144	Alpha_nsP4	SFV_CHIKV		NC_004162	7198	GCACGATATCGTGACAGGAACAGCTTGCAGAGTGG	This publicationa
Alpha_nsP4-SFV_GETV||A0145	Alpha_nsP4	SFV_GETV		NC_006558	6534	TACACCAGGCACCAAGCATACCGAAGAAAGGCCAA	This publicationa
Alpha_nsP4-SFV_GETV||A0146	Alpha_nsP4	SFV_GETV		NC_006558	6564	GCCAAAAGTGCAAGTAATTCAAGCGGCGGAACCAC	This publicationa
Alpha_nsP4-SFV_GETV||A0147	Alpha_nsP4	SFV_GETV		NC_006558	6719	CGGCACATTTCCAACCGGGAGATGCTGTACTGGAG	This publicationa
Alpha_nsP4-SFV_GETV||A0148	Alpha_nsP4	SFV_GETV		NC_006558	6810	GATGCTTCTGGAAGACCTCGGGGTCGACCAAGAAC	This publicationa
Alpha_nsP4-SFV_GETV||A0149	Alpha_nsP4	SFV_GETV		NC_006558	7060	GGCGTGAGGTCAGACCCGCTAATGGCAGAAAGGTG	This publicationa
Alpha_nsP4-SFV_GETV||A0150	Alpha_nsP4	SFV_GETV		NC_006558	7184	ACAGTGTCGCCGGTACAGCGTGTAGGGTTGCAGAC	This publicationa
Alpha_nsP4-SFV_GETV||A0151	Alpha_nsP4	SFV_GETV		NC_006558	7375	AGCGGCGTCGGAAACATCACTAGAGCGATGTCCAC	This publicationa
Alpha_nsP4-SFV_MAYV||A0152	Alpha_nsP4	SFV_MAYV		NC_003417	6407	AGATTCATCATGGACATGAAGCGGGACGTGAAGGT	This publicationa
Alpha_nsP4-SFV_MAYV||A0153	Alpha_nsP4	SFV_MAYV		NC_003417	6467	GAGCGACCTAAAGTCCAAGTGATTCAAGCTGCCGA	This publicationa
Alpha_nsP4-SFV_MAYV||A0154	Alpha_nsP4	SFV_MAYV		NC_003417	6527	GGAATTCACAGAGAGCTGGTTCGCCGCCTCAATGC	This publicationa
Alpha_nsP4-SFV_MAYV||A0155	Alpha_nsP4	SFV_MAYV		NC_003417	6593	GACATGTCTGCCGAAGACTTCGATGCTATCATATC	Wang et al., 2003b
Alpha_nsP4-SFV_MAYV||A0156	Alpha_nsP4	SFV_MAYV		NC_003417	6611	TTCGATGCTATCATATCGGAGCACTTCAAGCCTGG	Wang et al., 2003b
Alpha_nsP4-SFV_MAYV||A0157	Alpha_nsP4	SFV_MAYV		NC_003417	6623	ATATCGGAGCACTTCAAGCCTGGGGACCACGTCCT	This publicationa
Alpha_nsP4-SFV_MAYV||A0158	Alpha_nsP4	SFV_MAYV		NC_003417	6818	TTTAAATTTGGGGCCATGATGAAGTCGGGCATGTT	Wang et al., 2003b
Alpha_nsP4-SFV_MAYV||A0159	Alpha_nsP4	SFV_MAYV		NC_003417	7012	GGGTCAACATGGAAGTCAAAATAATTGATGCAGTT	Wang et al., 2003b
Alpha_nsP4-SFV_MIDV||A0160	Alpha_nsP4	SFV_MIDV		AF339486	256	GGAGGGTTTATCGTGTTTGACCAAGTTACAGGCACC	This publicationa
Alpha_nsP4-SFV_MIDV||A0161	Alpha_nsP4	SFV_MIDV		AF339486	437	AGGCCGCAATGAACAGCCGTTACGAGGTCGAGGGG	This publicationa
Alpha_nsP4-SFV_MIDV||A0162	Alpha_nsP4	SFV_MIDV		AF339486	467	AGGGGATCCGAAACGTCATCACGGCGTTAACCACG	This publicationa
Alpha_nsP4-SFV_MIDV||A0163	Alpha_nsP4	SFV_MIDV		AF339486	96	ACGGCTGACCAATTCTAAATGTGCCGCCTTTATCG	This publicationa
Alpha_nsP4-SFV_ONNV/IOV|IOV|A0164	Alpha_nsP4	SFV_ONNV/IOV	IOV	NC_001924	6955	GCTAGAAGATCTTGGGGTAGACCAACCTATCCTGGATCT	This publicationa
Alpha_nsP4-SFV_ONNV/IOV|IOV|A0165	Alpha_nsP4	SFV_ONNV/IOV	IOV	NC_001924	6989	GATCTGATAGAAGCAGCATTCGGCGAAATATCCAGTTGC	This publicationa
Alpha_nsP4-SFV_ONNV/IOV|ONNV|A0166	Alpha_nsP4	SFV_ONNV/IOV	ONNV	NC_001512	7090	AACCCTGTTTGTCAATACCCTCCTGAACATCACCATTGC	This publicationa
Alpha_nsP4-SFV_ONNV/IOV|ONNV|A0167	Alpha_nsP4	SFV_ONNV/IOV	ONNV	NC_001512	7154	ACTACTTCAGCCTGTGCAGCTTTCATTGGGGACGA	This publicationa
Alpha_nsP4-SFV_ONNV/IOV|ONNV|A0168	Alpha_nsP4	SFV_ONNV/IOV	ONNV	NC_001512	7437	TGGCAGATGAGGTTACTAGATGGCAAAGAACCGGC	This publicationa
Alpha_nsP4-SFV_RRV||A0169	Alpha_nsP4	SFV_RRV		NC_001544	6577	CCTGGCACTAAACATACTGAGGAACGCCCAAAGGT	Wang et al., 2003b
Alpha_nsP4-SFV_RRV||A0170	Alpha_nsP4	SFV_RRV		NC_001544	7046	GAAGCTGACAAACTCCATCTGCGCCGCGTTCATCG	This publicationa
Alpha_nsP4-SFV_RRV||A0171	Alpha_nsP4	SFV_RRV		NC_001544	7327	GGCGTGCATTGAAGGATGAGACGGATAGGTGGGCA	This publicationa
Alpha_nsP4-SFV_RRV||A0172	Alpha_nsP4	SFV_RRV		NC_001544	7357	GGGCACGAGTAGGGTTGAAGTCTGAACTGGAAATAGC	This publicationa
Alpha_nsP4-SFV_SFV||A0173	Alpha_nsP4	SFV_SFV		NC_003215	6453	GACCCAAAGTCCAGGTAATTCAAGCAGCGGAGCCA	This publicationa
Alpha_nsP4-SFV_SFV||A0174	Alpha_nsP4	SFV_SFV		NC_003215	6764	GAAATATCCAGCTGTCACCTACCAACTGGCACGCG	This publicationa
Alpha_nsP4-SFV_SFV||A0175	Alpha_nsP4	SFV_SFV		NC_003215	6818	ATGAAATCGGGCATGTTTCTGACTTTGTTTATTAA	Wang et al., 2003b
Alpha_nsP4-SFV_SFV||A0176	Alpha_nsP4	SFV_SFV		NC_003215	6836	CTGACTTTGTTTATTAACACTGTTTTGAACATCAC	Wang et al., 2003b
Alpha_nsP4-SFV_SFV||A0177	Alpha_nsP4	SFV_SFV		NC_003215	7075	CAGCGTCACACAGACCGCCTGCCGTGTTTCAGACC	This publicationa
Alpha_nsP4-SFV_SFV||A0178	Alpha_nsP4	SFV_SFV		NC_003215	7290	CCATGACCACCTTGGCGAGGGACATTAAGGCGTTT	This publicationa
Alpha_nsP4-SFV_UNAV||A0179	Alpha_nsP4	SFV_UNAV		AF339481	297	CCGGGTGGCTGACCCACTTAAACGACTCTTTAAACT	This publicationa
Alpha_nsP4-SFV_UNAV||A0180	Alpha_nsP4	SFV_UNAV		AF339481	418	GGCATCACGAGCGGACTGGAGGTAGCCCTACAGTC	This publicationa
Alpha_nsP4-SFV_UNAV||A0181	Alpha_nsP4	SFV_UNAV		AF339481	448	CAGTCTCGGTACGGAGTGGAGGGCTGTATGAACAT	This publicationa
Alpha_nsP4-SFV_UNAV||A0182	Alpha_nsP4	SFV_UNAV		AF339481	508	AGGGACAGAAAAAGATTCTCTGCGTTACGAGGACCC	This publicationa
Alpha_nsP4-SINV_Clade|BBKV|A0183	Alpha_nsP4	SINV_Clade	BBKV	AF339477	54	CACAGTTCTGAATGTCGTTATCGCCAGCAGAGTATTGGAG	This publication
Alpha_nsP4-SINV_Clade|BBKV|A0184	Alpha_nsP4	SINV_Clade	BBKV	AF339477	66	TGTCGTTATCGCCAGCAGAGTATTGGAGGAGCGGC	This publicationa
Alpha_nsP4-SINV_Clade|OCKV|A0185	Alpha_nsP4	SINV_Clade	OCKV	M69205	7088	TACAGTTCTGAATGTTGTCATCGCCAGCAGAGTGTTGGAA	This publication
Alpha_nsP4-SINV_Clade|OCKV|A0186	Alpha_nsP4	SINV_Clade	OCKV	M69205	7305	CAAGACTCGGTTACCTCCACAGCGTGTCGCGTGGC	This publicationa
Alpha_nsP4-SINV_Clade|OCKV|A0187	Alpha_nsP4	SINV_Clade	OCKV	M69205	6689	ACCGAAAGTACAAGTGATACAAGCCGCAGAACCCC	This publicationa
Alpha_nsP4-SINV_Clade|OCKV|A0188	Alpha_nsP4	SINV_Clade	OCKV	M69205	6844	CAGAACACTTCAAGCAAGGTGACCCGGTACTGGAG	This publicationa
Alpha_nsP4-SINV_Clade|SINV|A0189	Alpha_nsP4	SINV_Clade	SINV	NC_001547	7026	CGTTTTAAATTCGGGGCGATGATGAAATCCGGAAT	Wang et al., 2003b
Alpha_nsP4-SINV_Clade|SINV|A0190	Alpha_nsP4	SINV_Clade	SINV	NC_001547	6899	CTTAAAACGTCCAGATGTGCAGCGTTCATTGGCGA	This publicationa
Alpha_nsP4-SINV_Clade|SINV|A0191	Alpha_nsP4	SINV_Clade	SINV	NC_001547	7057	CGGATTTATCTTGCAAGATTCGGTTACTTCCACAGCGTG	This publicationa
Alpha_nsP4-SINV_Clade|SINV|A0192	Alpha_nsP4	SINV_Clade	SINV	NC_001547	6610	AGAACACTTCAAGCAAGGCGACCCGGTACTGGAGA	This publicationa
Alpha_nsP4-SINV_Clade|SINV|A0193	Alpha_nsP4	SINV_Clade	SINV	NC_001547	7082	CACAGTTTTGAATGTCGTTATCGCCAGCAGAGTACTAGAAG	This publication
Alpha_nsP4-VEEV_VEEV||A0194	Alpha_nsP4	VEEV_VEEV		NC_001449	6587	GACTCCAGGAACAAAACATACTGAAGAACGGCCCAAGG	This publicationa
Alpha_nsP4-VEEV_VEEV||A0195	Alpha_nsP4	VEEV_VEEV		NC_001449	6838	ACGACGCCATGGCTCTGACCGCGTTAATGATTCTG	This publicationa
Alpha_nsP4-VEEV_VEEV||A0196	Alpha_nsP4	VEEV_VEEV		NC_001449	6868	TTCTGGAAGACCTAGGAGTGGACGCAGAGCTGTTG	This publicationa
Alpha_nsP4-VEEV_VEEV||A0197	Alpha_nsP4	VEEV_VEEV		NC_001449	6951	ACCAAAACTAAATTTAAATTCGGAGCCATGATGAA	Wang et al., 2003b
Alpha_nsP4-VEEV_VEEV||A0198	Alpha_nsP4	VEEV_VEEV		NC_001449	7220	AGGGTTTATCTTGTGTGACTCCGTGACCGGCACAG	This publicationa
Alpha_nsP4-VEEV_VEEV||A0199	Alpha_nsP4	VEEV_VEEV		NC_001449	7342	GGGCATTACACGAAGAGTCAACACGCTGGAATCGA	This publicationa
Alpha_nsP4-WEEV_BCV/FMV|BCV|A0200	Alpha_nsP4	WEEV_BCV/FMV	BCV	AF339474	101	TGACTAATTCCGCTTGTGCCGCTTTCATCGGGGAC	This publicationa
Alpha_nsP4-WEEV_BCV/FMV|BCV|A0201	Alpha_nsP4	WEEV_BCV/FMV	BCV	AF339474	260	GGTTCATACTGGTGGATCAAATTACTGGAACTGCCTGCC	This publicationa
Alpha_nsP4-WEEV_BCV/FMV|BCV|A0202	Alpha_nsP4	WEEV_BCV/FMV	BCV	AF339474	294	CTGCCGAGTAGCTGATCCTTTAAAACGCCTGTTTAAGC	This publicationa
Alpha_nsP4-WEEV_BCV/FMV|BCV|A0203	Alpha_nsP4	WEEV_BCV/FMV	BCV	AF339474	417	TGGGATCACCGACGAAATAGTGAAGGCTGTAGAGTCG	This publicationa
Alpha_nsP4-WEEV_FMV||A0204	Alpha_nsP4	WEEV_FMV		NC_013528	6350	TACACCGGGGACTAAGCATACTGAAGAGAGACCCA	This publicationa
Alpha_nsP4-WEEV_FMV||A0205	Alpha_nsP4	WEEV_FMV		NC_013528	6380	ACCCAAAGTGCAGGTTATCCAAGCGGCAGATCCCC	This publicationa
Alpha_nsP4-WEEV_FMV||A0206	Alpha_nsP4	WEEV_FMV		NC_013528	6563	ATTGGAAACTGATATTGCCTCGTTCGACAAAAGTGAAGAT	This publicationa
Alpha_nsP4-WEEV_FMV||A0207	Alpha_nsP4	WEEV_FMV		NC_013528	6702	GTCCACTTGCCGACGGGCACCAGATTCAAATTTGG	This publicationa
Alpha_nsP4-WEEV_HJV||A0208	Alpha_nsP4	WEEV_HJV		NC_012561	6424	CAGTTTGTGATGGATTTAAAGCGCGACGTCAAGGTGA	This publicationa
Alpha_nsP4-WEEV_HJV||A0209	Alpha_nsP4	WEEV_HJV		NC_012561	6516	CGACCCGCTAGCAACAGCTTACTTGTGCGGAATAC	This publicationa
Alpha_nsP4-WEEV_HJV||A0210	Alpha_nsP4	WEEV_HJV		NC_012561	6681	TGACATCGCCTCATTCGACAAGAGCGAAGACGACG	This publicationa
Alpha_nsP4-WEEV_HJV||A0211	Alpha_nsP4	WEEV_HJV		NC_012561	6711	CGACGCTATAGCACTATCCGCTCTAATGATTCTGGAGGA	This publicationa
Alpha_nsP4-WEEV_HJV||A0212	Alpha_nsP4	WEEV_HJV		NC_012561	7197	GGATGTAGACCGCCGTCGAGCGTTGTACGATGAGT	This publicationa
Alpha_nsP4-WEEV_WEEV||A0213	Alpha_nsP4	WEEV_WEEV		NC_003908	6579	CCATCGGGAATTAGTCCGTAGACTGAATGCGGTGC	This publicationa
Alpha_nsP4-WEEV_WEEV||A0214	Alpha_nsP4	WEEV_WEEV		NC_003908	6609	GGTGCTTCTGCCAAATATCCATACTCTCTTCGACATGTCA	This publicationa
Alpha_nsP4-WEEV_WEEV||A0215	Alpha_nsP4	WEEV_WEEV		NC_003908	6769	ATCCTTGAGGACTTAGGTGTCGACCAACCGCTCTT	This publicationa
Alpha_nsP4-WEEV_WEEV||A0216	Alpha_nsP4	WEEV_WEEV		NC_003908	6799	CTCTTAGATTTGATAGAGGCGGCGTTCGGCAATATCACA	This publicationa
Alpha_nsP4-WEEV_WEEV||A0217	Alpha_nsP4	WEEV_WEEV		NC_003908	6970	ACGTCAGCGTGCGCGGCCTCTATCGGCGACGATAA	This publicationa
Alpha_nsP4-WEEV_WEEV||A0218	Alpha_nsP4	WEEV_WEEV		NC_003908	7097	GTATCAAAGCACCCTACTTCTGTGGGGGATTTATCCTGG	This publicationa
Alpha_nsP4-WEEV_WEEV||A0219	Alpha_nsP4	WEEV_WEEV		NC_003908	7291	GACGAGTTAGTGAAGGCCGTAGAATCCAGATACGAGATCA	This publicationa
Alpha_nsP4-WEEV_WEEV||A0220	Alpha_nsP4	WEEV_WEEV		NC_003908	7356	TCTGTCCACGTTAGCCGAAAGCGTTAAGAACTTCAAGA	This publicationa
Alpha_nsP4-WHAV_WHAV||A0221	Alpha_nsP4	WHAV_WHAV		AF339479	222	CGCCGTCATAGGCATCAGACCTCCATATTTTTGTGGT	This publicationa
Alpha_nsP4-WHAV_WHAV||A0222	Alpha_nsP4	WHAV_WHAV		AF339479	289	ACCACATGTCGCGTCGCCGATCCGCTTAAGAGGCT	This publicationa
Alpha_nsP4-WHAV_WHAV||A0223	Alpha_nsP4	WHAV_WHAV		AF339479	410	TCCGGGTAGGAATTAGGAACACTCTCGCAGTTGCC	This publicationa
Alpha_nsP4-WHAV_WHAV||A0224	Alpha_nsP4	WHAV_WHAV		AF339479	440	TTGCCGTATCGACCAGGTACGAGGTAGAAGATATTACACC	This publicationa
Alpha_E1-AURAV_AURAV||A0225	Alpha_E1	AURAV_AURAV		NC_003900	10629	GAACACCTGGAGCTTTCGGAGATGTCCAAGCGTCA	This publicationa
Alpha_E1-AURAV_AURAV||A0226	Alpha_E1	AURAV_AURAV		NC_003900	10692	ACACAGCAATTCATTTGCAGAGGCCGGAAGCCAGA	This publicationa
Alpha_E1-AURAV_AURAV||A0227	Alpha_E1	AURAV_AURAV		NC_003900	10722	CCAGAAACATACACGTCCCGTACACCCAAGCTCCA	This publicationa
Alpha_E1-AURAV_AURAV||A0228	Alpha_E1	AURAV_AURAV		NC_003900	10783	CAGCGGTCAGCCTTTATCTGACACTGCCCCTTTCG	This publicationa
Alpha_E1-AURAV_AURAV||A0229	Alpha_E1	AURAV_AURAV		NC_003900	11059	GCGAGACCCATCGGTATACGTCGAGCAAAAAGGGG	This publicationa
Alpha_E1-AURAV_AURAV||A0230	Alpha_E1	AURAV_AURAV		NC_003900	11124	TGCAGGCAGACTTCGAGGTATCGATGTGCGGAACG	This publicationa
Alpha_E1-BFV_BFV||A0231	Alpha_E1	BFV_BFV		NC_001786	10061	AATCATGCGAGGCTGACCATGCCATCGCTTATCAG	This publicationa
Alpha_E1-BFV_BFV||A0232	Alpha_E1	BFV_BFV		NC_001786	10159	GACGTGTTTGTCAACGGAGACAGTCCAGCCAGAAT	This publicationa
Alpha_E1-BFV_BFV||A0233	Alpha_E1	BFV_BFV		NC_001786	10582	CACTTCACAAGGATCGATGAATCCCCGTCTGTGTCC	This publicationa
Alpha_E1-BFV_BFV||A0234	Alpha_E1	BFV_BFV		NC_001786	10708	TGTGCCATCCACAGCCACTCGAACTCCGCAACGAT	This publicationa
Alpha_E1-BFV_BFV||A0235	Alpha_E1	BFV_BFV		NC_001786	10738	ACGATGAAGGATTCTGTGCAGGATGTCCAGGAAAGC	This publicationa
Alpha_E1-BFV_BFV||A0236	Alpha_E1	BFV_BFV		NC_001786	10799	CTTCCTCTGTCGAGCCGAACTTCGTGGTCCAAGTG	This publicationa
Alpha_E1-EEEV_EEEV||A0237	Alpha_E1	EEEV_EEEV		NC_003899	10422	CTGCAGATGTTTACGTCAATGGTGAAACTCCCGCG	This publicationa
Alpha_E1-EEEV_EEEV||A0238	Alpha_E1	EEEV_EEEV		NC_003899	10452	CCGCGAAAATAGGAGATGCCAAACTCATCATAGGTCCA	This publicationa
Alpha_E1-EEEV_EEEV||A0239	Alpha_E1	EEEV_EEEV		NC_003899	10485	GTCCACTGTCATCTGCGTGGTCCCCATTCGATAAC	This publicationa
Alpha_E1-EEEV_EEEV||A0240	Alpha_E1	EEEV_EEEV		NC_003899	10550	AATTACGACTTTCCTGAGTACGGCACCGGCAAAGC	This publicationa
Alpha_E1-EEEV_EEEV||A0241	Alpha_E1	EEEV_EEEV		NC_003899	10610	CGCACATCAACCAGCAACGATCTGTACGCAAACAC	This publicationa
Alpha_E1-EEEV_EEEV||A0242	Alpha_E1	EEEV_EEEV		NC_003899	10640	AACACCAACTTGAAGCTACAACGACCCCAGGCTGG	This publicationa
Alpha_E1-EEEV_EEEV||A0243	Alpha_E1	EEEV_EEEV		NC_003899	10700	GCGCCCTCCGGCTTCGAACGATGGAAAAGGGACAA	This publicationa
Alpha_E1-EEEV_EEEV||A0244	Alpha_E1	EEEV_EEEV		NC_003899	11026	CACTCTTGCTGAGAGCGGATCATTTACATTCCACTTCTCC	This publicationa
Alpha_E1-SFV_CHIKV||A0245	Alpha_E1	SFV_CHIKV		NC_004162	10732	CGAGGGGCGTCGCTACAGCACACAGCACCATTTGG	This publicationa
Alpha_E1-SFV_CHIKV||A0246	Alpha_E1	SFV_CHIKV		NC_004162	10792	AGAGCGATGAACTGCGCCGTAGGGAACATGCCCAT	This publicationa
Alpha_E1-SFV_CHIKV||A0247	Alpha_E1	SFV_CHIKV		NC_004162	10822	CCCATCTCCATCGACATACCGGATGCGGCCTTCAC	This publicationa
Alpha_E1-SFV_CHIKV||A0248	Alpha_E1	SFV_CHIKV		NC_004162	10852	TTCACTAGGGTCGTCGACGCGCCCTCTTTAACGGA	This publicationa
Alpha_E1-SFV_CHIKV||A0249	Alpha_E1	SFV_CHIKV		NC_004162	11072	TGGCCAGCGCCGAATTCCGCGTACAAGTCTGTTCT	This publicationa
Alpha_E1-SFV_GETV||A0250	Alpha_E1	SFV_GETV		NC_006558	10302	TCGGACGTATGCAAGCACGACCATGCCGCCGCCTA	This publicationa
Alpha_E1-SFV_GETV||A0251	Alpha_E1	SFV_GETV		NC_006558	10392	AATCAGACAACAACGGCGTTCGTCAACGGGGAGCA	This publicationa
Alpha_E1-SFV_GETV||A0252	Alpha_E1	SFV_GETV		NC_006558	10422	GAGCACACAGTGACCGTCGGAGGCAGCAGGTTTAC	This publicationa
Alpha_E1-SFV_GETV||A0253	Alpha_E1	SFV_GETV		NC_006558	10604	GGACCTGTATGCCAACACCGCCCTCAAGTTGTCAA	This publicationa
Alpha_E1-SFV_GETV||A0254	Alpha_E1	SFV_GETV		NC_006558	10847	TGCACCTGCCGTCACAAACCTGGAGTGCCAAGTGG	This publicationa
Alpha_E1-SFV_MAYV||A0255	Alpha_E1	SFV_MAYV		NC_003417	10199	ACCGTGCCCACACCGCATCCCTTAGAGCAAAAATT	This publicationa
Alpha_E1-SFV_MAYV||A0256	Alpha_E1	SFV_MAYV		NC_003417	10426	GGAAGATTTGGGGACATTCAGAGCCGGACGCTGGA	This publicationa
Alpha_E1-SFV_MAYV||A0257	Alpha_E1	SFV_MAYV		NC_003417	10456	CTGGATAGTCGAGACCTATATGCCAACACGGGCCT	This publicationa
Alpha_E1-SFV_MAYV||A0258	Alpha_E1	SFV_MAYV		NC_003417	10883	CAGTGATCCACTTCTCAACCGCATCAGCCTCCCCT	This publicationa
Alpha_E1-SFV_MAYV||A0259	Alpha_E1	SFV_MAYV		NC_003417	10913	CCCCTTCCTTCGTAGTTTCTGTTTGTAGTTCGCGTGC	This publicationa
Alpha_E1-SFV_ONNV/IOV|IOV|A0260	Alpha_E1	SFV_ONNV/IOV	IOV	NC_001924	10904	TGCAGTGGGCAACATACCAGTCTCCATTGACATCC	This publicationa
Alpha_E1-SFV_ONNV/IOV|IOV|A0261	Alpha_E1	SFV_ONNV/IOV	IOV	NC_001924	10934	CATCCCAGATGCAGCTTTCACCAGGGTCACTGACG	This publicationa
Alpha_E1-SFV_ONNV/IOV|IOV|A0262	Alpha_E1	SFV_ONNV/IOV	IOV	NC_001924	11028	GGAGGTGCCGCAGTCATAAAGTACACAGCTAGTAAAAAGG	This publicationa
Alpha_E1-SFV_ONNV/IOV|IOV|A0263	Alpha_E1	SFV_ONNV/IOV	IOV	NC_001924	11124	GATGTCGAGGGAACAGCACAATTACAGATTGCCTTCTCG	This publicationa
Alpha_E1-SFV_ONNV/IOV|ONNV|A0264	Alpha_E1	SFV_ONNV/IOV	ONNV	NC_001512	10895	GCAGTGAACTGTGCAGTGGGCAACATACCAGTCTC	This publicationa
Alpha_E1-SFV_ONNV/IOV|ONNV|A0265	Alpha_E1	SFV_ONNV/IOV	ONNV	NC_001512	10925	GTCTCCATTGACATCCCAGATGCAGCTTTCACCAGG	This publicationa
Alpha_E1-SFV_ONNV/IOV|ONNV|A0266	Alpha_E1	SFV_ONNV/IOV	ONNV	NC_001512	11146	ATTGCAAATTGCCTTCTCGACCGCACTAGCTAGTGC	This publicationa
Alpha_E1-SFV_ONNV/IOV|ONNV|A0267	Alpha_E1	SFV_ONNV/IOV	ONNV	NC_001512	11177	AGTGCGGAATTCAAGGTGCAGATCTGCTCCACACT	This publicationa
Alpha_E1-SFV_RRV||A0268	Alpha_E1	SFV_RRV		NC_001544	10282	TGGAGCTTACTGTTTCTGCGACTCCGAGAACACGC	This publicationa
Alpha_E1-SFV_RRV||A0269	Alpha_E1	SFV_RRV		NC_001544	10467	ACGCGGTCAACGTGGGCGGAAGCAAGTTCATCTTT	This publicationa
Alpha_E1-SFV_RRV||A0270	Alpha_E1	SFV_RRV		NC_001544	10863	ACAGTGCATTCACACGAGTGGTAGATGCCCCGGCT	This publicationa
Alpha_E1-SFV_RRV||A0271	Alpha_E1	SFV_RRV		NC_001544	10985	CCCGGCAAGTGCGCCGTTCACTCACATTCCAACGT	This publicationa
Alpha_E1-SFV_RRV||A0272	Alpha_E1	SFV_RRV		NC_001544	11089	GTCCGCCTCCCCGGCATTCAAAGTGTCCGTCTGTG	This publicationa
Alpha_E1-SFV_SFV||A0273	Alpha_E1	SFV_SFV		NC_003215	10407	AGACGAAGTGTTCAATCAGGACTTCCCGCCGTACG	This publicationa
Alpha_E1-SFV_SFV||A0274	Alpha_E1	SFV_SFV		NC_003215	10498	GACCTGTACGCGAACACGGCACTGAAGCTGGCACG	This publicationa
Alpha_E1-SFV_SFV||A0275	Alpha_E1	SFV_SFV		NC_003215	10836	GAACGGGGACTGCTCTGTACACTCGCACTCTAACG	This publicationa
Alpha_E1-SFV_SFV||A0276	Alpha_E1	SFV_SFV		NC_003215	10932	CTCCACGGCAAGCGCATCACCTTCTTTTGTGGTGT	This publicationa
Alpha_E1-SFV_SFV||A0277	Alpha_E1	SFV_SFV		NC_003215	10962	GGTGTCGCTATGCAGTGCTAGGGCCACCTGTTCAG	This publicationa
Alpha_E1-SINV_Clade|OCKV|A0278	Alpha_E1	SINV_Clade	OCKV	M69205	10696	CTAGCAAAGACCTCATCGCCAGCACAGACATTAGGC	This publicationa
Alpha_E1-SINV_Clade|OCKV|A0279	Alpha_E1	SINV_Clade	OCKV	M69205	10787	ATTCGAGATGTGGAAAAACAACTCAGGCCGCCCAC	This publicationa
Alpha_E1-SINV_Clade|OCKV|A0280	Alpha_E1	SINV_Clade	OCKV	M69205	10817	CCCACTGCAGGAAACCGCCCCTTTCGGGTGTAAGA	This publicationa
Alpha_E1-SINV_Clade|OCKV|A0281	Alpha_E1	SINV_Clade	OCKV	M69205	10975	ATGTCAGTGAGTGCACTTATTCAGCAGACTTCGGCG	This publicationa
Alpha_E1-SINV_Clade|SINV|A0282	Alpha_E1	SINV_Clade	SINV	NC_001547	10895	CATTTCTATTGACATCCCGAACGCTGCCTTTATCAGGACA	This publicationa
Alpha_E1-SINV_Clade|SINV|A0283	Alpha_E1	SINV_Clade	SINV	NC_001547	10997	CTTCGGCGGGATGGCCACCCTGCAGTATGTATCCG	This publicationa
Alpha_E1-SINV_Clade|SINV|A0284	Alpha_E1	SINV_Clade	SINV	NC_001547	11087	GTCGACAGTACATGTCCTGGAGAAAGGAGCGGTGA	This publicationa
Alpha_E1-VEEV_VEEV||A0285	Alpha_E1	VEEV_VEEV		NC_001449	10787	ACAAACCCCATTCGCGCCGAAAATTGTGCTGTAGG	This publicationa
Alpha_E1-VEEV_VEEV||A0286	Alpha_E1	VEEV_VEEV		NC_001449	10817	GTAGGGTCAATTCCATTAGCCTTTGACATTCCCGACGC	This publicationa
Alpha_E1-VEEV_VEEV||A0287	Alpha_E1	VEEV_VEEV		NC_001449	10880	CCGACACTTTCAGCGGCCGAATGCACTCTTAACGA	This publicationa
Alpha_E1-VEEV_VEEV||A0288	Alpha_E1	VEEV_VEEV		NC_001449	10910	AACGAGTGCGTGTATTCATCCGACTTTGGCGGGAT	This publicationa
Alpha_E1-VEEV_VEEV||A0289	Alpha_E1	VEEV_VEEV		NC_001449	10940	GGGATCGCCACGGTCAAGTATTCGGCCAGCAAGTC	This publicationa
Alpha_E1-VEEV_VEEV||A0290	Alpha_E1	VEEV_VEEV		NC_001449	11060	ATTCATTTCTCGACCGCAAATATCCACCCGGAGTTCA	This publicationa
Alpha_E1-WEEV_BCV/FMV|FMV|A0291	Alpha_E1	WEEV_BCV/FMV	FMV	NC_013528	10226	AGCTCTTAAGGTGCACACTGCGTCCCTGAAGGTCA	This publicationa
Alpha_E1-WEEV_BCV/FMV|FMV|A0292	Alpha_E1	WEEV_BCV/FMV	FMV	NC_013528	10353	GCGGGACCTATCTCTGCGGCATTCACCCCTTTTGA	This publicationa
Alpha_E1-WEEV_BCV/FMV|FMV|A0293	Alpha_E1	WEEV_BCV/FMV	FMV	NC_013528	10453	AACCAGGAGCTTTCGGGGACATTCAGGCGTCGACA	This publicationa
Alpha_E1-WEEV_BCV/FMV|FMV|A0294	Alpha_E1	WEEV_BCV/FMV	FMV	NC_013528	10513	GGACCGACATTCGTCTTCTGAAGCCGTCAGCGAAG	This publicationa
Alpha_E1-WEEV_BCV/FMV|FMV|A0295	Alpha_E1	WEEV_BCV/FMV	FMV	NC_013528	10729	TCCGAGTCTCTGACTCCCCAGTTGTTACTGTTGCC	This publicationa
Alpha_E1-WEEV_BCV/FMV|FMV|A0296	Alpha_E1	WEEV_BCV/FMV	FMV	NC_013528	10789	ACTCTGCCGATTTTGGGGGTGTTGCTGGCATCGAT	This publicationa
Alpha_E1-WEEV_HJV||A0297	Alpha_E1	WEEV_HJV		NC_012561	10190	CGCACTGAAAGTCCACACAGCTGCCTTGAAGGTCG	This publicationa
Alpha_E1-WEEV_HJV||A0298	Alpha_E1	WEEV_HJV		NC_012561	10285	CACCAGGCTCATCACGCGACCTGAAAGTGATAGCA	This publicationa
Alpha_E1-WEEV_HJV||A0299	Alpha_E1	WEEV_HJV		NC_012561	10415	GAAGCCAGGCGTGTTTGGGGATATCCAGGCATCTT	This publicationa
Alpha_E1-WEEV_HJV||A0300	Alpha_E1	WEEV_HJV		NC_012561	10511	GAGCATTCACGTACCGTACACACAGGCCGCGTCAG	This publicationa
Alpha_E1-WEEV_HJV||A0301	Alpha_E1	WEEV_HJV		NC_012561	10636	TCGACTGTGCTTACGGCCATATCCCGCTCTCCATC	This publicationa
Alpha_E1-WEEV_HJV||A0302	Alpha_E1	WEEV_HJV		NC_012561	10726	TGAGTTGCACGGTGACGGCCTGCATTTACTCCGCC	This publicationa
Alpha_E1-WEEV_WEEV||A0303	Alpha_E1	WEEV_WEEV		NC_003908	10163	CACACAACTGAGTGAGGCGTACGTCGAGTTCGCTC	This publicationa
Alpha_E1-WEEV_WEEV||A0304	Alpha_E1	WEEV_WEEV		NC_003908	10254	GTCGGCCTGCGTATAGTATACGGCAACACCACCGC	This publicationa
Alpha_E1-WEEV_WEEV||A0305	Alpha_E1	WEEV_WEEV		NC_003908	10284	ACCGCGCACCTGGATACGTTTGTCAATGGCGTCAC	This publicationa
Alpha_E1-WEEV_WEEV||A0306	Alpha_E1	WEEV_WEEV		NC_003908	10344	GTCATAGCAGGGCCGATATCAGCCGCTTTTTCACC	This publicationa
Alpha_E1-WEEV_WEEV||A0307	Alpha_E1	WEEV_WEEV		NC_003908	10532	GCCTTCTGTCAAGAACATCCACGTCCCCTACACCC	This publicationa
Alpha_E1-WEEV_WEEV||A0308	Alpha_E1	WEEV_WEEV		NC_003908	10856	CTCCCACTCCACGACAGCTGTTTTGAAGGAAGCGA	This publicationa
Flavi_E-Flavi_Generic|ILHV|F0001	Flavi_E	Flavi_Generic	ILHV	NC_009028	2116	ACAACCAGATTAAGTACCAATGGCACAAGACTGGCAGC	This publicationa
Flavi_E-Flavi_Generic|MVEV|F0002	Flavi_E	Flavi_Generic	MVEV	NC_000943	1709	TGCCACCAAACAATCAGTGGTTGCCTTGGGTTCAC	This publicationa
Flavi_E-Flavi_Generic|ROCV|F0003	Flavi_E	Flavi_Generic	ROCV	AY632542	1886	GAACCCAGTTGACACAGGACACGGCACAATCGTGA	This publicationa
Flavi_E-Flavi_Generic|SLEV|F0004	Flavi_E	Flavi_Generic	SLEV	NC_007580	2123	AAGAGGCACCACCCAGATTAACTACCACTGGCACA	This publicationa
Flavi_E-Flavi_Generic|TBEVCE|F0005	Flavi_E	Flavi_Generic	TBEVCE	NC_001672	2142	TCAATGGTTCCAAAAAGGGAGCAGCATCGGAAGGG	This publicationa
Flavi_E-Flavi_Generic|TMUV|F0006	Flavi_E	Flavi_Generic	TMUV	NC_015843	1921	TGTCGTGGTGGAATTGTCTTATGCAGGTACCGATGG	This publicationa
Flavi_E-Flavi_Generic|WNVL1|F0007	Flavi_E	Flavi_Generic	WNVL1	NC_009942	1445	GAGCCACTCAGGCAGGGAGACTCAGCATCACTCCT	This publicationa
Flavi_E-Flavi_Generic|WNVL2|F0008	Flavi_E	Flavi_Generic	WNVL2	NC_001563	2171	AGGCCTTTACCACCACACTCAGAGGAGCTCAACGA	This publicationa
Flavi_E-CFAV_AeFV||F0009	Flavi_E	CFAV_AeFV		NC_012932	1232	GACAAGTTGCCACGTGCGTTGAAGTCCAATGCCTG	This publicationa
Flavi_E-CFAV_AeFV||F0010	Flavi_E	CFAV_AeFV		NC_012932	1324	GAACTCCATGGGCACCAAGACTCAAGAGCCGTGTT	This publicationa
Flavi_E-CFAV_AeFV||F0011	Flavi_E	CFAV_AeFV		NC_012932	1395	AGGAACCATCACCTTGACTTGCGGTGCTACCACTG	This publicationa
Flavi_E-CFAV_AeFV||F0012	Flavi_E	CFAV_AeFV		NC_012932	1412	CTTGCGGTGCTACCACTGACAGATTGGCTAGCCAA	This publicationa
Flavi_E-CFAV_AeFV||F0013	Flavi_E	CFAV_AeFV		NC_012932	1500	TGATGCCTGGCCCGGGGTTATTCGCCTCGGTGAAT	This publicationa
Flavi_E-CFAV_AeFV||F0014	Flavi_E	CFAV_AeFV		NC_012932	1644	GGACATCCGCTCCGTTTCGTTCACGTGCGAAATGA	This publicationa
Flavi_E-CFAV_AeFV||F0015	Flavi_E	CFAV_AeFV		NC_012932	1770	TGTCTCGATCATCCTCGAAGAGAGCACTCCGCAGG	This publicationa
Flavi_E-CFAV_AeFV||F0016	Flavi_E	CFAV_AeFV		NC_012932	1944	CCCTGTTGACTGTCTCGTCACACCGGTAGCCCAGG	This publicationa
Flavi_E-CFAV_CFAV||F0017	Flavi_E	CFAV_CFAV		NC_001564	1264	GATTCGTTGGAACGTGCGTCGAACTCCATTGCGAC	This publicationa
Flavi_E-CFAV_CFAV||F0018	Flavi_E	CFAV_CFAV		NC_001564	1411	TTAGGTTTGCGAAACTCGGAAACGCGGCGATGACC	This publicationa
Flavi_E-CFAV_CFAV||F0019	Flavi_E	CFAV_CFAV		NC_001564	1481	CTATCATGTTACGGGAAGCTCCCATGAGGGGCTGT	This publicationa
Flavi_E-CFAV_CFAV||F0020	Flavi_E	CFAV_CFAV		NC_001564	1515	TTTTTGCGGTCTCAAGTTGACAGTTGGCCTGGCGT	This publicationa
Flavi_E-CFAV_CFAV||F0021	Flavi_E	CFAV_CFAV		NC_001564	1549	TGCACTCTACTGCTAGTGGTCGGCACGGCATGGAG	This publicationa
Flavi_E-CFAV_CFAV||F0022	Flavi_E	CFAV_CFAV		NC_001564	1896	ATCTTTCTCGCAGGGAAGACCACTTCTCGGGCATT	This publicationa
Flavi_E-CFAV_CFAV||F0023	Flavi_E	CFAV_CFAV		NC_001564	1913	GACCACTTCTCGGGCATTTGTCAAGTGCGGGAACC	This publicationa
Flavi_E-CFAV_CxFV||F0024	Flavi_E	CFAV_CxFV		NC_008604	1237	CTTCAAGTGGGGAATCGGGTTTGTTGCCACGTGTG	This publicationa
Flavi_E-CFAV_CxFV||F0025	Flavi_E	CFAV_CxFV		NC_008604	1417	GGGCAATGCCGCTGTTACTTGTCGGCTAGAATCAG	This publicationa
Flavi_E-CFAV_CxFV||F0026	Flavi_E	CFAV_CxFV		NC_008604	1506	TTGTGCGGTCTCAAATCGATGAGTGGCCCGGAGCG	This publicationa
Flavi_E-CFAV_CxFV||F0027	Flavi_E	CFAV_CxFV		NC_008604	1647	GGGATAATGCCATTGCCACGCAGGACGGTTTTCGT	This publicationa
Flavi_E-CFAV_CxFV||F0028	Flavi_E	CFAV_CxFV		NC_008604	1738	GGACTGCCCGGGGATCAAGTCTTCAGTCTTCGTCC	This publicationa
Flavi_E-CFAV_CxFV||F0029	Flavi_E	CFAV_CxFV		NC_008604	1773	AAAGCGGTTTCGGATACGACGGAGTGGTGATGACA	This publicationa
Flavi_E-CFAV_CxFV||F0030	Flavi_E	CFAV_CxFV		NC_008604	1860	GATGCTACCTCCTTGCGACGAAGATGGTGTTCGGA	This publicationa
Flavi_E-CFAV_CxFV||F0031	Flavi_E	CFAV_CxFV		NC_008604	2013	GAATGGCCAAGCATGTGGTTGACAAGTACCGGAGG	This publicationa
Flavi_E-CFAV_KRV||F0032	Flavi_E	CFAV_KRV		NC_008604	1366	ATTCATGGCCATCAGGACACCCAGTCCATCGTGAG	This publicationa
Flavi_E-CFAV_KRV||F0033	Flavi_E	CFAV_KRV		NC_008604	1400	GGGATGTCCCGACCCAATTCCAATTTGGCGACGTT	This publicationa
Flavi_E-CFAV_KRV||F0034	Flavi_E	CFAV_KRV		NC_008604	1417	TTCCAATTTGGCGACGTTGGCACCATCACGCTCAC	This publicationa
Flavi_E-CFAV_KRV||F0035	Flavi_E	CFAV_KRV		NC_008604	1557	GATCAAAATGGGTGGGTTCACTTCCGGCATGGACA	This publicationa
Flavi_E-CFAV_KRV||F0036	Flavi_E	CFAV_KRV		NC_008604	1728	CATCTCGTTCAGCAGTCTTCCCCTGTGTGCGGCAA	This publicationa
Flavi_E-CFAV_KRV||F0037	Flavi_E	CFAV_KRV		NC_008604	1923	CCGGGCGCATGTTATCTGTGGAAATGGAACAAGCC	This publicationa
Flavi_E-CFAV_KRV||F0038	Flavi_E	CFAV_KRV		NC_008604	2045	GTCGCTACACAAAAACCGGTGTGACAGGACTGGGA	This publicationa
Flavi_E-CFAV_QBV||F0039	Flavi_E	CFAV_QBV		NC_012671	1424	CTCGGAAACGCGGCTATGACTTGTCGCTTGGAATC	This publicationa
Flavi_E-CFAV_QBV||F0040	Flavi_E	CFAV_QBV		NC_012671	1458	CAGAGCAACTCCTGCTTGATTATTACCACGTTACCGGC	This publicationa
Flavi_E-CFAV_QBV||F0041	Flavi_E	CFAV_QBV		NC_012671	1671	CTACACATGCGGGCTTCCGTGACGTTGCTTTCGTG	This publicationa
Flavi_E-CFAV_QBV||F0042	Flavi_E	CFAV_QBV		NC_012671	1835	AACGAGAGCTGCTCACTCAACATGGTGTGTCATGG	This publicationa
Flavi_E-CFAV_QBV||F0043	Flavi_E	CFAV_QBV		NC_012671	1905	CTGGAAAACCAACGTCCCGTGCCTTCGTCGGCTGT	This publicationa
Flavi_E-CFAV_QBV||F0044	Flavi_E	CFAV_QBV		NC_012671	1956	CACTCTTGATTGGCGGTGCATCTGTCCCCATTGAA	This publicationa
Flavi_E-CFAV_QBV||F0045	Flavi_E	CFAV_QBV		NC_012671	2058	TCGGAGTACCAGGAGTTGCAGGAGTTTGGCGCGAT	This publicationa
Flavi_E-DENV_DENV1/2|DENV1|F0046	Flavi_E	DENV_DENV1/2	DENV1	NC_001477	1455	AGCTGACAGACTACGGAGCTCTAACATTGGATTGTTCAC	This publicationa
Flavi_E-DENV_DENV1/2|DENV1|F0047	Flavi_E	DENV_DENV1/2	DENV1	NC_001477	1839	GCACAGGGTCATTCAAGTTAGAGAAGGAAGTGGCTGA	This publicationa
Flavi_E-DENV_DENV1/2|DENV1|F0048	Flavi_E	DENV_DENV1/2	DENV1	NC_001477	2024	CCAGTCAACATTGAAGCGGAGCCACCTTTTGGTGA	This publicationa
Flavi_E-DENV_DENV1/2|DENV1|F0049	Flavi_E	DENV_DENV1/2	DENV1	NC_001477	2041	GGAGCCACCTTTTGGTGAGAGCTACATTGTGGTAGG	This publicationa
Flavi_E-DENV_DENV1||F0050	Flavi_E	DENV_DENV1		NC_001477	1349	GTGATAGTCACCGTACACACTGGAGACCAGCACCA	This publicationa
Flavi_E-DENV_DENV1||F0051	Flavi_E	DENV_DENV1		NC_001477	1438	TCCCACGTCGGAAATACAGCTGACAGACTACGGAG	This publicationa
Flavi_E-DENV_DENV1||F0052	Flavi_E	DENV_DENV1		NC_001477	1739	GAAATCCAAACGTCTGGAACGACAACAATTTTTGCAGGAC	This publicationa
Flavi_E-DENV_DENV2||F0053	Flavi_E	DENV_DENV2		NC_001474	1382	ATGCAGTCGGAAATGACACAGGAAAACATGGCAAGG	This publicationa
Flavi_E-DENV_DENV2||F0054	Flavi_E	DENV_DENV2		NC_001474	1440	TTCCATCACAGAAGCAGAATTGACAGGTTATGGCACTGT	This publicationa
Flavi_E-DENV_DENV2||F0055	Flavi_E	DENV_DENV2		NC_001474	1494	TCCAAGAACGGGCCTCGACTTCAATGAGATGGTGT	This publicationa
Flavi_E-DENV_DENV2||F0056	Flavi_E	DENV_DENV2		NC_001474	1677	ACAGGATGTTGTTGTTTTAGGATCCCAAGAAGGGGCC	This publicationa
Flavi_E-DENV_DENV2||F0057	Flavi_E	DENV_DENV2		NC_001474	1695	AGGATCCCAAGAAGGGGCCATGCACACAGCACTTA	This publicationa
Flavi_E-DENV_DENV2||F0058	Flavi_E	DENV_DENV2		NC_001474	1901	TCAGAGTGCAATATGAAGGGGACGGCTCTCCATGC	This publicationa
Flavi_E-DENV_DENV3||F0059	Flavi_E	DENV_DENV3		NC_001475	1363	GCACACAGGAGACCAACACCAGGTGGGAAATGAAA	This publicationa
Flavi_E-DENV_DENV3||F0060	Flavi_E	DENV_DENV3		NC_001475	1380	ACCAGGTGGGAAATGAAACGCAAGGAGTCACGGCT	This publicationa
Flavi_E-DENV_DENV3||F0061	Flavi_E	DENV_DENV3		NC_001475	1676	GTAGTTGTCCTTGGATCGCAAGAGGGAGCAATGCA	This publicationa
Flavi_E-DENV_DENV3||F0062	Flavi_E	DENV_DENV3		NC_001475	1693	GCAAGAGGGAGCAATGCATACCGCACTGACAGGAG	This publicationa
Flavi_E-DENV_DENV3||F0063	Flavi_E	DENV_DENV3		NC_001475	1748	GGAGGCACAAGCATTTTCGCGGGGCACTTAAAATG	This publicationa
Flavi_E-DENV_DENV3||F0064	Flavi_E	DENV_DENV3		NC_001475	1991	AACCCTGTGGTGACTAAGAAGGAGGAGCCTGTCAA	This publicationa
Flavi_E-DENV_DENV3||F0065	Flavi_E	DENV_DENV3		NC_001475	2086	CTTGAAAATCAACTGGTACAAGAAGGGGAGCTCGATTGGG	This publicationa
Flavi_E-DENV_DENV3||F0066	Flavi_E	DENV_DENV3		NC_001475	2123	GGGAAGATGTTCGAGGCCACTGAAAGGGGTGCAAG	This publicationa
Flavi_E-DENV_DENV4||F0067	Flavi_E	DENV_DENV4		NC_002640	1367	CCACAATGGAGACACCCATGCAGTAGGAAATGACACA	This publicationa
Flavi_E-DENV_DENV4||F0068	Flavi_E	DENV_DENV4		NC_002640	1385	TGCAGTAGGAAATGACACATCCAATCATGGAGTTACAGCC	This publicationa
Flavi_E-DENV_DENV4||F0069	Flavi_E	DENV_DENV4		NC_002640	1557	CTCGTGCATAAGCAATGGTTTTTGGATCTGCCTCTTCC	This publicationa
Flavi_E-DENV_DENV4||F0070	Flavi_E	DENV_DENV4		NC_002640	1704	CAGGAAGGAGCCATGCATTCTGCCCTCGCTGGAGC	This publicationa
Flavi_E-DENV_DENV4||F0071	Flavi_E	DENV_DENV4		NC_002640	1721	TTCTGCCCTCGCTGGAGCCACAGAAGTGGACTCCG	This publicationa
Flavi_E-DENV_DENV4||F0072	Flavi_E	DENV_DENV4		NC_002640	1738	CCACAGAAGTGGACTCCGGTGATGGAAATCACATGT	This publicationa
Flavi_E-DENV_DENV4||F0073	Flavi_E	DENV_DENV4		NC_002640	1892	GACAACAGTGGTGAAAGTCAAGTATGAAGGTGCTGGAGC	This publicationa
Flavi_E-DENV_DENV4||F0074	Flavi_E	DENV_DENV4		NC_002640	2138	GATGTTTGAGTCCACATACAGAGGTGCAAAACGAATGGC	This publicationa
Flavi_E-ILHV_ILHV||F0075	Flavi_E	ILHV_ILHV		NC_009028	1408	ACTACACCGCCCAATTGACAGGGAAGTACGCTGCC	This publicationa
Flavi_E-ILHV_ILHV||F0076	Flavi_E	ILHV_ILHV		NC_009028	1518	GAACCACGGGCCGCCTTGGACATTGACAACTACTA	This publicationa
Flavi_E-ILHV_ILHV||F0077	Flavi_E	ILHV_ILHV		NC_009028	1626	GGACCCGCCACTGAGTCGTGGAAGAACCGTGAGAG	This publicationa
Flavi_E-ILHV_ILHV||F0078	Flavi_E	ILHV_ILHV		NC_009028	1712	GGGTAACCAAGAGGGCGCTCTGCATACGGCTTTGG	This publicationa
Flavi_E-ILHV_ILHV||F0079	Flavi_E	ILHV_ILHV		NC_009028	1873	TCGCGTTTGCCCAAACCCCAGTGGATACAGGCCAT	This publicationa
Flavi_E-ILHV_ILHV||F0080	Flavi_E	ILHV_ILHV		NC_009028	1941	ACGGACGGACCGTGCAAGATCCCCATCTCCATGAC	This publicationa
Flavi_E-ILHV_ILHV||F0081	Flavi_E	ILHV_ILHV		NC_009028	2012	TGTCACAGTCAATCCAATAATCCCAAGCTCGGCCA	This publicationa
Flavi_E-ILHV_ILHV||F0082	Flavi_E	ILHV_ILHV		NC_009028	2081	CTTTGGGAGCTCGTTCATCCTCGTGGGCCAAGAAA	This publicationa
Flavi_E-ILHV_ROCV||F0083	Flavi_E	ILHV_ROCV		AY632542	1617	CCTTGGACGGGACCCGCAACAGATGTTTGGAAGTA	This publicationa
Flavi_E-ILHV_ROCV||F0084	Flavi_E	ILHV_ROCV		AY632542	1686	GTTACAAGGCAAACCGTTGTCGCGCTAGCCGCTCA	This publicationa
Flavi_E-ILHV_ROCV||F0085	Flavi_E	ILHV_ROCV		AY632542	1703	TGTCGCGCTAGCCGCTCAGGAGGGAGAACTTCATA	This publicationa
Flavi_E-ILHV_ROCV||F0086	Flavi_E	ILHV_ROCV		AY632542	1903	GACACGGCACAATCGTGACGGAGGTACAGTACGCT	This publicationa
Flavi_E-ILHV_ROCV||F0087	Flavi_E	ILHV_ROCV		AY632542	1920	ACGGAGGTACAGTACGCTGGTTCTGATGGGCCATG	This publicationa
Flavi_E-ILHV_ROCV||F0088	Flavi_E	ILHV_ROCV		AY632542	1989	GATCTCACTCCCATCGGACGATTGGTGACGGTCAA	This publicationa
Flavi_E-ILHV_ROCV||F0089	Flavi_E	ILHV_ROCV		AY632542	2148	GGTAGTGTGATCGGGAGCGCGTTCAAAACCACCAT	This publicationa
Flavi_E-ILHV_ROCV||F0090	Flavi_E	ILHV_ROCV		AY632542	2182	TCAAAGGTGCGCAACGCATGGCCGTGCTAGGTGAA	This publicationa
Flavi_E-JEV_Clade|SLEV|F0091	Flavi_E	JEV_Clade	SLEV	NC_007580	1682	GGAATTTGAGGAACCGCATGCCACCAAGCAAACTG	This publicationa
Flavi_E-JEV_Clade|SLEV|F0092	Flavi_E	JEV_Clade	SLEV	NC_007580	1716	GTAGTAGCCCTAGGATCGCAAGAAGGTGCCCTGCA	This publicationa
Flavi_E-JEV_Clade|SLEV|F0093	Flavi_E	JEV_Clade	SLEV	NC_007580	2089	AACCACCCTTTGGCGATTCTTACATCGTCGTCGGA	This publicationa
Flavi_E-JEV_Clade|WNVL1|F0094	Flavi_E	JEV_Clade	WNVL1	NC_009942	1677	GACGTTAATGGAGTTTGAGGAACCACACGCCACGA	This publicationa
Flavi_E-JEV_Clade|WNVL1|F0095	Flavi_E	JEV_Clade	WNVL1	NC_009942	1893	CAAGTTTCTTGGGACTCCCGCAGACACAGGTCACG	This publicationa
Flavi_E-JEV_Clade|WNVL1|F0096	Flavi_E	JEV_Clade	WNVL1	NC_009942	1798	ACTGTCAAGTTGACGTCGGGTCATTTGAAGTGTAGAGT	This publicationa
Flavi_E-JEV_Clade|WNVL2|F0097	Flavi_E	JEV_Clade	WNVL2	NC_001563	2080	GAACCCCCGTTTGGTGACTCTTACATCGTGGTGGG	This publicationa
Flavi_E-JEV_JEV||F0098	Flavi_E	JEV_JEV		NC_001437	1652	GACGTCCCCTTCGAGCACAGCGTGGAGAAACAGAG	This publicationa
Flavi_E-JEV_JEV||F0099	Flavi_E	JEV_JEV		NC_001437	1706	AGAGGCGCACGCCACAAAACAGTCCGTTGTTGCTC	This publicationa
Flavi_E-JEV_JEV||F0100	Flavi_E	JEV_JEV		NC_001437	1723	AACAGTCCGTTGTTGCTCTTGGGTCACAGGAAGGA	This publicationa
Flavi_E-JEV_JEV||F0101	Flavi_E	JEV_JEV		NC_001437	1850	GGACAAACTGGCTCTGAAAGGCACAACCTATGGCA	This publicationa
Flavi_E-JEV_JEV||F0102	Flavi_E	JEV_JEV		NC_001437	1976	CCCCTGCAAAATTCCGATTGTCTCCGTTGCGAGCC	This publicationa
Flavi_E-JEV_JEV||F0103	Flavi_E	JEV_JEV		NC_001437	1993	TTGTCTCCGTTGCGAGCCTCAATGACATGACCCCC	This publicationa
Flavi_E-JEV_JEV||F0104	Flavi_E	JEV_JEV		NC_001437	2010	CTCAATGACATGACCCCCGTTGGGCGGCTGGTGAC	This publicationa
Flavi_E-JEV_JEV||F0105	Flavi_E	JEV_JEV		NC_001437	2044	CAGTGAACCCTTTCGTCGCGACTTCCAGTGCCAAC	This publicationa
Flavi_E-JEV_KUNV||F0106	Flavi_E	JEV_KUNV		D00246	1387	ACCGTGGAATCGCATGGGAACTACTTCACGCAAAC	This publicationa
Flavi_E-JEV_KUNV||F0107	Flavi_E	JEV_KUNV		D00246	1404	GAACTACTTCACGCAAACCGGAGCTGCTCAGGCTG	This publicationa
Flavi_E-JEV_KUNV||F0108	Flavi_E	JEV_KUNV		D00246	1438	GGGAGATTTAGTATCACCCCCGCGGCACCCTCTTA	This publicationa
Flavi_E-JEV_KUNV||F0109	Flavi_E	JEV_KUNV		D00246	1781	TCAAGCTGACGTCAGGCCACCTCAAGTGTAGGGTG	This publicationa
Flavi_E-JEV_KUNV||F0110	Flavi_E	JEV_KUNV		D00246	2028	TGTCTCCGTGTCAACGGCCAATGCTAAAGTCCTGA	This publicationa
Flavi_E-JEV_MVEV||F0111	Flavi_E	JEV_MVEV		NC_000943	1576	ACGTCATGACCATTGGAACGAAACACTTTCTAGTGCATCG	This publicationa
Flavi_E-JEV_MVEV||F0112	Flavi_E	JEV_MVEV		NC_000943	1652	ACCTGCAAGCACGGAATGGAGGAATAGAGAAATTCTCG	This publicationa
Flavi_E-JEV_MVEV||F0113	Flavi_E	JEV_MVEV		NC_000943	1896	TTTACTTTCTCAAAGAATCCAGCCGACACCGGTCATGG	This publicationa
Flavi_E-JEV_MVEV||F0114	Flavi_E	JEV_MVEV		NC_000943	1915	CAGCCGACACCGGTCATGGCACGGTAGTACTAGAA	This publicationa
Flavi_E-JEV_MVEV||F0115	Flavi_E	JEV_MVEV		NC_000943	1949	ACTGCAGTACACCGGGAGTGATGGACCATGCAAAA	This publicationa
Flavi_E-JEV_MVEV||F0116	Flavi_E	JEV_MVEV		NC_000943	2005	GTCTCAATGACATGACGCCTGTCGGAAGAATGGTGA	This publicationa
Flavi_E-JEV_MVEV||F0117	Flavi_E	JEV_MVEV		NC_000943	2153	TCACCACTGGCATAAGGAGGGTAGTTCAATTGGCA	This publicationa
Flavi_E-JEV_SLEV||F0118	Flavi_E	JEV_SLEV		NC_007580	1480	CACCGTCCTTTACGGCCAACATGGGCGAGTATGGA	This publicationa
Flavi_E-JEV_SLEV||F0119	Flavi_E	JEV_SLEV		NC_007580	1613	GTTTCACGACTTGAACCTTCCATGGACGAGCCCTG	This publicationa
Flavi_E-JEV_SLEV||F0120	Flavi_E	JEV_SLEV		NC_007580	1647	GCCACAACTGATTGGCGCAACAGAGAAACACTGGT	This publicationa
Flavi_E-JEV_SLEV||F0121	Flavi_E	JEV_SLEV		NC_007580	1896	AGCAAGAACCCAACTGACACAGGGCACGGGACAGT	This publicationa
Flavi_E-JEV_SLEV||F0122	Flavi_E	JEV_SLEV		NC_007580	1948	ATACTGGAAGCAACGGACCCTGCCGAGTTCCCATC	This publicationa
Flavi_E-JEV_SLEV||F0123	Flavi_E	JEV_SLEV		NC_007580	1982	CTCCGTGACTGCAAACCTCATGGATTTGACACCGG	This publicationa
Flavi_E-JEV_SLEV||F0124	Flavi_E	JEV_SLEV		NC_007580	2055	GGGGGAGCGAACAACAAGGTCATGATCGAAGTTGA	This publicationa
Flavi_E-JEV_USUV||F0125	Flavi_E	JEV_USUV		NC_006551	1579	TACATCATGTCAGTGGGCACCAAACACTTCCTTGTCC	This publicationa
Flavi_E-JEV_USUV||F0126	Flavi_E	JEV_USUV		NC_006551	1636	TTGGCCCTCCCATGGACTTCACCAGCTAGCTCAAA	This publicationa
Flavi_E-JEV_USUV||F0127	Flavi_E	JEV_USUV		NC_006551	1761	GCACCAGGCCTTGGCAGGAGCTGTTCCAGTGTCTT	This publicationa
Flavi_E-JEV_USUV||F0128	Flavi_E	JEV_USUV		NC_006551	1869	CACCACCTACGGCATGTGCACGGAAAAGTTTTCTT	This publicationa
Flavi_E-JEV_USUV||F0129	Flavi_E	JEV_USUV		NC_006551	1939	GTGGTCCTTGAACTGCAGTACACGGGATCTGACGG	This publicationa
Flavi_E-JEV_USUV||F0130	Flavi_E	JEV_USUV		NC_006551	1993	TCCATTGTGGCATCACTTTCCGATCTCACCCCCAT	This publicationa
Flavi_E-JEV_USUV||F0131	Flavi_E	JEV_USUV		NC_006551	2028	TGGTAGAATGGTTACAGCAAACCCTTATGTGGCTTCATCC	This publicationa
Flavi_E-JEV_USUV||F0132	Flavi_E	JEV_USUV		NC_006551	2179	TCCATTGGAAAAGCGTTCATCACCACTATCAAAGGGGC	This publicationa
Flavi_E-JEV_WNVL1/KUNV|KUNV|F0133	Flavi_E	JEV_WNVL1/KUNV	KUNV	D00246	1585	CACCGTGAGTGGTTTATGGACCTCAACCTCCCCTG	This publicationa
Flavi_E-JEV_WNVL1/KUNV|KUNV|F0134	Flavi_E	JEV_WNVL1/KUNV	KUNV	D00246	1526	CAGGGATAGACACCAGTGCATACTATGTGATGACTGTCGG	This publicationa
Flavi_E-JEV_WNVL1/KUNV|KUNV|F0135	Flavi_E	JEV_WNVL1/KUNV	KUNV	D00246	1566	GACAAAGACTTTCTTGGTCCACCGTGAGTGGTTTATGGA	This publicationa
Flavi_E-JEV_WNVL1/KUNV|KUNV|F0136	Flavi_E	JEV_WNVL1/KUNV	KUNV	D00246	1853	GCGTCTGTTCAAAGGCCTTCAGATTCCTTGGGACT	This publicationa
Flavi_E-JEV_WNVL1/KUNV|WNVL1|F0137	Flavi_E	JEV_WNVL1/KUNV	WNVL1	NC_009942	1533	CTGTGAACCACGGTCAGGGATTGACACCAATGCAT	This publicationa
Flavi_E-JEV_WNVL1/KUNV|WNVL1|F0138	Flavi_E	JEV_WNVL1/KUNV	WNVL1	NC_009942	1607	ATCGTGAGTGGTTCATGGACCTCAACCTCCCTTGG	This publicationa
Flavi_E-JEV_WNVL1/KUNV|WNVL1|F0139	Flavi_E	JEV_WNVL1/KUNV	WNVL1	NC_009942	1694	AGGAACCACACGCCACGAAGCAGTCTGTGATAGCA	This publicationa
Flavi_E-JEV_WNVL1/KUNV|WNVL1|F0140	Flavi_E	JEV_WNVL1/KUNV	WNVL1	NC_009942	1998	TTCATTGAACGACCTAACGCCAGTGGGCAGATTGG	This publicationa
Flavi_E-JEV_WNVL1||F0141	Flavi_E	JEV_WNVL1		NC_009942	1335	CAAGGCAATAGGAAGAACCATCTTGAAAGAGAATATCAAG	This publicationa
Flavi_E-JEV_WNVL1||F0142	Flavi_E	JEV_WNVL1		NC_009942	1355	TCTTGAAAGAGAATATCAAGTACGAAGTGGCCATTTTTGT	This publicationa
Flavi_E-JEV_WNVL1||F0143	Flavi_E	JEV_WNVL1		NC_009942	1589	CAAAGACGTTCTTGGTCCATCGTGAGTGGTTCATGG	This publicationa
Flavi_E-JEV_WNVL1||F0144	Flavi_E	JEV_WNVL1		NC_009942	1961	CGGATGGACCTTGCAAAGTTCCTATCTCGTCAGTGG	This publicationa
Flavi_E-JEV_WNVL2||F0145	Flavi_E	JEV_WNVL2		NC_001563	1390	TTTGTGCATGGCCCGACGACCGTTGAATCTCATGG	This publicationa
Flavi_E-JEV_WNVL2||F0146	Flavi_E	JEV_WNVL2		NC_001563	1424	GCAAGATAGGGGCCACCCAGGCTGGAAGATTCAGT	This publicationa
Flavi_E-JEV_WNVL2||F0147	Flavi_E	JEV_WNVL2		NC_001563	1514	CGGTTGATTGTGAGCCACGGTCAGGAATAGACACC	This publicationa
Flavi_E-JEV_WNVL2||F0148	Flavi_E	JEV_WNVL2		NC_001563	1743	CCAAGCTCTGGCCGGAGCGATTCCTGTTGAGTTCT	This publicationa
Flavi_E-JEV_WNVL2||F0149	Flavi_E	JEV_WNVL2		NC_001563	1874	AAGCGTTCAAATTCGCTAGGACTCCCGCTGACACT	This publicationa
Flavi_E-JEV_WNVL2||F0150	Flavi_E	JEV_WNVL2		NC_001563	1942	ACCGGAACAGACGGTCCCTGCAAAGTGCCCATTTC	This publicationa
Flavi_E-JEV_WNVL2||F0151	Flavi_E	JEV_WNVL2		NC_001563	1959	CTGCAAAGTGCCCATTTCTTCCGTAGCTTCCCTGA	This publicationa
Flavi_E-NOUV_NOUV||F0152	Flavi_E	NOUV_NOUV		FJ711167	1354	CTCACAGTTCGCGAAAGCCAAGACAGGGGCAGTTG	This publicationa
Flavi_E-NOUV_NOUV||F0153	Flavi_E	NOUV_NOUV		FJ711167	1556	GTCGATGATCTCCCATTGCCATGGACATCAGCCAC	This publicationa
Flavi_E-NOUV_NOUV||F0154	Flavi_E	NOUV_NOUV		FJ711167	1590	CTTCTGACCTCTGGCACAACAGAGAAGCACTCGTG	This publicationa
Flavi_E-NOUV_NOUV||F0155	Flavi_E	NOUV_NOUV		FJ711167	1641	ACGCAGTGGAACGTTCAGTAGTGGTGCTAGGAGAC	This publicationa
Flavi_E-NOUV_NOUV||F0156	Flavi_E	NOUV_NOUV		FJ711167	1726	CTTTGAAGAAGCAGACACCGTGGGGGTGATCGCTG	This publicationa
Flavi_E-NOUV_NOUV||F0157	Flavi_E	NOUV_NOUV		FJ711167	1816	CCCGGTATGCCCAAACACGGTTGTTCTTACTAAGGA	This publicationa
Flavi_E-NOUV_NOUV||F0158	Flavi_E	NOUV_NOUV		FJ711167	1892	AAACTATCAACTTTCACCATGGCTTGCCGCCTGGC	This publicationa
Flavi_E-NOUV_NOUV||F0159	Flavi_E	NOUV_NOUV		FJ711167	2109	CAATAGGAGATGCATTCTACGCAACCTACAGAGGCGC	This publicationa
Flavi_E-NTV_BAGV||F0160	Flavi_E	NTV_BAGV		NC_012534	1450	GTTCATTGTCACACCAAAAGCACCAGTGTACACAGCC	This publicationa
Flavi_E-NTV_BAGV||F0161	Flavi_E	NTV_BAGV		NC_012534	1558	CGTGCTAACTATGAATTCGAAGAGCTGGCTTGTGAACAGA	This publicationa
Flavi_E-NTV_BAGV||F0162	Flavi_E	NTV_BAGV		NC_012534	1687	TCATGCAACTAAACAATCAGTAGTGGCACTGGCTTCGC	This publicationa
Flavi_E-NTV_BAGV||F0163	Flavi_E	NTV_BAGV		NC_012534	1706	GTAGTGGCACTGGCTTCGCAAGAAGGGGCGTTACA	This publicationa
Flavi_E-NTV_BAGV||F0164	Flavi_E	NTV_BAGV		NC_012534	1740	ACGCTGCTCTGGCCGGAGCCATTCCAGTGAAATAC	This publicationa
Flavi_E-NTV_TMUV||F0165	Flavi_E	NTV_TMUV		NC_015843	1395	CGGAAGCGAGCACCTACCACAATTATTCAGCCCAG	This publicationa
Flavi_E-NTV_TMUV||F0166	Flavi_E	NTV_TMUV		NC_015843	1467	CCAAAAGTCCCGTCTACACCGCTGAGATGGAGGAT	This publicationa
Flavi_E-NTV_TMUV||F0167	Flavi_E	NTV_TMUV		NC_015843	1613	GATCTCAACTTACCATGGACAGGGTCATCAGCGGG	This publicationa
Flavi_E-NTV_TMUV||F0168	Flavi_E	NTV_TMUV		NC_015843	1630	GACAGGGTCATCAGCGGGGACGTGGCAAAACAAAG	This publicationa
Flavi_E-NTV_TMUV||F0169	Flavi_E	NTV_TMUV		NC_015843	1667	TCATTGATAGAATTTGAGGAGGCCCACGCCACCAA	This publicationa
Flavi_E-NTV_TMUV||F0170	Flavi_E	NTV_TMUV		NC_015843	1718	TTGGCATCACAAGAAGGAGCCCTCCATGCAGCATT	This publicationa
Flavi_E-NTV_TMUV||F0171	Flavi_E	NTV_TMUV		NC_015843	1956	GGCCCTGTAGAGTTCCCATATCCATGTCGGCAGAT	This publicationa
Flavi_E-NTV_TMUV||F0172	Flavi_E	NTV_TMUV		NC_015843	2028	TCAACCCATACGTGTCGACCTCCTCCACGGGTGCC	This publicationa
Flavi_E-RBV_APOIV||F0173	Flavi_E	RBV_APOIV		NC_003676	1224	AATCCAGTTCACTGTTGGCATTGAGGTGCACAAAGG	This publicationa
Flavi_E-RBV_APOIV||F0174	Flavi_E	RBV_APOIV		NC_003676	1319	CTGGGAAACACTCTGTCGAGCTCACTGGGTATGGT	This publicationa
Flavi_E-RBV_APOIV||F0175	Flavi_E	RBV_APOIV		NC_003676	1372	AGGGTGGTAGCAAGCACGGATCTATCAGACATACGG	This publicationa
Flavi_E-RBV_APOIV||F0176	Flavi_E	RBV_APOIV		NC_003676	1771	ATGGAAGTGAAGTACACAGGTGAAGGAGCCCCATG	This publicationa
Flavi_E-RBV_APOIV||F0177	Flavi_E	RBV_APOIV		NC_003676	1788	AGGTGAAGGAGCCCCATGCCGTATACCATTCAGAG	This publicationa
Flavi_E-RBV_APOIV||F0178	Flavi_E	RBV_APOIV		NC_003676	1805	GCCGTATACCATTCAGAGTTGAACGAGTGGACAAGCC	This publicationa
Flavi_E-RBV_APOIV||F0179	Flavi_E	RBV_APOIV		NC_003676	1912	GAGGCAGAAGTCCCTCCCGGCATCAGTATCATCAA	This publicationa
Flavi_E-RBV_APOIV||F0180	Flavi_E	RBV_APOIV		NC_003676	1949	TTGGTGACATTGATGTGCAATGGAATCAGCCGGGA	This publicationa
Flavi_E-RBV_MMLV||F0181	Flavi_E	RBV_MMLV		NC_004119	1366	ATTTCAGGAAATGTCTCAGCCAGTGTCGTGAGTGCT	This publicationa
Flavi_E-RBV_MMLV||F0182	Flavi_E	RBV_MMLV		NC_004119	1618	GCCTTCAAAGAACCTCATGCGGTAAAGATGGTTGTGC	This publicationa
Flavi_E-RBV_MMLV||F0183	Flavi_E	RBV_MMLV		NC_004119	1750	CATGTTGATTGCCGAGTTAGCCTAGTGAACCTGAAGCT	This publicationa
Flavi_E-RBV_MMLV||F0184	Flavi_E	RBV_MMLV		NC_004119	1860	TACAGTTGCAATGGAAGTCACCTACCAAGGAACTGATGT	This publicationa
Flavi_E-RBV_MMLV||F0185	Flavi_E	RBV_MMLV		NC_004119	2015	TGGAGGTTCCACTGGGTTTTTCCACTATTAAGGTTGGT	This publicationa
Flavi_E-RBV_MMLV||F0186	Flavi_E	RBV_MMLV		NC_004119	2034	TTCCACTATTAAGGTTGGTGCAGCAAAACAGCAATGGA	This publicationa
Flavi_E-RBV_MMLV||F0187	Flavi_E	RBV_MMLV		NC_004119	2109	AGCCTCAAGAGCTTTTGAGCAAACATTGATGACAGCT	This publicationa
Flavi_E-RBV_MODV||F0188	Flavi_E	RBV_MODV		NC_003635	1314	ATATCTATGAGCAACAAGCTGTCCAGTATGTGGTTGGCA	This publicationa
Flavi_E-RBV_MODV||F0189	Flavi_E	RBV_MODV		NC_003635	1410	CCTCATTTTCGGCTGAAGCAGAAAAGCATACAGTTGAGAT	This publicationa
Flavi_E-RBV_MODV||F0190	Flavi_E	RBV_MODV		NC_003635	1485	TGGTGGCCAGTGCGGACCTATCAAACATTAGACTG	This publicationa
Flavi_E-RBV_MODV||F0191	Flavi_E	RBV_MODV		NC_003635	1765	GAGCTGCAAAGTTTCCGTGGCTAAGTTGAAATTGAAGGG	This publicationa
Flavi_E-RBV_MODV||F0192	Flavi_E	RBV_MODV		NC_003635	1980	CATTTGTTGAAAGCAATGGAGCCACTATCTTCCTGGAACT	This publicationa
Flavi_E-RBV_RBV||F0193	Flavi_E	RBV_RBV		NC_003675	1134	CAGCATCGTTGGATGTGCTAAGGCCACTTGTGGGG	This publicationa
Flavi_E-RBV_RBV||F0194	Flavi_E	RBV_RBV		NC_003675	1442	GTGACTTGCCATTGCCCTCCAAAATTTCAGGTGGA	This publicationa
Flavi_E-RBV_RBV||F0195	Flavi_E	RBV_RBV		NC_003675	1598	TGACCAAAACTAGTAACTCTTACCATCTCACCGGAGGACA	This publicationa
Flavi_E-RBV_RBV||F0196	Flavi_E	RBV_RBV		NC_003675	1749	GGTTGCAATGGAAGTCAAATATAAGGGATCCGATGCTCCA	This publicationa
Flavi_E-RBV_RBV||F0197	Flavi_E	RBV_RBV		NC_003675	1769	ATAAGGGATCCGATGCTCCATGTAGAATACCTGTTTCTGT	This publicationa
Flavi_E-RBV_RBV||F0198	Flavi_E	RBV_RBV		NC_003675	1849	ATTACTGCTAACCCATTTGCCGCTAATAATGAGGCTGTTG	This publicationa
Flavi_E-RBV_RBV||F0199	Flavi_E	RBV_RBV		NC_003675	1889	TGTTCCTTGAATTGGAAGCTCCGCTAGGTGTATCGA	This publicationa
Flavi_E-SPOV_BSQV||F0200	Flavi_E	SPOV_BSQV		NC_009026	1769	CGAGAGACTTCAAGCCCTCATGCTCTGCTGCTGAC	This publicationa
Flavi_E-SPOV_BSQV||F0201	Flavi_E	SPOV_BSQV		NC_009026	1803	CAGCCGGACACTTAAAGTGCAGGATCAAGATGGACA	This publicationa
Flavi_E-SPOV_BSQV||F0202	Flavi_E	SPOV_BSQV		NC_009026	1933	GGACGTCAGTTATCAAGGAGATGATGCGCCCTGCA	This publicationa
Flavi_E-SPOV_BSQV||F0203	Flavi_E	SPOV_BSQV		NC_009026	1988	TCAAATCTGGCAGAAGTGGAACCAGTGGGGAGGTT	This publicationa
Flavi_E-SPOV_BSQV||F0204	Flavi_E	SPOV_BSQV		NC_009026	2022	TGGTTTCGGCCCACCCAGTCATAACGGCAAAGAAT	This publicationa
Flavi_E-SPOV_BSQV||F0205	Flavi_E	SPOV_BSQV		NC_009026	2074	GGTGGAACCCCCTTACGGAGACAGCTACATCGTCA	This publicationa
Flavi_E-SPOV_BSQV||F0206	Flavi_E	SPOV_BSQV		NC_009026	2091	GAGACAGCTACATCGTCATTGGGGTCGGAGACGGA	This publicationa
Flavi_E-SPOV_IGUV||F0207	Flavi_E	SPOV_IGUV		AY632538	1311	GCAGAATTCGCCTGCAAGAAAGAAGCTCCAGGGCA	This publicationa
Flavi_E-SPOV_IGUV||F0208	Flavi_E	SPOV_IGUV		AY632538	1367	GGAATACAACGTGATGGTCGCAGTCCATGGCAGTG	This publicationa
Flavi_E-SPOV_IGUV||F0209	Flavi_E	SPOV_IGUV		AY632538	1751	AGCCATTCCTATGAAGGGCACCTCCAGCAAAGTGG	This publicationa
Flavi_E-SPOV_IGUV||F0210	Flavi_E	SPOV_IGUV		AY632538	1768	GCACCTCCAGCAAAGTGGACATAACTGCAGGACAC	This publicationa
Flavi_E-SPOV_IGUV||F0211	Flavi_E	SPOV_IGUV		AY632538	1891	CCACAGACACGGGCCATGGCACGGTTGTTATGGAA	This publicationa
Flavi_E-SPOV_IGUV||F0212	Flavi_E	SPOV_IGUV		AY632538	1945	ATGTCCCGTGCAGGGTTCCCATCACCATTGCGCGA	This publicationa
Flavi_E-SPOV_IGUV||F0213	Flavi_E	SPOV_IGUV		AY632538	2013	GTGTCGGTTAACCCCCTCGCCATGACAACGTCATC	This publicationa
Flavi_E-SPOV_IGUV||F0214	Flavi_E	SPOV_IGUV		AY632538	2142	GGAAGTTCCATCGGAGGAGCCTTTAAAACCACCTGG	This publicationa
Flavi_E-SPOV_KEDV||F0215	Flavi_E	SPOV_KEDV		NC_012533	1321	ACACACCAAGGCCCAGATCATCCTCCCCGAAAACC	This publicationa
Flavi_E-SPOV_KEDV||F0216	Flavi_E	SPOV_KEDV		NC_012533	1389	CGCAAGGAGCTGTGCACATTGACAACGAGATAGCG	This publicationa
Flavi_E-SPOV_KEDV||F0217	Flavi_E	SPOV_KEDV		NC_012533	1406	ATTGACAACGAGATAGCGCAGGCCACAGAGGAACA	This publicationa
Flavi_E-SPOV_KEDV||F0218	Flavi_E	SPOV_KEDV		NC_012533	1672	AGCCCTGGTCGAGTTCCGAGATGCCCATGCCAAGA	This publicationa
Flavi_E-SPOV_KEDV||F0219	Flavi_E	SPOV_KEDV		NC_012533	1689	GAGATGCCCATGCCAAGAAACAAGAGGTGGTCGTC	This publicationa
Flavi_E-SPOV_KEDV||F0220	Flavi_E	SPOV_KEDV		NC_012533	1831	GAAGATGGACAAGCTACGGCTCAGAGGTGTCTCGT	This publicationa
Flavi_E-SPOV_KEDV||F0221	Flavi_E	SPOV_KEDV		NC_012533	1848	GGCTCAGAGGTGTCTCGTACGCCATGTGTGGAGGA	This publicationa
Flavi_E-SPOV_KEDV||F0222	Flavi_E	SPOV_KEDV		NC_012533	2176	CGAGTCGATCATGAAAGGAGCAAGACGCATGGCCA	This publicationa
Flavi_E-SPOV_KOKV||F0223	Flavi_E	SPOV_KOKV		NC_009029	1350	TATACCATCCACATGAACGTCCACGCCTCACAGGA	This publicationa
Flavi_E-SPOV_KOKV||F0224	Flavi_E	SPOV_KOKV		NC_009029	1367	CGTCCACGCCTCACAGGAGACCGGCCATTTCATGA	This publicationa
Flavi_E-SPOV_KOKV||F0225	Flavi_E	SPOV_KOKV		NC_009029	1401	AATGACACTATCGCCAGTGAGAACAAGCACGGAGC	This publicationa
Flavi_E-SPOV_KOKV||F0226	Flavi_E	SPOV_KOKV		NC_009029	1674	ACCCATGCCACCAAGCGAGAAGTGCTAGCCCTAGG	This publicationa
Flavi_E-SPOV_KOKV||F0227	Flavi_E	SPOV_KOKV		NC_009029	1709	TTCACAAGAAGGGACATTGCAAGTGGCTCTAGCGG	This publicationa
Flavi_E-SPOV_KOKV||F0228	Flavi_E	SPOV_KOKV		NC_009029	1944	CCATGCAGGGTGCCCATATCAATGTCTGTGAGCCT	This publicationa
Flavi_E-SPOV_KOKV||F0229	Flavi_E	SPOV_KOKV		NC_009029	2088	TTCATCATCGCTGGAACAGGCGAACCAAGGGCGCA	This publicationa
Flavi_E-SPOV_KOKV||F0230	Flavi_E	SPOV_KOKV		NC_009029	2173	CCATCAAGGGAGCCAGGCGACTTGCCGTGATCGGT	This publicationa
Flavi_E-SPOV_ZIKV||F0231	Flavi_E	SPOV_ZIKV		NC_012532	1382	GAGTATCGGATAATGCTATCAGTGCATGGCTCCCAGC	This publicationa
Flavi_E-SPOV_ZIKV||F0232	Flavi_E	SPOV_ZIKV		NC_012532	1604	CACAAAGAGTGGTTTCATGACATCCCATTGCCTTGGC	This publicationa
Flavi_E-SPOV_ZIKV||F0233	Flavi_E	SPOV_ZIKV		NC_012532	1760	CACACGGCTCTCGCTGGAGCTCTAGAGGCTGAGAT	This publicationa
Flavi_E-SPOV_ZIKV||F0234	Flavi_E	SPOV_ZIKV		NC_012532	1811	AGGCTGTTCTCTGGCCATTTGAAATGCCGCCTAAA	This publicationa
Flavi_E-SPOV_ZIKV||F0235	Flavi_E	SPOV_ZIKV		NC_012532	1867	GGGCGTGTCATATTCCTTGTGCACTGCGGCATTCA	This publicationa
Flavi_E-SPOV_ZIKV||F0236	Flavi_E	SPOV_ZIKV		NC_012532	1884	TGTGCACTGCGGCATTCACATTCACCAAGGTCCCA	This publicationa
Flavi_E-SPOV_ZIKV||F0237	Flavi_E	SPOV_ZIKV		NC_012532	2003	GTGGACATGCAGACCCTGACCCCAGTTGGAAGGCT	This publicationa
Flavi_E-SPOV_ZIKV||F0238	Flavi_E	SPOV_ZIKV		NC_012532	2133	GAGTTGGGGACAAGAAAATCACCCACCACTGGCAT	This publicationa
Flavi_E-YFV_SEPV||F0239	Flavi_E	YFV_SEPV		NC_008719	1653	GACTTTGAGCAACCACATGCTGTGACCATGAAAGCT	This publicationa
Flavi_E-YFV_SEPV||F0240	Flavi_E	YFV_SEPV		NC_008719	1671	GCTGTGACCATGAAAGCTTTAGTGCTCGGAAGCCA	This publicationa
Flavi_E-YFV_SEPV||F0241	Flavi_E	YFV_SEPV		NC_008719	1688	TTTAGTGCTCGGAAGCCAAGAAGGTGCATTGAGGA	This publicationa
Flavi_E-YFV_SEPV||F0242	Flavi_E	YFV_SEPV		NC_008719	2055	CCTTTTGGGGAAAGCTACATCATAGTTGGTTCAGGGGA	This publicationa
Flavi_E-YFV_SEPV||F0243	Flavi_E	YFV_SEPV		NC_008719	2093	TGACAAACTGACCTACCACTGGCAAAGATCGGGCA	This publicationa
Flavi_E-YFV_WSLV||F0244	Flavi_E	YFV_WSLV		NC_012735	1368	ATACCATCAGTGCCCAAGTTCACTCGGGAGCCAAG	This publicationa
Flavi_E-YFV_WSLV||F0245	Flavi_E	YFV_WSLV		NC_012735	1443	TTCCGACCACAGGAACATCAACTGTTGCTTTTACAGGC	This publicationa
Flavi_E-YFV_WSLV||F0246	Flavi_E	YFV_WSLV		NC_012735	1482	ATGGAAACTTTGGCTTAGAGTGTCACGTTCAGATGATGGT	This publicationa
Flavi_E-YFV_WSLV||F0247	Flavi_E	YFV_WSLV		NC_012735	1670	CATGCAGTCACTATGAAGGCGTTGGTCCTGGGTAG	This publicationa
Flavi_E-YFV_WSLV||F0248	Flavi_E	YFV_WSLV		NC_012735	1704	GCCAAGAAGGGGCTCTTAGAACAGCTCTGTCTGGT	This publicationa
Flavi_E-YFV_WSLV||F0249	Flavi_E	YFV_WSLV		NC_012735	1947	CAGTGATTGCAGCAGATTCCATGGCGGGAACAGAA	This publicationa
Flavi_E-YFV_WSLV||F0250	Flavi_E	YFV_WSLV		NC_012735	1964	TCCATGGCGGGAACAGAAAACCGTGGAAGCGTCAT	This publicationa
Flavi_E-YFV_WSLV||F0251	Flavi_E	YFV_WSLV		NC_012735	1981	AAACCGTGGAAGCGTCATCACAACCAATCCTATTGC	This publicationa
Flavi_E-YFV_YFV||F0252	Flavi_E	YFV_YFV		NC_002031	1669	CGAATTTGAACCTCCGCATGCCGCCACTATCAGAG	This publicationa
Flavi_E-YFV_YFV||F0253	Flavi_E	YFV_YFV		NC_002031	1686	ATGCCGCCACTATCAGAGTACTGGCCCTGGGAAAC	This publicationa
Flavi_E-YFV_YFV||F0254	Flavi_E	YFV_YFV		NC_002031	1720	CCAGGAAGGCTCCTTGAAAACAGCTCTTACTGGCG	This publicationa
Flavi_E-YFV_YFV||F0255	Flavi_E	YFV_YFV		NC_002031	1912	TGGCCATGGCACTGTTGTGATGCAGGTGAAAGTGT	This publicationa
Flavi_E-YFV_YFV||F0256	Flavi_E	YFV_YFV		NC_002031	1946	TCAAAAGGAGCCCCCTGCAGGATTCCAGTGATAGT	This publicationa
Flavi_E-YFV_YFV||F0257	Flavi_E	YFV_YFV		NC_002031	2097	ACATTATCGTTGGGAGAGGAGATTCACGTCTCACTTACCA	This publicationa
Flavi_E-YOKV_EBV||F0258	Flavi_E	YOKV_EBV		NC_008718	1692	CATGCAACCTCAGTGGCAGTGACAACTCTGGGGGA	This publicationa
Flavi_E-YOKV_EBV||F0259	Flavi_E	YOKV_EBV		NC_008718	1760	GGCCACCAGACTGCAACTCTCCAGTGGGAAAAACG	This publicationa
Flavi_E-YOKV_EBV||F0260	Flavi_E	YOKV_EBV		NC_008718	1828	AGACCCATGGATTGACCTTGAAAGGCAAGACCTATGC	This publicationa
Flavi_E-YOKV_EBV||F0261	Flavi_E	YOKV_EBV		NC_008718	1960	GCAGGATTCCAGTCACGATGTCCGACAGCCTGACA	This publicationa
Flavi_E-YOKV_EBV||F0262	Flavi_E	YOKV_EBV		NC_008718	1977	ATGTCCGACAGCCTGACAGTGACAAAGAACCAAGG	This publicationa
Flavi_E-YOKV_EBV||F0263	Flavi_E	YOKV_EBV		NC_008718	2013	GTCATAGTGACCACAAACCCTATCGCATTCGATGCCA	This publicationa
Flavi_E-YOKV_EBV||F0264	Flavi_E	YOKV_EBV		NC_008718	2123	CACACACCGATGGCACCAGCCTGGGAGCACCATAG	This publicationa
Flavi_E-YOKV_EBV||F0265	Flavi_E	YOKV_EBV		NC_008718	2157	GGCAAGGCGTTTAGAGTGACAATGAGGGGCATGGA	This publicationa
Flavi_E-YOKV_YOKV||F0266	Flavi_E	YOKV_YOKV		NC_005039	1562	ATGGCACCGCCACGGTTTCTTGCAACCTGAAAACA	This publicationa
Flavi_E-YOKV_YOKV||F0267	Flavi_E	YOKV_YOKV		NC_005039	1693	CCAGCTACCGCCACTTCCTGGAGGGAAAAACATTA	This publicationa
Flavi_E-YOKV_YOKV||F0268	Flavi_E	YOKV_YOKV		NC_005039	1747	CCACACGCTACAACAGTCACCGTCACGAGCATGGG	This publicationa
Flavi_E-YOKV_YOKV||F0269	Flavi_E	YOKV_YOKV		NC_005039	1858	AAAGGAGGACATGCAGTTTGCCAAATACAACTACAGGGA	This publicationa
Flavi_E-YOKV_YOKV||F0270	Flavi_E	YOKV_YOKV		NC_005039	2069	GAGTTGTTGTCACCACCAACCCCGTGGCCTTTGAG	This publicationa
Flavi_E-YOKV_YOKV||F0271	Flavi_E	YOKV_YOKV		NC_005039	2103	GGCTGCAACGGAAGTGATGATTGAAGTCGTTCCTC	This publicationa
Flavi_NS3-Flavi_Generic|BAGV|F0272	Flavi_NS3	Flavi_Generic	BAGV	NC_012534	5537	ATGACGGCCACCCCTCCAGGAACGCGTGACCCATT	This publicationa
Flavi_NS3-Flavi_Generic|BSQV|F0273	Flavi_NS3	Flavi_Generic	BSQV	NC_009026	5547	CAGCCACACCGCCTGGCAGCGACAATCCCTTTCCA	This publicationa
Flavi_NS3-Flavi_Generic|DENV1|F0274	Flavi_NS3	Flavi_Generic	DENV1	NC_001477	5252	ACAACAGCAGTGAAGAGTGAACACACGGGAAAGGA	This publicationa
Flavi_NS3-Flavi_Generic|DENV3|F0275	Flavi_NS3	Flavi_Generic	DENV3	NC_001475	5368	TGAGGCTCATTTCACAGACCCAGCCAGTATAGCGG	Wang et al., 2003b
Flavi_NS3-Flavi_Generic|DENV3|F0276	Flavi_NS3	Flavi_Generic	DENV3	NC_001475	5386	CCCAGCCAGTATAGCGGCTAGAGGGTACATATCAA	Wang et al., 2003b
Flavi_NS3-Flavi_Generic|DENV3|F0277	Flavi_NS3	Flavi_Generic	DENV3	NC_001475	5396	ATAGCGGCTAGAGGGTACATATCAACTCGTGTTGGAATGG	This publicationa
Flavi_NS3-Flavi_Generic|DENV3|F0278	Flavi_NS3	Flavi_Generic	DENV3	NC_001475	5594	TGGTTTGTCCCTAGCATTAAAGCCGGAAATGACATAGCA	This publicationa
Flavi_NS3-Flavi_Generic|DENV4|F0279	Flavi_NS3	Flavi_Generic	DENV4	NC_002640	5415	GGATACATCTCGACCAGGGTGGAAATGGGAGAGGC	This publicationa
Flavi_NS3-Flavi_Generic|IGUV|F0280	Flavi_NS3	Flavi_Generic	IGUV	AY632538	5591	GACCGTGCCAGACAAAGCATGGAGCACAGGGTATG	This publicationa
Flavi_NS3-Flavi_Generic|KEDV|F0281	Flavi_NS3	Flavi_Generic	KEDV	NC_012533	5503	AGCCATTTTCATGACTGCCACACCCCCAGGCCATG	This publicationa
Flavi_NS3-Flavi_Generic|KOKV|F0282	Flavi_NS3	Flavi_Generic	KOKV	NC_009029	5398	ATTTGTACATCATGGATGAAGCCCATTTTCTTGATCCGGC	This publicationa
Flavi_NS3-Flavi_Generic|KUNV|F0283	Flavi_NS3	Flavi_Generic	KUNV	D00246	5367	CGTCATGTGCCATGCAACCCTCACCCATAGGCTGA	This publicationa
Flavi_NS3-Flavi_Generic|KUNV|F0284	Flavi_NS3	Flavi_Generic	KUNV	D00246	5458	ACCGACCCAGCCAGCATCGCGGCTAGAGGATACAT	This publicationa
Flavi_NS3-Flavi_Generic|KUNV|F0285	Flavi_NS3	Flavi_Generic	KUNV	D00246	5475	CGCGGCTAGAGGATACATTTCCACGAGAGTTGAGC	This publicationa
Flavi_NS3-Flavi_Generic|MODV|F0286	Flavi_NS3	Flavi_Generic	MODV	NC_003635	5360	TGGACGGATCCAAGCAGCATAGCAGCTAGAGGGTT	This publicationa
Flavi_NS3-Flavi_Generic|MODV|F0287	Flavi_NS3	Flavi_Generic	MODV	NC_003635	5434	TTTGATGACGGCAACGCCACCTGGTGTTGAAGACC	This publicationa
Flavi_NS3-Flavi_Generic|MVEV|F0288	Flavi_NS3	Flavi_Generic	MVEV	NC_000943	5461	AAGCCCATTTCACAGATCCAGCCAGTATAGCAGCT	Wang et al., 2003b
Flavi_NS3-Flavi_Generic|NOUV|F0289	Flavi_NS3	Flavi_Generic	NOUV	FJ711167	5318	AAGCAGCACACAGGAAAGGAGCTCATTGACGTGAT	This publicationa
Flavi_NS3-Flavi_Generic|OHFV|F0290	Flavi_NS3	Flavi_Generic	OHFV	NC_005062	5557	ATGACAGCAACGCCGCCGGGAAAGAGTGAGCCCTT	This publicationa
Flavi_NS3-Flavi_Generic|ROCV|F0291	Flavi_NS3	Flavi_Generic	ROCV	AY632542	5511	GCGGCAGCGATCTTTATGACAGCCACCCCTCCTGG	This publicationa
Flavi_NS3-Flavi_Generic|SLEV|F0292	Flavi_NS3	Flavi_Generic	SLEV	NC_007580	5533	TCTTTATGACGGCAACTCCACCAGGAACAAATGACCC	This publicationa
Flavi_NS3-Flavi_Generic|SLEV|F0293	Flavi_NS3	Flavi_Generic	SLEV	NC_007580	5591	CATACTGGATGTTGAGGCCCAGGTTCCGGATAAGG	This publicationa
Flavi_NS3-Flavi_Generic|SLEV|F0294	Flavi_NS3	Flavi_Generic	SLEV	NC_007580	5499	TCAACAAAAGTGGAATTGGGGGAAGCAGCTGCCAT	This publicationa
Flavi_NS3-Flavi_Generic|TMUV|F0295	Flavi_NS3	Flavi_Generic	TMUV	NC_015843	5447	GCTCACTTCACAGACCCCGCCAGTATTGCTGCCAG	This publicationa
Flavi_NS3-Flavi_Generic|WNVL1|F0296	Flavi_NS3	Flavi_Generic	WNVL1	NC_009942	5517	GCTAGGGGAGGCGGCGGCAATATTCATGACAGCCA	This publicationa
Flavi_NS3-Flavi_Generic|WNVL2|F0297	Flavi_NS3	Flavi_Generic	WNVL2	NC_001563	5443	TTCATAATGGATGAAGCCCATTTCACGGATCCAGC	Wang et al., 2003b
Flavi_NS3-Flavi_Generic|WNVL2|F0298	Flavi_NS3	Flavi_Generic	WNVL2	NC_001563	5491	AGCATCGCAGCCAGAGGATACATAGCAACCAAGGT	This publicationa
Flavi_NS3-CFAV_AeFV||F0299	Flavi_NS3	CFAV_AeFV		NC_012932	4911	CGGATTTTACGTGAATGGCGTCTATCGTTCCATTGTTGC	This publicationa
Flavi_NS3-CFAV_AeFV||F0300	Flavi_NS3	CFAV_AeFV		NC_012932	4964	GGGACATAGCGCCGAATGAGGTTGCTGACTCCACG	This publicationa
Flavi_NS3-CFAV_AeFV||F0301	Flavi_NS3	CFAV_AeFV		NC_012932	5159	CGTGTGACCGGAACCTTATGTATTGTCGCAGAAATTTGG	This publicationa
Flavi_NS3-CFAV_AeFV||F0302	Flavi_NS3	CFAV_AeFV		NC_012932	5231	TTGTGTTGTCGCATGGCGTAAAGAAAATTGGGGTGG	This publicationa
Flavi_NS3-CFAV_AeFV||F0303	Flavi_NS3	CFAV_AeFV		NC_012932	5411	ACTTCCCAATTCATGACCAAGCTATCGCGTTCCCA	This publicationa
Flavi_NS3-CFAV_AeFV||F0304	Flavi_NS3	CFAV_AeFV		NC_012932	5428	CAAGCTATCGCGTTCCCAAGTTGGATGACCCCCGC	This publicationa
Flavi_NS3-CFAV_AeFV||F0305	Flavi_NS3	CFAV_AeFV		NC_012932	5569	CCCCTTCATCGCGCAAACTTCACAGCTAATTACGC	This publicationa
Flavi_NS3-CFAV_AeFV||F0306	Flavi_NS3	CFAV_AeFV		NC_012932	5603	CTCGGGCTAGTAGCGACGAAACCTCTCTGGTTGTT	This publicationa
Flavi_NS3-CFAV_CFAV||F0307	Flavi_NS3	CFAV_CFAV		NC_001564	4981	CCGATGTCACGGAGAGCTTGAACTGTGATTCGACC	This publicationa
Flavi_NS3-CFAV_CFAV||F0308	Flavi_NS3	CFAV_CFAV		NC_001564	4998	TTGAACTGTGATTCGACCAGGCGGTTTGTGACATG	This publicationa
Flavi_NS3-CFAV_CFAV||F0309	Flavi_NS3	CFAV_CFAV		NC_001564	5233	CAACGTTCACGAAATTTGTTCTTAGCCATGGCGCC	This publicationa
Flavi_NS3-CFAV_CFAV||F0310	Flavi_NS3	CFAV_CFAV		NC_001564	5339	CGGAATCCTGGAACATCTCCACGGCCAAGGAACAA	This publicationa
Flavi_NS3-CFAV_CFAV||F0311	Flavi_NS3	CFAV_CFAV		NC_001564	5375	ATTGATTTACCTTAGTGCAACACCACCCGGCCACG	This publicationa
Flavi_NS3-CFAV_CFAV||F0312	Flavi_NS3	CFAV_CFAV		NC_001564	5498	AAAATCCGTGGGGGCTAAGAAGACCATTTTATTCGTCCC	This publicationa
Flavi_NS3-CFAV_CFAV||F0313	Flavi_NS3	CFAV_CFAV		NC_001564	5553	AACACCCTGGCTAGTGCTATTCCTGGATCCGTTCC	This publicationa
Flavi_NS3-CFAV_CxFV||F0314	Flavi_NS3	CFAV_CxFV		NC_008604	4955	ACAAGCGGAGAAGTCACCGCAGAGGAAAACTTTGA	This publicationa
Flavi_NS3-CFAV_CxFV||F0315	Flavi_NS3	CFAV_CxFV		NC_008604	5007	GCCGGTTCGTTGATTGGCATCCAGGAAAGGGGAAG	This publicationa
Flavi_NS3-CFAV_CxFV||F0316	Flavi_NS3	CFAV_CxFV		NC_008604	5079	TCGCAAAAGAGAAACGTCTGCTGATACTGACGCCC	This publicationa
Flavi_NS3-CFAV_CxFV||F0317	Flavi_NS3	CFAV_CxFV		NC_008604	5182	AAACCTAGCGATGTACCGAAGGAATGCCATCACGG	This publicationa
Flavi_NS3-CFAV_CxFV||F0318	Flavi_NS3	CFAV_CxFV		NC_008604	5412	ACAACGGATCAAATCATCCCATCGATGACGTGGCG	This publicationa
Flavi_NS3-CFAV_CxFV||F0319	Flavi_NS3	CFAV_CxFV		NC_008604	5551	TGAACTTGGAGGAGTTTCACTGACCCGCGAATCGT	This publicationa
Flavi_NS3-CFAV_CxFV||F0320	Flavi_NS3	CFAV_CxFV		NC_008604	5568	CACTGACCCGCGAATCGTTTGACGTTGCGATCGGA	This publicationa
Flavi_NS3-CFAV_KRV||F0321	Flavi_NS3	CFAV_KRV		NC_008604	5021	TCGGTGACGATGCCACCAGGCGTTTCATCACATGG	This publicationa
Flavi_NS3-CFAV_KRV||F0322	Flavi_NS3	CFAV_KRV		NC_008604	5038	AGGCGTTTCATCACATGGCATCCCGGAAAAGGCAA	This publicationa
Flavi_NS3-CFAV_KRV||F0323	Flavi_NS3	CFAV_KRV		NC_008604	5072	AGACGCGCCGGGTCATTGTCGAGGAAACCAAACAG	This publicationa
Flavi_NS3-CFAV_KRV||F0324	Flavi_NS3	CFAV_KRV		NC_008604	5106	GAATTACGCGGCCAACCTGCGAACCATCATCCTGA	This publicationa
Flavi_NS3-CFAV_KRV||F0325	Flavi_NS3	CFAV_KRV		NC_008604	5123	TGCGAACCATCATCCTGACCCCAACCCGAGTCGTC	This publicationa
Flavi_NS3-CFAV_KRV||F0326	Flavi_NS3	CFAV_KRV		NC_008604	5234	TTGTCACAGTTGCCTGCCACGCGACCTTCACCAAA	This publicationa
Flavi_NS3-CFAV_KRV||F0327	Flavi_NS3	CFAV_KRV		NC_008604	5501	CGTGGGTAAACAATGTGCGCAAGACCACCGGGTCA	This publicationa
Flavi_NS3-CFAV_KRV||F0328	Flavi_NS3	CFAV_KRV		NC_008604	5556	TCCCTCTCACAACCAGGCCAATGCATTGGCAGCTG	This publicationa
Flavi_NS3-CFAV_QBV||F0329	Flavi_NS3	CFAV_QBV		NC_012671	5049	AGACGCGCAAGGTCTTGGTTGCCGAAGCACAGGAA	This publicationa
Flavi_NS3-CFAV_QBV||F0330	Flavi_NS3	CFAV_QBV		NC_012671	5321	GATCCGCTGTCGATTGCTTGTCGTGGAATCATGGA	This publicationa
Flavi_NS3-CFAV_QBV||F0331	Flavi_NS3	CFAV_QBV		NC_012671	5515	AATCGTGTTTGTTGCCACACAACACCAGGCCACGT	This publicationa
Flavi_NS3-CFAV_QBV||F0332	Flavi_NS3	CFAV_QBV		NC_012671	5584	GCGAGAAACTTTCGACTCAGCCATCGCCAAAGCGC	This publicationa
Flavi_NS3-CHAOV_CHAOV||F0333	Flavi_NS3	CHAOV_CHAOV		FJ883471	5016	AGGTTGTGAGAACATTACCCCTGTAGTATTCCACCCGG	This publicationa
Flavi_NS3-CHAOV_CHAOV||F0334	Flavi_NS3	CHAOV_CHAOV		FJ883471	5160	GAAAACCCTTGTACTGGCCCCAACGCGTGTCGTCG	This publicationa
Flavi_NS3-CHAOV_CHAOV||F0335	Flavi_NS3	CHAOV_CHAOV		FJ883471	5177	CCCCAACGCGTGTCGTCGCTAAGGAAATGCACGGA	This publicationa
Flavi_NS3-CHAOV_CHAOV||F0336	Flavi_NS3	CHAOV_CHAOV		FJ883471	5228	CGGTGAGATACCAAACCTCGGCCGTTGAAACCAAA	This publicationa
Flavi_NS3-CHAOV_CHAOV||F0337	Flavi_NS3	CHAOV_CHAOV		FJ883471	5245	TCGGCCGTTGAAACCAAAGGGAGTGGAAATGAGCT	This publicationa
Flavi_NS3-CHAOV_CHAOV||F0338	Flavi_NS3	CHAOV_CHAOV		FJ883471	5300	CGACATTCACGTACAGACAATTGACACCAGGAAGAATGGT	This publicationa
Flavi_NS3-CHAOV_CHAOV||F0339	Flavi_NS3	CHAOV_CHAOV		FJ883471	5394	TGCGGCAAGAGGAATAATCGCAACACGGGTCAAGT	This publicationa
Flavi_NS3-CHAOV_CHAOV||F0340	Flavi_NS3	CHAOV_CHAOV		FJ883471	5464	CCTCCAGGAACTCTTGATGCATTCCCAGAATCCAATAGC	This publicationa
Flavi_NS3-DENV_DENV1||F0341	Flavi_NS3	DENV_DENV1		NC_001477	5028	CATCACAAGAAGGGCCTCTACCAGAGATTGAGGACG	This publicationa
Flavi_NS3-DENV_DENV1||F0342	Flavi_NS3	DENV_DENV1		NC_001477	5126	AGATACCTTCCAGCCATAGTCCGTGAGGCCATAAAAAG	This publicationa
Flavi_NS3-DENV_DENV1||F0343	Flavi_NS3	DENV_DENV1		NC_001477	5145	TCCGTGAGGCCATAAAAAGAAAGCTGCGCACGCTA	This publicationa
Flavi_NS3-DENV_DENV1||F0344	Flavi_NS3	DENV_DENV1		NC_001477	5198	GTTGTCGCTTCTGAAATGGCAGAGGCGCTCAAGGG	This publicationa
Flavi_NS3-DENV_DENV1||F0345	Flavi_NS3	DENV_DENV1		NC_001477	5215	GGCAGAGGCGCTCAAGGGAATGCCAATAAGGTATC	This publicationa
Flavi_NS3-DENV_DENV1||F0346	Flavi_NS3	DENV_DENV1		NC_001477	5308	CGCCACTTTCACTATGCGTCTCCTGTCTCCTGTGA	This publicationa
Flavi_NS3-DENV_DENV1||F0347	Flavi_NS3	DENV_DENV1		NC_001477	5418	ATATCTCAACCCGAGTGGGTATGGGTGAAGCAGCT	This publicationa
Flavi_NS3-DENV_DENV2/3|DENV3|F0348	Flavi_NS3	DENV_DENV2/3	DENV3	NC_001474	5125	AGATACCTTCCGGCCATAGTCAGAGAAGCTATAAAACGGG	This publicationa
Flavi_NS3-DENV_DENV2/3|DENV3|F0349	Flavi_NS3	DENV_DENV2/3	DENV3	NC_001475	5004	GAATAGCGCAAACAAATGCAGAACCAGATGGACCGA	This publicationa
Flavi_NS3-DENV_DENV2/3|DENV3|F0350	Flavi_NS3	DENV_DENV2/3	DENV3	NC_001475	5154	AGAGACGTTTAAGAACCTTAATTTTGGCACCGACAAGGGT	This publicationa
Flavi_NS3-DENV_DENV2/3|DENV3|F0351	Flavi_NS3	DENV_DENV2/3	DENV3	NC_001475	5351	AACTTGATAATAATGGATGAGGCTCATTTCACAGA	Wang et al., 2003b
Flavi_NS3-DENV_DENV2/3|DENV3|F0352	Flavi_NS3	DENV_DENV2/3	DENV3	NC_001475	5467	ACCCCCTGGAACAGCTGATGCCTTTCCTCAGAGCA	This publicationa
Flavi_NS3-DENV_DENV2/3|DENV3|F0353	Flavi_NS3	DENV_DENV2/3	DENV3	NC_001475	5502	ACGCTCCAATTCAAGATGAAGAAAGGGACATACCAGAACG	This publicationa
Flavi_NS3-DENV_DENV2/3|DENV3|F0354	Flavi_NS3	DENV_DENV2/3	DENV3	NC_001475	5522	GAAAGGGACATACCAGAACGCTCATGGAATTCAGGCA	This publicationa
Flavi_NS3-DENV_DENV2||F0355	Flavi_NS3	DENV_DENV2		NC_001474	5074	AAGAGAAGACTGACCATCATGGACCTCCACCCAGG	This publicationa
Flavi_NS3-DENV_DENV2||F0356	Flavi_NS3	DENV_DENV2		NC_001474	5108	GAGCGGGAAAGACGAAGAGATACCTTCCGGCCATA	This publicationa
Flavi_NS3-DENV_DENV2||F0357	Flavi_NS3	DENV_DENV2		NC_001474	5165	GTTTGAGAACATTAATCTTGGCCCCCACTAGAGTTGTGGC	This publicationa
Flavi_NS3-DENV_DENV2||F0358	Flavi_NS3	DENV_DENV2		NC_001474	5185	GCCCCCACTAGAGTTGTGGCAGCTGAAATGGAGGA	This publicationa
Flavi_NS3-DENV_DENV2||F0359	Flavi_NS3	DENV_DENV2		NC_001474	5255	CAGCCATCAGAGCTGAGCACACCGGGCGGGAGATT	This publicationa
Flavi_NS3-DENV_DENV2||F0360	Flavi_NS3	DENV_DENV2		NC_001474	5272	CACACCGGGCGGGAGATTGTGGACCTAATGTGTCA	This publicationa
Flavi_NS3-DENV_DENV2||F0361	Flavi_NS3	DENV_DENV2		NC_001474	5308	GCCACATTTACCATGAGGCTGCTATCACCAGTTAGAGT	This publicationa
Flavi_NS3-DENV_DENV2||F0362	Flavi_NS3	DENV_DENV2		NC_001474	5530	AGAGAAATCCCTGAACGTTCGTGGAATTCCGGACA	This publicationa
Flavi_NS3-DENV_DENV4||F0363	Flavi_NS3	DENV_DENV4		NC_002640	4999	GTGATTACGTCAGTGCCATAACGCAAGCCGAAAGA	This publicationa
Flavi_NS3-DENV_DENV4||F0364	Flavi_NS3	DENV_DENV4		NC_002640	5175	ACTTTGATTTTAGCTCCCACGAGAGTGGTGGCGGC	This publicationa
Flavi_NS3-DENV_DENV4||F0365	Flavi_NS3	DENV_DENV4		NC_002640	5209	CCGAGATGGAAGAGGCCCTACGTGGACTGCCAATC	This publicationa
Flavi_NS3-DENV_DENV4||F0366	Flavi_NS3	DENV_DENV4		NC_002640	5243	CCGTTATCAGACCCCAGCTGTGAAATCAGAACACACA	This publicationa
Flavi_NS3-DENV_DENV4||F0367	Flavi_NS3	DENV_DENV4		NC_002640	5381	ACATTTCACCGATCCTTCTAGTGTCGCGGCTAGAG	This publicationa
Flavi_NS3-DENV_DENV4||F0368	Flavi_NS3	DENV_DENV4		NC_002640	5483	AGCGACAGATCCCTTTCCCCAGAGCAACAGCCCAA	This publicationa
Flavi_NS3-DENV_DENV4||F0369	Flavi_NS3	DENV_DENV4		NC_002640	5536	AAATTCCGGAAAGGTCATGGAACACAGGGTTCGACT	This publicationa
Flavi_NS3-ILHV_ILHV||F0370	Flavi_NS3	ILHV_ILHV		NC_009028	5090	GCGGCAGGAAGAGGAAACTCCGGAGGCATTCACGC	This publicationa
Flavi_NS3-ILHV_ILHV||F0371	Flavi_NS3	ILHV_ILHV		NC_009028	5197	TCCCTCAGATTGTCAGAGAGTGCGTGAAAGCCCGC	This publicationa
Flavi_NS3-ILHV_ILHV||F0372	Flavi_NS3	ILHV_ILHV		NC_009028	5214	GAGTGCGTGAAAGCCCGCCTCCGAACGGTCATACT	This publicationa
Flavi_NS3-ILHV_ILHV||F0373	Flavi_NS3	ILHV_ILHV		NC_009028	5248	TGGTTCCCACCAGAGTCGTCGCCGCTGAAATGGCA	This publicationa
Flavi_NS3-ILHV_ILHV||F0374	Flavi_NS3	ILHV_ILHV		NC_009028	5368	GCCACGCAACACTGACACAGCGCCTGCTAACACCA	This publicationa
Flavi_NS3-ILHV_ILHV||F0375	Flavi_NS3	ILHV_ILHV		NC_009028	5698	TTGCCATGTGCTTGACCAAAGCGGGGAAAAAGGTG	This publicationa
Flavi_NS3-ILHV_ROCV||F0376	Flavi_NS3	ILHV_ROCV		AY632542	5146	AGCTAACAATTCTTGACCTCCACCCCGGAGCAGGG	This publicationa
Flavi_NS3-ILHV_ROCV||F0377	Flavi_NS3	ILHV_ROCV		AY632542	5234	GCGCACAGTTATCCTGGCCCCGAGTCGAGTGGTTG	This publicationa
Flavi_NS3-ILHV_ROCV||F0378	Flavi_NS3	ILHV_ROCV		AY632542	5302	CAGTGAGGTTCCAAACAAGCGCCGTCAAAGCAGAA	This publicationa
Flavi_NS3-ILHV_ROCV||F0379	Flavi_NS3	ILHV_ROCV		AY632542	5319	AGCGCCGTCAAAGCAGAACACTCCGGAACTGAAAT	This publicationa
Flavi_NS3-ILHV_ROCV||F0380	Flavi_NS3	ILHV_ROCV		AY632542	5389	GGCTCATGACCCCAATGCGGGTTCCCAACTACAAT	This publicationa
Flavi_NS3-ILHV_ROCV||F0381	Flavi_NS3	ILHV_ROCV		AY632542	5691	AACGAAATCGCGATGTGCCTCACCAAAGCCGGAAA	This publicationa
Flavi_NS3-JEV_Clade|KUNV|F0382	Flavi_NS3	JEV_Clade	KUNV	D00246	5316	ATACCAAACATCTGCGGTGGCCAGAGAGCACAATG	This publicationa
Flavi_NS3-JEV_Clade|MVEV|F0383	Flavi_NS3	JEV_Clade	MVEV	NC_000943	5115	GTAGAGGAACCAGTGCCAGAGGCCTACAATCCTGA	This publicationa
Flavi_NS3-JEV_Clade|MVEV|F0384	Flavi_NS3	JEV_Clade	MVEV	NC_000943	5426	AAGAGTCCCGAATTACAACCTGTTTGTCATGGATG	Wang et al., 2003b
Flavi_NS3-JEV_Clade|USUV|F0385	Flavi_NS3	JEV_Clade	USUV	NC_006551	5221	CCCCAGATCATCAAAGATGCCATCCAGCGCCGCCT	This publicationa
Flavi_NS3-JEV_Clade|USUV|F0386	Flavi_NS3	JEV_Clade	USUV	NC_006551	5472	CACTGACCCGGCGAGCATAGCAGCACGAGGCTACA	This publicationa
Flavi_NS3-JEV_JEV||F0387	Flavi_NS3	JEV_JEV		NC_001437	5097	GCCATCGTGCAGGGTGACCGTCAGGAGGAACCAGT	This publicationa
Flavi_NS3-JEV_JEV||F0388	Flavi_NS3	JEV_JEV		NC_001437	5114	CCGTCAGGAGGAACCAGTCCCAGAAGCTTACACCC	This publicationa
Flavi_NS3-JEV_JEV||F0389	Flavi_NS3	JEV_JEV		NC_001437	5223	CCACAGATAATCAAGGACGCCATCCAGCAGCGCCT	This publicationa
Flavi_NS3-JEV_JEV||F0390	Flavi_NS3	JEV_JEV		NC_001437	5325	CCAGTGCGATATCAAACTTCAGCAGTGCAGAGAGAGC	This publicationa
Flavi_NS3-JEV_JEV||F0391	Flavi_NS3	JEV_JEV		NC_001437	5395	ACGCCACTCTGACCCATAGACTGATGTCACCGAAC	This publicationa
Flavi_NS3-JEV_JEV||F0392	Flavi_NS3	JEV_JEV		NC_001437	5554	CAGCGACCCCGCCTGGAACCACGGATCCTTTTCCT	This publicationa
Flavi_NS3-JEV_JEV||F0393	Flavi_NS3	JEV_JEV		NC_001437	5714	GAATGAGATTGCAATGTGCCTCCAAAGAGCGGGGA	This publicationa
Flavi_NS3-JEV_JEV||F0394	Flavi_NS3	JEV_JEV		NC_001437	5731	GCCTCCAAAGAGCGGGGAAAAAGGTCATCCAACTC	This publicationa
Flavi_NS3-JEV_KUNV||F0395	Flavi_NS3	JEV_KUNV		D00246	5154	GATCACCGTTTTGGATCTTCACCCTGGTGCTGGTA	This publicationa
Flavi_NS3-JEV_KUNV||F0396	Flavi_NS3	JEV_KUNV		D00246	5297	TAAGAGGATTGCCTATCCGATACCAAACATCTGCGGTG	This publicationa
Flavi_NS3-JEV_KUNV||F0397	Flavi_NS3	JEV_KUNV		D00246	5421	TAATTACAACCTATTTGTGATGGACGAGGCCCACTTCACC	This publicationa
Flavi_NS3-JEV_KUNV||F0398	Flavi_NS3	JEV_KUNV		D00246	5596	TTACAGACCGAAATCCCGGACCGAGCCTGGAACTC	This publicationa
Flavi_NS3-JEV_MVEV||F0399	Flavi_NS3	JEV_MVEV		NC_000943	5296	AAATGGCAGAAGCTTTGAGGGGCCTTCCAGTTAGG	This publicationa
Flavi_NS3-JEV_MVEV||F0400	Flavi_NS3	JEV_MVEV		NC_000943	5313	AGGGGCCTTCCAGTTAGGTATTTGACTCCAGCTGT	This publicationa
Flavi_NS3-JEV_MVEV||F0401	Flavi_NS3	JEV_MVEV		NC_000943	5406	CATCGATTGATGTCGCCGCTAAGAGTCCCGAATTACA	This publicationa
Flavi_NS3-JEV_MVEV||F0402	Flavi_NS3	JEV_MVEV		NC_000943	5480	AGCCAGTATAGCAGCTCGTGGATATATTGCCACCC	This publicationa
Flavi_NS3-JEV_MVEV||F0403	Flavi_NS3	JEV_MVEV		NC_000943	5497	GTGGATATATTGCCACCCGTGTTGAAGCTGGAGAGG	This publicationa
Flavi_NS3-JEV_MVEV||F0404	Flavi_NS3	JEV_MVEV		NC_000943	5583	CCGGACACCAATTCACCAGTCCATGATGTATCCAGT	This publicationa
Flavi_NS3-JEV_MVEV||F0405	Flavi_NS3	JEV_MVEV		NC_000943	5692	TGGCAAGCGTAAAAATGAGCAATGAGATCGCGCAG	This publicationa
Flavi_NS3-JEV_MVEV||F0406	Flavi_NS3	JEV_MVEV		NC_000943	5726	GTGCTTGCAACGAGCAGGGAAGCGAGTTATCCAAT	This publicationa
Flavi_NS3-JEV_SLEV||F0407	Flavi_NS3	JEV_SLEV		NC_007580	5165	AGTACTGGAATTGCATCCGGGAGCTGGAAAGACCA	This publicationa
Flavi_NS3-JEV_SLEV||F0408	Flavi_NS3	JEV_SLEV		NC_007580	5218	TCATCAAAGATTGCATCCAAAAACGCTTGCGAACGGC	This publicationa
Flavi_NS3-JEV_SLEV||F0409	Flavi_NS3	JEV_SLEV		NC_007580	5287	AGATCGCTGAAGCGTTAAAAGGACTGCCAATCCGT	This publicationa
Flavi_NS3-JEV_SLEV||F0410	Flavi_NS3	JEV_SLEV		NC_007580	5479	TTGCTGCTCGTGGGTATATCTCAACAAAAGTGGAATTGGG	This publicationa
Flavi_NS3-JEV_USUV||F0411	Flavi_NS3	JEV_USUV		NC_006551	5061	TGGAGTCATCTTGGGCAACGGCTCGTATGTCAGTG	This publicationa
Flavi_NS3-JEV_USUV||F0412	Flavi_NS3	JEV_USUV		NC_006551	5078	ACGGCTCGTATGTCAGTGCCATCGTGCAAGGCGAA	This publicationa
Flavi_NS3-JEV_USUV||F0413	Flavi_NS3	JEV_USUV		NC_006551	5095	GCCATCGTGCAAGGCGAAAGAGAAGAAGAACCCGT	This publicationa
Flavi_NS3-JEV_USUV||F0414	Flavi_NS3	JEV_USUV		NC_006551	5255	TTCGTACAGCTGTGCTGGCTCCAACCCGTGTGGTG	This publicationa
Flavi_NS3-JEV_USUV||F0415	Flavi_NS3	JEV_USUV		NC_006551	5542	ATATTCATGACTGCGACTCCCCCTGGCACTCACGA	This publicationa
Flavi_NS3-JEV_USUV||F0416	Flavi_NS3	JEV_USUV		NC_006551	5559	TCCCCCTGGCACTCACGATCCGTTCCCAGACACCA	This publicationa
Flavi_NS3-JEV_USUV||F0417	Flavi_NS3	JEV_USUV		NC_006551	5721	TGCACAGTGTCTTCAGAGAGCGGGAAAGAAGGTCA	This publicationa
Flavi_NS3-JEV_WNVL1/KUNV|KUNV|F0418	Flavi_NS3	JEV_WNVL1/KUNV	KUNV	D00246	5171	TTCACCCTGGTGCTGGTAAAACAAGGAGGATTCTGC	This publicationa
Flavi_NS3-JEV_WNVL1/KUNV|KUNV|F0419	Flavi_NS3	JEV_WNVL1/KUNV	KUNV	D00246	5401	ATGTCTCCTCATAGGGTGCCTAATTACAACCTATTTGTGA	This publicationa
Flavi_NS3-JEV_WNVL1/KUNV|KUNV|F0420	Flavi_NS3	JEV_WNVL1/KUNV	KUNV	D00246	5543	CCCCACCAGGTACCTCAGACCCATTTCCAGAGTCC	This publicationa
Flavi_NS3-JEV_WNVL1/KUNV|WNVL1|F0421	Flavi_NS3	JEV_WNVL1/KUNV	WNVL1	NC_009942	5551	ACCCCACCAGGCACTTCAGATCCATTCCCAGAGTC	This publicationa
Flavi_NS3-JEV_WNVL1||F0422	Flavi_NS3	JEV_WNVL1		NC_009942	5236	ATAAACAGAAGACTGAGAACAGCCGTGCTAGCGCC	This publicationa
Flavi_NS3-JEV_WNVL1||F0423	Flavi_NS3	JEV_WNVL1		NC_009942	5321	TCCGGTACCAGACATCCGCAGTGCCCAGAGAACAT	This publicationa
Flavi_NS3-JEV_WNVL1||F0424	Flavi_NS3	JEV_WNVL1		NC_009942	5482	ATTGCAGCAAGAGGTTACATTTCCACAAAGGTCGAGC	This publicationa
Flavi_NS3-JEV_WNVL1||F0425	Flavi_NS3	JEV_WNVL1		NC_009942	5500	ATTTCCACAAAGGTCGAGCTAGGGGAGGCGGCGGC	This publicationa
Flavi_NS3-JEV_WNVL1||F0426	Flavi_NS3	JEV_WNVL1		NC_009942	5607	ACAGACTGAGATCCCGGATCGAGCTTGGAACTCTG	This publicationa
Flavi_NS3-JEV_WNVL2||F0427	Flavi_NS3	JEV_WNVL2		NC_001563	5209	AAGACACGCAAGATACTTCCCCAAATCATCAAGGAGGC	This publicationa
Flavi_NS3-JEV_WNVL2||F0428	Flavi_NS3	JEV_WNVL2		NC_001563	5426	TCCCCAACTACAACCTGTTCATAATGGATGAAGCC	Wang et al., 2003b
Flavi_NS3-JEV_WNVL2||F0429	Flavi_NS3	JEV_WNVL2		NC_001563	5461	CATTTCACGGATCCAGCGAGCATCGCAGCCAGAGG	Wang et al., 2003b
Flavi_NS3-JEV_WNVL2||F0430	Flavi_NS3	JEV_WNVL2		NC_001563	5525	TTGAATTGGGCGAAGCCGCCGCGATTTTCATGACG	This publicationa
Flavi_NS3-JEV_WNVL2||F0431	Flavi_NS3	JEV_WNVL2		NC_001563	5726	TTGCCCTCTGTCTGCAACGGGCGGGGAAGAAGGTT	This publicationa
Flavi_NS3-NOUV_NOUV||F0432	Flavi_NS3	NOUV_NOUV		FJ711167	5136	TCACCATGCTGAACATGCACCCAGGATCTGGAAAA	This publicationa
Flavi_NS3-NOUV_NOUV||F0433	Flavi_NS3	NOUV_NOUV		FJ711167	5208	TAGCTGACAACATAAGGACACTTGTGCTTGCCCCA	This publicationa
Flavi_NS3-NOUV_NOUV||F0434	Flavi_NS3	NOUV_NOUV		FJ711167	5225	ACACTTGTGCTTGCCCCAACTAGGGTGGTAGCTGT	This publicationa
Flavi_NS3-NOUV_NOUV||F0435	Flavi_NS3	NOUV_NOUV		FJ711167	5300	AAAACATCAGCGGTAAACAAGCAGCACACAGGAAAGG	This publicationa
Flavi_NS3-NOUV_NOUV||F0436	Flavi_NS3	NOUV_NOUV		FJ711167	5572	AGACAAGGAGACGATGATACCGTCGGCCGCATGGA	This publicationa
Flavi_NS3-NOUV_NOUV||F0437	Flavi_NS3	NOUV_NOUV		FJ711167	5589	TACCGTCGGCCGCATGGAACACAGGCTATGAATGG	This publicationa
Flavi_NS3-NTV_BAGV||F0438	Flavi_NS3	NTV_BAGV		NC_012534	5050	TGGCATTCTTGTCGGAGCAGGCAGCTTCGTTAGCA	This publicationa
Flavi_NS3-NTV_BAGV||F0439	Flavi_NS3	NTV_BAGV		NC_012534	5067	CAGGCAGCTTCGTTAGCATGATTTCCCAAGGCCAG	This publicationa
Flavi_NS3-NTV_BAGV||F0440	Flavi_NS3	NTV_BAGV		NC_012534	5084	ATGATTTCCCAAGGCCAGCGAATGGAAGAAGAGATTCC	This publicationa
Flavi_NS3-NTV_BAGV||F0441	Flavi_NS3	NTV_BAGV		NC_012534	5324	CTAACTCCAGCTGTCAAGCGAGAACACACAGGAACA	This publicationa
Flavi_NS3-NTV_BAGV||F0442	Flavi_NS3	NTV_BAGV		NC_012534	5381	CATGCAACACTGACGTCACGCCTTCTCACGCCACA	This publicationa
Flavi_NS3-NTV_BAGV||F0443	Flavi_NS3	NTV_BAGV		NC_012534	5554	AGGAACGCGTGACCCATTTCCAGACTCGAACTCAC	This publicationa
Flavi_NS3-NTV_TMUV||F0444	Flavi_NS3	NTV_TMUV		NC_015843	5121	TGTTTGACGAAAACATGCTGCGAAAAAGGCAACTAACAGT	This publicationa
Flavi_NS3-NTV_TMUV||F0445	Flavi_NS3	NTV_TMUV		NC_015843	5302	ACTTCCAATACGGTATCTGACTCCGGCAGTAAAGAGGG	This publicationa
Flavi_NS3-NTV_TMUV||F0446	Flavi_NS3	NTV_TMUV		NC_015843	5393	CGGCTGCTCACACCTCAGCGAGTGCCGAATTACAA	This publicationa
Flavi_NS3-NTV_TMUV||F0447	Flavi_NS3	NTV_TMUV		NC_015843	5539	CACACCTCCAGGTACAACTGAGGCATTTCCGGACT	This publicationa
Flavi_NS3-NTV_TMUV||F0448	Flavi_NS3	NTV_TMUV		NC_015843	5573	TCCAACTCGCCAATAACAGACATTGAAGAGCAAATCCCT	This publicationa
Flavi_NS3-NTV_TMUV||F0449	Flavi_NS3	NTV_TMUV		NC_015843	5670	GGTTTGTCCCCAGCGTGAAGTCTGGTAATGAGATTGC	This publicationa
Flavi_NS3-RBV_APOIV||F0450	Flavi_NS3	RBV_APOIV		NC_003676	4874	CTTACTGTAGCTCAATAGCTCAGGCCAATGTGCCAGC	This publicationa
Flavi_NS3-RBV_APOIV||F0451	Flavi_NS3	RBV_APOIV		NC_003676	4909	GCAGAAACCGAACCTGAAGTGCTGAAAACCAACTGG	This publicationa
Flavi_NS3-RBV_APOIV||F0452	Flavi_NS3	RBV_APOIV		NC_003676	4927	GTGCTGAAAACCAACTGGACATCAAAGGGAAAACTCACC	This publicationa
Flavi_NS3-RBV_APOIV||F0453	Flavi_NS3	RBV_APOIV		NC_003676	5195	AGCGACGGATGATGCCTATTCCTCAGAAGAACTATGAGC	This publicationa
Flavi_NS3-RBV_APOIV||F0454	Flavi_NS3	RBV_APOIV		NC_003676	5252	CACATTGGACAGACCCCTCTAGCATTGCGGCCCGA	This publicationa
Flavi_NS3-RBV_APOIV||F0455	Flavi_NS3	RBV_APOIV		NC_003676	5269	TCTAGCATTGCGGCCCGAGGATTCCTTGATTCTCA	This publicationa
Flavi_NS3-RBV_APOIV||F0456	Flavi_NS3	RBV_APOIV		NC_003676	5475	GTTTGTCCCATCACTAAAAGCTGGAGCCACCATTGC	This publicationa
Flavi_NS3-RBV_APOIV||F0457	Flavi_NS3	RBV_APOIV		NC_003676	5493	AGCTGGAGCCACCATTGCCAAAACGCTGAGAGGAT	This publicationa
Flavi_NS3-RBV_MMLV||F0458	Flavi_NS3	RBV_MMLV		NC_004119	4959	TGGGATAATCCATGGAGACGTGTACTGCAGTTCAATAGC	This publicationa
Flavi_NS3-RBV_MMLV||F0459	Flavi_NS3	RBV_MMLV		NC_004119	5086	GCGCATCCAGGAAGTGGAAAAACTCACAAGATTCTTCC	This publicationa
Flavi_NS3-RBV_MMLV||F0460	Flavi_NS3	RBV_MMLV		NC_004119	5125	TCTCTGGTAAGGAGAGCCTCTGAGCGTCGAATGCG	This publicationa
Flavi_NS3-RBV_MMLV||F0461	Flavi_NS3	RBV_MMLV		NC_004119	5433	TGCTGTTGTTTTAATGACTGCAACTCCACCGGGGG	This publicationa
Flavi_NS3-RBV_MMLV||F0462	Flavi_NS3	RBV_MMLV		NC_004119	5507	ATGTTGTCAAAGTGATACCTGAGGGACCATGGAAGCA	This publicationa
Flavi_NS3-RBV_MMLV||F0463	Flavi_NS3	RBV_MMLV		NC_004119	5613	AGGGATTGCGAAAACCTTAAGGGAGCATGGGAAGA	This publicationa
Flavi_NS3-RBV_MODV||F0464	Flavi_NS3	RBV_MODV		NC_003635	4951	TGGAGTCTTGCATGGCGATACCTACTGCAGTTCTATAGC	This publicationa
Flavi_NS3-RBV_MODV||F0465	Flavi_NS3	RBV_MODV		NC_003635	5010	CAGTAGACAAACCAAAGGTGGTGAAAGGAGATGGGTGG	This publicationa
Flavi_NS3-RBV_MODV||F0466	Flavi_NS3	RBV_MODV		NC_003635	5063	ATATCCATTGTTGATGCTCATCCGGGTAGTGGGAAAACT	This publicationa
Flavi_NS3-RBV_MODV||F0467	Flavi_NS3	RBV_MODV		NC_003635	5120	CTTGTAAGGAGAGCACTGAGCCGCAAGTTGAGAACC	This publicationa
Flavi_NS3-RBV_MODV||F0468	Flavi_NS3	RBV_MODV		NC_003635	5193	TGGAGTCAGCTCTAAGAGGACTTGATGTCAGTTTCCACT	This publicationa
Flavi_NS3-RBV_MODV||F0469	Flavi_NS3	RBV_MODV		NC_003635	5212	ACTTGATGTCAGTTTCCACTCATCTGCAGTCAGCCA	This publicationa
Flavi_NS3-RBV_RBV||F0470	Flavi_NS3	RBV_RBV		NC_003675	4905	AGATGTTCCACAACCAAAGACACTTGAAGGAGATGGCT	This publicationa
Flavi_NS3-RBV_RBV||F0471	Flavi_NS3	RBV_RBV		NC_003675	5101	CTCAAAGGAATGGATATCAGTTTTCACTCATCGGCCGTGT	This publicationa
Flavi_NS3-RBV_RBV||F0472	Flavi_NS3	RBV_RBV		NC_003675	5121	TTTTCACTCATCGGCCGTGTCAACGAAGACCCCAG	This publicationa
Flavi_NS3-RBV_RBV||F0473	Flavi_NS3	RBV_RBV		NC_003675	5138	TGTCAACGAAGACCCCAGGATCACTTGTTGATGTCA	This publicationa
Flavi_NS3-RBV_RBV||F0474	Flavi_NS3	RBV_RBV		NC_003675	5272	AGCATTGCAGCTCGTGGATACATCACTAGCCAGTG	This publicationa
Flavi_NS3-RBV_RBV||F0475	Flavi_NS3	RBV_RBV		NC_003675	5346	ACCTCCTGGAGTTGATGATCCATGGGCAAACAGTA	This publicationa
Flavi_NS3-RBV_RBV||F0476	Flavi_NS3	RBV_RBV		NC_003675	5481	GCCATCATACAATGCAGCTCAGGGAATCTCAAAAGCC	This publicationa
Flavi_NS3-SPOV_BSQV||F0477	Flavi_NS3	SPOV_BSQV		NC_009026	5073	ACGCGTATGCAAGTTCCATTGCCCAGGCTGAAGTG	This publicationa
Flavi_NS3-SPOV_BSQV||F0478	Flavi_NS3	SPOV_BSQV		NC_009026	5124	CCCCAAACTGCCTCCCTCCCGACGTAACGCACAAG	This publicationa
Flavi_NS3-SPOV_BSQV||F0479	Flavi_NS3	SPOV_BSQV		NC_009026	5141	CCCGACGTAACGCACAAGAAAAAGCTGACGGTACT	This publicationa
Flavi_NS3-SPOV_BSQV||F0480	Flavi_NS3	SPOV_BSQV		NC_009026	5263	GCTAGCTCCCACTAGAGTCGTGGCAGCGGAAATGG	This publicationa
Flavi_NS3-SPOV_BSQV||F0481	Flavi_NS3	SPOV_BSQV		NC_009026	5297	GCTGAGGCTCTGAAAGGGATGCCCATTAGGTACCA	This publicationa
Flavi_NS3-SPOV_BSQV||F0482	Flavi_NS3	SPOV_BSQV		NC_009026	5688	TTCCTAGTGTCCGCATGGGAAACGAGATTGCCGCT	This publicationa
Flavi_NS3-SPOV_IGUV||F0483	Flavi_NS3	SPOV_IGUV		AY632538	5089	CAACCCCAGAAGCTCCTGACTGCATAACAGACAACA	This publicationa
Flavi_NS3-SPOV_IGUV||F0484	Flavi_NS3	SPOV_IGUV		AY632538	5147	TGTCCTAGACCCACATCCAGGAGCAGGGAAGACCA	This publicationa
Flavi_NS3-SPOV_IGUV||F0485	Flavi_NS3	SPOV_IGUV		AY632538	5200	TCATCAGACAAGCAGTTGAAAGACGATTGTGGACTTTGGC	This publicationa
Flavi_NS3-SPOV_IGUV||F0486	Flavi_NS3	SPOV_IGUV		AY632538	5309	GACGCCAGCAGTGATTCAACAACACACAGGGAAAG	This publicationa
Flavi_NS3-SPOV_IGUV||F0487	Flavi_NS3	SPOV_IGUV		AY632538	5361	TGCCACGCCACGTTCACCATGAGGCTCTTGTCGGG	This publicationa
Flavi_NS3-SPOV_IGUV||F0488	Flavi_NS3	SPOV_IGUV		AY632538	5378	CATGAGGCTCTTGTCGGGAGGGCGTGTTCCAAACT	This publicationa
Flavi_NS3-SPOV_IGUV||F0489	Flavi_NS3	SPOV_IGUV		AY632538	5554	TCCCAGATTCCAATGCTCCAATCATTGATGAACCGATGA	This publicationa
Flavi_NS3-SPOV_KEDV||F0490	Flavi_NS3	SPOV_KEDV		NC_012533	5064	CCATATCCCAGGTCAAGCACCCTGAGACCCAACCA	This publicationa
Flavi_NS3-SPOV_KEDV||F0491	Flavi_NS3	SPOV_KEDV		NC_012533	5171	ACCAGACGCATCCTGCCTGAGATAGTGAAACAAGC	This publicationa
Flavi_NS3-SPOV_KEDV||F0492	Flavi_NS3	SPOV_KEDV		NC_012533	5225	ACAGTCATCTTGGCCCCGACGAGAGTTGTTGCCGC	This publicationa
Flavi_NS3-SPOV_KEDV||F0493	Flavi_NS3	SPOV_KEDV		NC_012533	5310	CCGTGCAGAGAGAGCACACAGGAACCGAGATCGTG	This publicationa
Flavi_NS3-SPOV_KEDV||F0494	Flavi_NS3	SPOV_KEDV		NC_012533	5361	CAACATTCACCATGCGGTTGATACAGCCCATGCGG	This publicationa
Flavi_NS3-SPOV_KEDV||F0495	Flavi_NS3	SPOV_KEDV		NC_012533	5378	TTGATACAGCCCATGCGGGTTCCTAACTACAATTTGTTCG	This publicationa
Flavi_NS3-SPOV_KEDV||F0496	Flavi_NS3	SPOV_KEDV		NC_012533	5537	GCTGACCCCTTCCCTGATTCGAACTCTCCAGTAGA	This publicationa
Flavi_NS3-SPOV_KOKV||F0497	Flavi_NS3	SPOV_KOKV		NC_009029	5049	GCGATATCTCAGAAGGAAAACGTGGGGCAGGAAGA	This publicationa
Flavi_NS3-SPOV_KOKV||F0498	Flavi_NS3	SPOV_KOKV		NC_009029	5102	CAACTGGTTCAGAAAAAGAGAGCTGACGGTCCTTGACT	This publicationa
Flavi_NS3-SPOV_KOKV||F0499	Flavi_NS3	SPOV_KOKV		NC_009029	5155	GGAAAACGCGAAGAGTGCTTCCCCAACTGGTGCGG	This publicationa
Flavi_NS3-SPOV_KOKV||F0500	Flavi_NS3	SPOV_KOKV		NC_009029	5172	CTTCCCCAACTGGTGCGGGAGGCCGTGAAGAAACG	This publicationa
Flavi_NS3-SPOV_KOKV||F0501	Flavi_NS3	SPOV_KOKV		NC_009029	5206	GGCTCCGAACAGTGATCTTGGCCCCTACCCGTGTG	This publicationa
Flavi_NS3-SPOV_KOKV||F0502	Flavi_NS3	SPOV_KOKV		NC_009029	5642	GTTCGTGCATAGCATAAAGCAGGGAGCTGAGATCGG	This publicationa
Flavi_NS3-SPOV_ZIKV||F0503	Flavi_NS3	SPOV_ZIKV		NC_012532	5076	GAAGCTATGTTAGTGCTATAACCCAGGGAAAGAGGGAGGA	This publicationa
Flavi_NS3-SPOV_ZIKV||F0504	Flavi_NS3	SPOV_ZIKV		NC_012532	5113	GGAGGAGACTCCGGTTGAATGTTTCGAACCCTCGA	This publicationa
Flavi_NS3-SPOV_ZIKV||F0505	Flavi_NS3	SPOV_ZIKV		NC_012532	5308	GAGAGGACTTCCGGTGCGTTACATGACAACAGCAG	This publicationa
Flavi_NS3-SPOV_ZIKV||F0506	Flavi_NS3	SPOV_ZIKV		NC_012532	5601	TGGACACAGAAGTGGAAGTCCCAGAGAGAGCCTGG	This publicationa
Flavi_NS3-SPOV_ZIKV||F0507	Flavi_NS3	SPOV_ZIKV		NC_012532	5689	TCCAAGCGTGAGAAACGGAAATGAAATCGCAGCCT	This publicationa
Flavi_NS3-YFV_SEPV||F0508	Flavi_NS3	YFV_SEPV		NC_008719	5015	TGGAATCCTGATAGGGAACAACACATACGTTTCCGCC	This publicationa
Flavi_NS3-YFV_SEPV||F0509	Flavi_NS3	YFV_SEPV		NC_008719	5166	ACACGCGTCTATCTGCCGCAAATACTGAAAGAGTGC	This publicationa
Flavi_NS3-YFV_SEPV||F0510	Flavi_NS3	YFV_SEPV		NC_008719	5355	GCTACGTTAACCCATAGAATGTTGGAGCCTACTCGGG	This publicationa
Flavi_NS3-YFV_SEPV||F0511	Flavi_NS3	YFV_SEPV		NC_008719	5373	ATGTTGGAGCCTACTCGGGTGACTAACTGGGAAGT	This publicationa
Flavi_NS3-YFV_SEPV||F0512	Flavi_NS3	YFV_SEPV		NC_008719	5497	CCACCATCTTCATGTCTGCTACACCTCCTGGAACC	This publicationa
Flavi_NS3-YFV_SEPV||F0513	Flavi_NS3	YFV_SEPV		NC_008719	5514	GCTACACCTCCTGGAACCAGCAATGAATTCCCTGA	This publicationa
Flavi_NS3-YFV_SEPV||F0514	Flavi_NS3	YFV_SEPV		NC_008719	5663	CAGAGTGGCCAACTCAATTGCCAATTGTCTCCGCA	This publicationa
Flavi_NS3-YFV_SEPV||F0515	Flavi_NS3	YFV_SEPV		NC_008719	5680	TTGCCAATTGTCTCCGCAAAGCCGAGAGAACGGTT	This publicationa
Flavi_NS3-YFV_WSLV||F0516	Flavi_NS3	YFV_WSLV		NC_012735	5037	ACACCTACGTCTCGGCGATTGCACAAAGTGACAGC	This publicationa
Flavi_NS3-YFV_WSLV||F0517	Flavi_NS3	YFV_WSLV		NC_012735	5240	ACACGAGTCGTTCTCAGTGAAATGCGAGAGGCCAT	This publicationa
Flavi_NS3-YFV_WSLV||F0518	Flavi_NS3	YFV_WSLV		NC_012735	5274	TGCCAAAGATGAGCATCAAGTACCACACGCAAGCA	This publicationa
Flavi_NS3-YFV_WSLV||F0519	Flavi_NS3	YFV_WSLV		NC_012735	5487	CTCGGGAGTGTGCCACCATATTCATGTCAGCTACC	This publicationa
Flavi_NS3-YFV_WSLV||F0520	Flavi_NS3	YFV_WSLV		NC_012735	5635	ACGCCCTACTGCTTGGTTTCTCCCCTCCATCAGGA	This publicationa
Flavi_NS3-YFV_WSLV||F0521	Flavi_NS3	YFV_WSLV		NC_012735	5652	TTCTCCCCTCCATCAGGATAGCCAATTCTATCGCAAAC	This publicationa
Flavi_NS3-YFV_WSLV||F0522	Flavi_NS3	YFV_WSLV		NC_012735	5688	ACTGCCTCCGTAAGGCTGACAGAACAGTGGTGGTG	This publicationa
Flavi_NS3-YFV_YFV||F0523	Flavi_NS3	YFV_YFV		NC_002031	5035	TGGCATCCTTGTCGGTGACAACTCCTTCGTGTCCG	This publicationa
Flavi_NS3-YFV_YFV||F0524	Flavi_NS3	YFV_YFV		NC_002031	5052	ACAACTCCTTCGTGTCCGCCATATCCCAGACTGAG	This publicationa
Flavi_NS3-YFV_YFV||F0525	Flavi_NS3	YFV_YFV		NC_002031	5179	GAAGACAAGACGTTTCCTCCCACAGATCTTGGCCG	This publicationa
Flavi_NS3-YFV_YFV||F0526	Flavi_NS3	YFV_YFV		NC_002031	5247	TGGCCCCCACCAGGGTTGTTCTTTCTGAAATGAAG	This publicationa
Flavi_NS3-YFV_YFV||F0527	Flavi_NS3	YFV_YFV		NC_002031	5299	GGACGTGAAATTCCACACACAGGCTTTTTCCGCTC	This publicationa
Flavi_NS3-YFV_YFV||F0528	Flavi_NS3	YFV_YFV		NC_002031	5367	GCCATGCCACCCTAACTTACAGGATGTTGGAACCA	This publicationa
Flavi_NS3-YFV_YFV||F0529	Flavi_NS3	YFV_YFV		NC_002031	5591	CAAACGGACATACCCAGTGAGCCCTGGAACACAGG	This publicationa
Flavi_NS3-YFV_YFV||F0530	Flavi_NS3	YFV_YFV		NC_002031	5642	GCTGACAAAAGGCCCACGGCATGGTTCCTTCCATC	This publicationa
Flavi_NS3-YOKV_EBV||F0531	Flavi_NS3	YOKV_EBV		NC_008718	5067	AAGGACTTTGTGTCTGCCATCGCTCAGGCTGACTC	This publicationa
Flavi_NS3-YOKV_EBV||F0532	Flavi_NS3	YOKV_EBV		NC_008718	5294	CAAGGACATGCCTATCCGGTATCATACAAGTGCTGCA	This publicationa
Flavi_NS3-YOKV_EBV||F0533	Flavi_NS3	YOKV_EBV		NC_008718	5463	CATAGTATTGCGGTGCGGGGGTGGATGCAGCAGCT	This publicationa
Flavi_NS3-YOKV_EBV||F0534	Flavi_NS3	YOKV_EBV		NC_008718	5480	GGGGTGGATGCAGCAGCTGGCCAACTTGAAACTGG	This publicationa
Flavi_NS3-YOKV_EBV||F0535	Flavi_NS3	YOKV_EBV		NC_008718	5515	CTTCAGTGATCTTGATGACCGCGACACCACCTGGA	This publicationa
Flavi_NS3-YOKV_EBV||F0536	Flavi_NS3	YOKV_EBV		NC_008718	5549	AACCAGCGATGCTTTTCCACACTCCAATGGGAACA	This publicationa
Flavi_NS3-YOKV_YOKV||F0537	Flavi_NS3	YOKV_YOKV		NC_005039	5125	AAGAGGTTTGTATCCTCCATAGCCCAAGCAAGCGT	This publicationa
Flavi_NS3-YOKV_YOKV||F0538	Flavi_NS3	YOKV_YOKV		NC_005039	5344	GAAGCAGTTAAAGACTTACCAGTTAGGTTCCACACGAGCG	This publicationa
Flavi_NS3-YOKV_YOKV||F0539	Flavi_NS3	YOKV_YOKV		NC_005039	5381	GCGCCGCGCTGGAAACAAAGAAAACAGGAGCCCTG	This publicationa
Flavi_NS3-YOKV_YOKV||F0540	Flavi_NS3	YOKV_YOKV		NC_005039	5398	AAGAAAACAGGAGCCCTGATAGACTTGATGTGCCATGC	This publicationa
Flavi_NS3-YOKV_YOKV||F0541	Flavi_NS3	YOKV_YOKV		NC_005039	5435	CTACTCTAGCAAACCGCCTCTTGGAACCAACACGT	This publicationa
Flavi_NS3-YOKV_YOKV||F0542	Flavi_NS3	YOKV_YOKV		NC_005039	5595	AACACCTCCTGGAACAAGTGATCCATTCCCGGAGT	This publicationa
Flavi_NS3-YOKV_YOKV||F0543	Flavi_NS3	YOKV_YOKV		NC_005039	5691	CGAATGGATACTTGATGATCCCCGGCCAACTGCGT	This publicationa
Flavi_NS5-Flavi_Generic|APOIV|F0544	Flavi_NS5	Flavi_Generic	APOIV	NC_003676	8733	GGTTGATAAAGAGCGGCAATTGCATCTCAAGGGCA	This publicationa
Flavi_NS5-Flavi_Generic|BSQV|F0545	Flavi_NS5	Flavi_Generic	BSQV	NC_009026	8926	ATCAATGGCAGACGGCCAAGGAAGCAGTGGAAGAT	This publicationa
Flavi_NS5-Flavi_Generic|BSQV|F0546	Flavi_NS5	Flavi_Generic	BSQV	NC_009026	9012	CGGTGTGAAACCTGTGTCTACAACATGATGGGAAAACG	This publicationa
Flavi_NS5-Flavi_Generic|CFAV|F0547	Flavi_NS5	Flavi_Generic	CFAV	NC_001564	8770	TGCAAGGGAAGTGTGAAATGTGTATCTACAACACCATGGG	This publicationa
Flavi_NS5-Flavi_Generic|CHAOV|F0548	Flavi_NS5	Flavi_Generic	CHAOV	FJ883471	8654	AAGAAAAGGTAGACACCAAAGCAATGGAACCTCCAACTGG	This publicationa
Flavi_NS5-Flavi_Generic|DENV2|F0549	Flavi_NS5	Flavi_Generic	DENV2	NC_001474	8910	TGAAACATGTGTATACAACATGATGGGAAAAAGAG	Wang et al., 2003b
Flavi_NS5-Flavi_Generic|DENV3|F0550	Flavi_NS5	Flavi_Generic	DENV3	NC_001475	8626	TAAAGAGAAAGTGGACACCAGGACGCCCAGGCCCA	This publicationa
Flavi_NS5-Flavi_Generic|IGUV|F0551	Flavi_NS5	Flavi_Generic	IGUV	AY632538	8888	GCAGCAACTATGGAGCAGTGCAAAGGAAGCCGTGG	This publicationa
Flavi_NS5-Flavi_Generic|ILHV|F0552	Flavi_NS5	Flavi_Generic	ILHV	NC_009028	8596	GATCAGCCAACTCAATGGTCAATGGCGTGGTGCGC	This publicationa
Flavi_NS5-Flavi_Generic|ILHV|F0553	Flavi_NS5	Flavi_Generic	ILHV	NC_009028	8906	GTGGTCAACGGCTAGAGAAGCAGTGGAAGACCCAG	This publicationa
Flavi_NS5-Flavi_Generic|JEV|F0554	Flavi_NS5	Flavi_Generic	JEV	NC_001437	9026	TACATGTATCTACAACATGATGGGAAAAAGAGAGA	Wang et al., 2003b
Flavi_NS5-Flavi_Generic|JEV|F0555	Flavi_NS5	Flavi_Generic	JEV	NC_001437	8457	GGGAGCGGAACAAGAGCCGTGGGAAAGGGAGAAGT	This publicationa
Flavi_NS5-Flavi_Generic|KSIV|F0556	Flavi_NS5	Flavi_Generic	KSIV	NC_006947	8626	TTCAAGGACAAGGTGGACACGAAAGCCCAGGAGCC	This publicationa
Flavi_NS5-Flavi_Generic|KUNV|F0557	Flavi_NS5	Flavi_Generic	KUNV	D00246	8320	TGGGTGAGTCGAGCCTCAGGCAATGTGGTGCACTC	This publicationa
Flavi_NS5-Flavi_Generic|KUNV|F0558	Flavi_NS5	Flavi_Generic	KUNV	D00246	8429	ACGTGAACTTGGGAAGCGGAACGAGAGCAGTGGGA	This publicationa
Flavi_NS5-Flavi_Generic|KUNV|F0559	Flavi_NS5	Flavi_Generic	KUNV	D00246	8697	GGACACCACCCCTTTTGGACAACAGCGAGTGTTCA	This publicationa
Flavi_NS5-Flavi_Generic|MMLV|F0560	Flavi_NS5	Flavi_Generic	MMLV	NC_004119	8908	CTCATGGGCAAGAGAGAAAAGAAACCAGGAGACTTTGGA	This publicationa
Flavi_NS5-Flavi_Generic|MVEV|F0561	Flavi_NS5	Flavi_Generic	MVEV	NC_000943	8736	GGCCAGCAGCGAGTGTTCAAAGAGAAGGTTGACAC	Wang et al., 2003b
Flavi_NS5-Flavi_Generic|MVEV|F0562	Flavi_NS5	Flavi_Generic	MVEV	NC_000943	9076	GAGAATTTGGAAAGGCCAAGGGAAGCAGAGCCATC	Wang et al., 2003b
Flavi_NS5-Flavi_Generic|QBV|F0563	Flavi_NS5	Flavi_Generic	QBV	NC_012671	8641	CCTGTTCAAGAAGCGAGGACTACGACCCCGAATCC	This publicationa
Flavi_NS5-Flavi_Generic|RBV|F0564	Flavi_NS5	Flavi_Generic	RBV	NC_003675	8811	TAACATGATGGGTAAAAGAGAAAAGAAACCAGGTG	Wang et al., 2003b
Flavi_NS5-Flavi_Generic|ROCV|F0565	Flavi_NS5	Flavi_Generic	ROCV	AY632542	8895	TTTGAAGAGCAGAACCAGTGGGCTTCGGCGAGAGA	This publicationa
Flavi_NS5-Flavi_Generic|USUV|F0566	Flavi_NS5	Flavi_Generic	USUV	NC_006551	9059	AGCGTGAGAAGAAGCTCGGAGAGTTTGGTAAAGCG	This publicationa
Flavi_NS5-Flavi_Generic|WNVL1|F0567	Flavi_NS5	Flavi_Generic	WNVL1	NC_009942	8743	AAAGAGAAGGTGGACACGAAAGCTCCTGAACCGCC	This publicationa
Flavi_NS5-Flavi_Generic|WNVL1|F0568	Flavi_NS5	Flavi_Generic	WNVL1	NC_009942	8937	GAGCGCCAGAGAAGCAGTTGAAGATCCAAAATTTTGGG	This publicationa
Flavi_NS5-CFAV_AeFV||F0569	Flavi_NS5	CFAV_AeFV		NC_012932	8083	TACATATCAGGAAATAGGTCCAACGCCGTAAGGGACGC	This publicationa
Flavi_NS5-CFAV_AeFV||F0570	Flavi_NS5	CFAV_AeFV		NC_012932	8159	GACACATTGACAGTGTATTCCTCCCGGAGCCAACA	This publicationa
Flavi_NS5-CFAV_AeFV||F0571	Flavi_NS5	CFAV_AeFV		NC_012932	8264	GTGTCAGAAAGGTCCAACAGGAAAACAGCGCGACA	This publicationa
Flavi_NS5-CFAV_AeFV||F0572	Flavi_NS5	CFAV_AeFV		NC_012932	8298	ATGGTTCATTGACCCGGAACACCCGTATAAAAGCTTTAGA	This publicationa
Flavi_NS5-CFAV_AeFV||F0573	Flavi_NS5	CFAV_AeFV		NC_012932	8393	CACTTGTACGGAAAATCATGTGGCCCTGGGAGACC	This publicationa
Flavi_NS5-CFAV_AeFV||F0574	Flavi_NS5	CFAV_AeFV		NC_012932	8686	GACGTTCAAGCAGCCGTGCAAGACCAAGGTTTCTG	This publicationa
Flavi_NS5-CFAV_AeFV||F0575	Flavi_NS5	CFAV_AeFV		NC_012932	8703	GCAAGACCAAGGTTTCTGGAATCTCGTTGGACACG	This publicationa
Flavi_NS5-CFAV_AeFV||F0576	Flavi_NS5	CFAV_AeFV		NC_012932	8720	GGAATCTCGTTGGACACGAACGCGCTCTACATCTC	This publicationa
Flavi_NS5-CFAV_CFAV||F0577	Flavi_NS5	CFAV_CFAV		NC_001564	8151	GCCGCCTTAATGGCCCGATTCTCCCGACACTTGGA	This publicationa
Flavi_NS5-CFAV_CFAV||F0578	Flavi_NS5	CFAV_CFAV		NC_001564	8272	TGATGGACCGTGTTGAACGCCTAATGAACGAGAACC	This publicationa
Flavi_NS5-CFAV_CFAV||F0579	Flavi_NS5	CFAV_CFAV		NC_001564	8369	TGTCACCGATGATGTGAAGGTGGGAGGGCAAGCGG	This publicationa
Flavi_NS5-CFAV_CFAV||F0580	Flavi_NS5	CFAV_CFAV		NC_001564	8403	GTGAACCCCCTCGTTAGGAAGATCATGTGGCCATG	This publicationa
Flavi_NS5-CFAV_CFAV||F0581	Flavi_NS5	CFAV_CFAV		NC_001564	8437	GGGAGACTCTCACGAGTGTGGTGGGGTTTTCCATG	This publicationa
Flavi_NS5-CFAV_CFAV||F0582	Flavi_NS5	CFAV_CFAV		NC_001564	8719	TTCAGGACCAGTGCTTCTGGGATCTCGTCGGAAAG	This publicationa
Flavi_NS5-CFAV_CxFV||F0583	Flavi_NS5	CFAV_CxFV		NC_008604	8141	TACGTCTCAGGTCCGCGAGCGAACATCGTCGGCTC	This publicationa
Flavi_NS5-CFAV_CxFV||F0584	Flavi_NS5	CFAV_CxFV		NC_008604	8278	CCGGGCAAAAGTGAAGCTGCAGGACCAGACAATCG	This publicationa
Flavi_NS5-CFAV_CxFV||F0585	Flavi_NS5	CFAV_CxFV		NC_008604	8295	TGCAGGACCAGACAATCGTTGCAGGTCGCGTGAAG	This publicationa
Flavi_NS5-CFAV_CxFV||F0586	Flavi_NS5	CFAV_CxFV		NC_008604	8346	ACGCCAGCACATGGTTCGTGGACCGTGAACACCCT	This publicationa
Flavi_NS5-CFAV_CxFV||F0587	Flavi_NS5	CFAV_CxFV		NC_008604	8417	GACGACATCTCTCCCGGAGGGCAGACTGTCAACCC	This publicationa
Flavi_NS5-CFAV_CxFV||F0588	Flavi_NS5	CFAV_CxFV		NC_008604	8434	AGGGCAGACTGTCAACCCGATGATGCGCCGAATAA	This publicationa
Flavi_NS5-CFAV_CxFV||F0589	Flavi_NS5	CFAV_CxFV		NC_008604	8625	TCTCTGCTATGTTCAAACGGCGAGGATTGGCTCCG	This publicationa
Flavi_NS5-CFAV_CxFV||F0590	Flavi_NS5	CFAV_CxFV		NC_008604	8796	AACGCGCTCGGCACCTGCGTGGAGATTGTGAGTTG	This publicationa
Flavi_NS5-CFAV_KRV||F0591	Flavi_NS5	CFAV_KRV		NC_008604	8200	TTTTCTCGGCACTTGGATAGTATCGTCCTGCCCCC	This publicationa
Flavi_NS5-CFAV_KRV||F0592	Flavi_NS5	CFAV_KRV		NC_008604	8234	CTCCCGATTTACTCAAGGGAACCCGAGCCGACCCA	This publicationa
Flavi_NS5-CFAV_KRV||F0593	Flavi_NS5	CFAV_KRV		NC_008604	8491	GGATTCCTCATGACCGACGTCTCCACATACTCGCA	This publicationa
Flavi_NS5-CFAV_KRV||F0594	Flavi_NS5	CFAV_KRV		NC_008604	8619	GAAACTCTTCCGGTCACGCAATCTCCAACCTCGCA	This publicationa
Flavi_NS5-CFAV_KRV||F0595	Flavi_NS5	CFAV_KRV		NC_008604	8636	GCAATCTCCAACCTCGCATCCTGTCCAAGGAGGAG	This publicationa
Flavi_NS5-CFAV_KRV||F0596	Flavi_NS5	CFAV_KRV		NC_008604	8670	GTTCATCGCGAACGTTCGGAATGATGCGGCCATAG	This publicationa
Flavi_NS5-CFAV_KRV||F0597	Flavi_NS5	CFAV_KRV		NC_008604	8723	TACCGTGGAGAGATGTCCAGGATGCCGTTCAAGAT	This publicationa
Flavi_NS5-CFAV_KRV||F0598	Flavi_NS5	CFAV_KRV		NC_008604	8757	TCAAGCCTTCTGGAACCTCGTCGGACAAGAGCGAC	This publicationa
Flavi_NS5-CFAV_QBV||F0599	Flavi_NS5	CFAV_QBV		NC_012671	8184	CCGTTTTCCAGGTTCTTGGAGCCCTCCTCGGACGC	This publicationa
Flavi_NS5-CFAV_QBV||F0600	Flavi_NS5	CFAV_QBV		NC_012671	8201	GGAGCCCTCCTCGGACGCTTTCGAAGGAACGACCA	This publicationa
Flavi_NS5-CFAV_QBV||F0601	Flavi_NS5	CFAV_QBV		NC_012671	8236	AGTGATCATCGACAGCCCACCGAAACTGGAACTCG	This publicationa
Flavi_NS5-CFAV_QBV||F0602	Flavi_NS5	CFAV_QBV		NC_012671	8253	CACCGAAACTGGAACTCGGCACCCGCAGTGACCCT	This publicationa
Flavi_NS5-CFAV_QBV||F0603	Flavi_NS5	CFAV_QBV		NC_012671	8270	GGCACCCGCAGTGACCCTAGGTCCAAAGTTAAGCA	This publicationa
Flavi_NS5-CFAV_QBV||F0604	Flavi_NS5	CFAV_QBV		NC_012671	8411	GGATCATTCGCCACTGACGACATTTCCCCCGGTGG	This publicationa
Flavi_NS5-CFAV_QBV||F0605	Flavi_NS5	CFAV_QBV		NC_012671	8428	CGACATTTCCCCCGGTGGGCAAACGGTGAATCCTA	This publicationa
Flavi_NS5-CFAV_QBV||F0606	Flavi_NS5	CFAV_QBV		NC_012671	8869	GAAGAAACCTTCATCGTTTGGCGAGGCCCGTGGGT	This publicationa
Flavi_NS5-CHAOV_CHAOV||F0607	Flavi_NS5	CHAOV_CHAOV		FJ883471	8373	TAGAGCAGTGAACAGTGTCGCTGATCCACCAAATTGG	This publicationa
Flavi_NS5-CHAOV_CHAOV||F0608	Flavi_NS5	CHAOV_CHAOV		FJ883471	8391	CGCTGATCCACCAAATTGGGACAAAATTGGACTCCG	This publicationa
Flavi_NS5-CHAOV_CHAOV||F0609	Flavi_NS5	CHAOV_CHAOV		FJ883471	8469	TGATGCAGAACACCCCTACAAGACGTGGACCTACC	This publicationa
Flavi_NS5-CHAOV_CHAOV||F0610	Flavi_NS5	CHAOV_CHAOV		FJ883471	8565	GGAGCTAACACATCCATGGGACACAAACTCCGGAG	This publicationa
Flavi_NS5-CHAOV_CHAOV||F0611	Flavi_NS5	CHAOV_CHAOV		FJ883471	8674	GCAATGGAACCTCCAACTGGAACCCGAGAAGTGAT	This publicationa
Flavi_NS5-CHAOV_CHAOV||F0612	Flavi_NS5	CHAOV_CHAOV		FJ883471	8822	TGTTCAATGACCAAGGAAACTGGCCAAGCGCAAAA	This publicationa
Flavi_NS5-CHAOV_CHAOV||F0613	Flavi_NS5	CHAOV_CHAOV		FJ883471	8839	AACTGGCCAAGCGCAAAAGATGCAGTGAGAGACCA	This publicationa
Flavi_NS5-DENV_DENV1||F0614	Flavi_NS5	DENV_DENV1		NC_001477	8341	CTTAGGCGCTGGAACAAGACATGTGGCAGTAGAACC	This publicationa
Flavi_NS5-DENV_DENV1||F0615	Flavi_NS5	DENV_DENV1		NC_001477	8473	AACATGGGCCTATCATGGATCATATGAGGTCAAGCCA	This publicationa
Flavi_NS5-DENV_DENV1||F0616	Flavi_NS5	DENV_DENV1		NC_001477	8509	ATCAGGATCAGCCTCATCCATGGTCAATGGTGTGG	This publicationa
Flavi_NS5-DENV_DENV1||F0617	Flavi_NS5	DENV_DENV1		NC_001477	8635	TAAAGAGAAAGTTGACACGCGTACACCAAAAGCGAAACG	This publicationa
Flavi_NS5-DENV_DENV1||F0618	Flavi_NS5	DENV_DENV1		NC_001477	8654	CGTACACCAAAAGCGAAACGAGGCACAGCACAAAT	This publicationa
Flavi_NS5-DENV_DENV1||F0619	Flavi_NS5	DENV_DENV1		NC_001477	8671	ACGAGGCACAGCACAAATTATGGAGGTGACAGCCA	This publicationa
Flavi_NS5-DENV_DENV2||F0620	Flavi_NS5	DENV_DENV2		NC_001474	8305	AGATACAAGAAAGCCACTTACGAGCCGGATGTTGACC	This publicationa
Flavi_NS5-DENV_DENV2||F0621	Flavi_NS5	DENV_DENV2		NC_001474	8323	TACGAGCCGGATGTTGACCTCGGAAGCGGAACCCG	This publicationa
Flavi_NS5-DENV_DENV2||F0622	Flavi_NS5	DENV_DENV2		NC_001474	8437	ACATCATGGCACTATGACCAAGACCACCCATACAAAACG	This publicationa
Flavi_NS5-DENV_DENV2||F0623	Flavi_NS5	DENV_DENV2		NC_001474	8473	ACGTGGGCATACCATGGTAGCTATGAAACAAAACAGACT	This publicationa
Flavi_NS5-DENV_DENV2||F0624	Flavi_NS5	DENV_DENV2		NC_001474	8713	TGGAAAGAATTAGGGAAGAAAAAGACACCCAGGATGTGCA	This publicationa
Flavi_NS5-DENV_DENV2||F0625	Flavi_NS5	DENV_DENV2		NC_001474	8788	GCAGCCTTGGGGGCCATATTCACTGATGAGAACAA	This publicationa
Flavi_NS5-DENV_DENV2||F0626	Flavi_NS5	DENV_DENV2		NC_001474	8805	ATTCACTGATGAGAACAAGTGGAAGTCGGCACGTGA	This publicationa
Flavi_NS5-DENV_DENV2||F0627	Flavi_NS5	DENV_DENV2		NC_001474	8875	GACAAGGAAAGAAACCTCCATCTTGAAGGGAAATG	Wang et al., 2003b
Flavi_NS5-DENV_DENV3||F0628	Flavi_NS5	DENV_DENV3		NC_001475	8259	ACATGGTGTCTAGATTGCTACTGAACAGGTTCACGATGAC	This publicationa
Flavi_NS5-DENV_DENV3||F0629	Flavi_NS5	DENV_DENV3		NC_001475	8279	CTGAACAGGTTCACGATGACACACAGGAGACCCAC	This publicationa
Flavi_NS5-DENV_DENV3||F0630	Flavi_NS5	DENV_DENV3		NC_001475	8335	AGGAGCAGGAACTCGACATGTTAATGCGGAACCAG	This publicationa
Flavi_NS5-DENV_DENV3||F0631	Flavi_NS5	DENV_DENV3		NC_001475	8352	ATGTTAATGCGGAACCAGAAACACCCAACATGGATGT	This publicationa
Flavi_NS5-DENV_DENV3||F0632	Flavi_NS5	DENV_DENV3		NC_001475	8430	CAACATGGCACTATGATGACGAAAACCCCTACAAAACGT	This publicationa
Flavi_NS5-DENV_DENV3||F0633	Flavi_NS5	DENV_DENV3		NC_001475	8593	AGATACAACTCCATTTGGCCAGCAAAGAGTTTTTA	Wang et al., 2003b
Flavi_NS5-DENV_DENV4||F0634	Flavi_NS5	DENV_DENV4		NC_002640	8316	TATGAGAAGGACGTAGATCTTGGGGCAGGAACGAGA	This publicationa
Flavi_NS5-DENV_DENV4||F0635	Flavi_NS5	DENV_DENV4		NC_002640	8407	AGCGATTGCAAGAAGAGCACAAAGAAACCTGGCAT	This publicationa
Flavi_NS5-DENV_DENV4||F0636	Flavi_NS5	DENV_DENV4		NC_002640	8480	TGGAAGCTATGAAGCTCCTTCGACAGGCTCTGCAT	This publicationa
Flavi_NS5-DENV_DENV4||F0637	Flavi_NS5	DENV_DENV4		NC_002640	8497	CTTCGACAGGCTCTGCATCCTCCATGGTGAACGGG	This publicationa
Flavi_NS5-DENV_DENV4||F0638	Flavi_NS5	DENV_DENV4		NC_002640	8514	TCCTCCATGGTGAACGGGGTGGTAAAACTGCTAAC	This publicationa
Flavi_NS5-DENV_DENV4||F0639	Flavi_NS5	DENV_DENV4		NC_002640	8772	AGATCAAACGCAGCCATAGGCGCAGTCTTTCAGGA	This publicationa
Flavi_NS5-ILHV_ILHV||F0640	Flavi_NS5	ILHV_ILHV		NC_009028	8324	AAGCAACATCATCAATGCCGTCACCGTCACAAGCC	This publicationa
Flavi_NS5-ILHV_ILHV||F0641	Flavi_NS5	ILHV_ILHV		NC_009028	8375	CATGAATAAAGGCTGCCGACATGGCCCTCGCTATG	This publicationa
Flavi_NS5-ILHV_ILHV||F0642	Flavi_NS5	ILHV_ILHV		NC_009028	8974	CCCACCTGGCAGGACGCTGTGAAACATGCATCTAC	This publicationa
Flavi_NS5-ILHV_ROCV||F0643	Flavi_NS5	ILHV_ROCV		AY632542	8454	GCCCGGAGGTCCCCTTTCATGGACACCAGGAAGAT	This publicationa
Flavi_NS5-ILHV_ROCV||F0644	Flavi_NS5	ILHV_ROCV		AY632542	8635	AGTTAATGTCAAAGCCCTGGGATAGCATCCAAAGCGT	This publicationa
Flavi_NS5-ILHV_ROCV||F0645	Flavi_NS5	ILHV_ROCV		AY632542	8653	GGGATAGCATCCAAAGCGTCCTGACTATGGCCATG	This publicationa
Flavi_NS5-ILHV_ROCV||F0646	Flavi_NS5	ILHV_ROCV		AY632542	8755	CCGCCCCAGGCGTGAAAGCGGTCTTAGACTTGACC	This publicationa
Flavi_NS5-ILHV_ROCV||F0647	Flavi_NS5	ILHV_ROCV		AY632542	8878	CTGCCCTGGGGGCGATCTTTGAAGAGCAGAACCAG	This publicationa
Flavi_NS5-JEV_Clade|KUNV|F0648	Flavi_NS5	JEV_Clade	KUNV	D00246	8392	GAGAAGAAGACCTGGAAGGGACCTCAGTACGAAGAAGA	This publicationa
Flavi_NS5-JEV_Clade|MVEV|F0649	Flavi_NS5	JEV_Clade	MVEV	NC_000943	8377	CGGTGAACATGACCAGTCAGGTGCTCATTGGAAGA	This publicationa
Flavi_NS5-JEV_Clade|SLEV|F0650	Flavi_NS5	JEV_Clade	SLEV	NC_007580	8400	ATGGACAAACAGAACAGAAGTGGGCCTCGCTACGA	This publicationa
Flavi_NS5-JEV_Clade|SLEV|F0651	Flavi_NS5	JEV_Clade	SLEV	NC_007580	8654	GCTCCTTTCAAAACCATGGGATATGATCACAAACGTGACC	This publicationa
Flavi_NS5-JEV_Clade|USUV|F0652	Flavi_NS5	JEV_Clade	USUV	NC_006551	9006	GGAGAACCATCTGAAAGGAGAGTGCCACACATGCA	This publicationa
Flavi_NS5-JEV_Clade|WNVL1|F0653	Flavi_NS5	JEV_Clade	WNVL1	NC_009942	8475	AAAACCCCTGCTCAACTCAGACACCAGTAAAATCAAGAAC	This publicationa
Flavi_NS5-JEV_Clade|WNVL1|F0654	Flavi_NS5	JEV_Clade	WNVL1	NC_009942	8866	GAGGAATTCATAAGAAAGGTCAACAGCAATGCAGCTTTGG	This publicationa
Flavi_NS5-JEV_Clade|WNVL2|F0655	Flavi_NS5	JEV_Clade	WNVL2	NC_001563	8429	AGGGACCCCAGTTTGAGGAAGATGTCAACTTGGGA	This publicationa
Flavi_NS5-JEV_Clade|WNVL2|F0656	Flavi_NS5	JEV_Clade	WNVL2	NC_001563	8446	GAAGATGTCAACTTGGGAAGTGGAACGCGGGCAGT	This publicationa
Flavi_NS5-JEV_Clade|WNVL2|F0657	Flavi_NS5	JEV_Clade	WNVL2	NC_001563	8934	GAACCAATGGAAGAACGCCCGGGAAGCTGTAGAGG	This publicationa
Flavi_NS5-JEV_JEV||F0658	Flavi_NS5	JEV_JEV		NC_001437	8548	CCACAACGTGGCACAAAGACCCTGAGCATCCATAC	This publicationa
Flavi_NS5-JEV_JEV||F0659	Flavi_NS5	JEV_JEV		NC_001437	8565	GACCCTGAGCATCCATACCGCACTTGGACATACCA	This publicationa
Flavi_NS5-JEV_JEV||F0660	Flavi_NS5	JEV_JEV		NC_001437	8635	GCTCTCTCGTCAACGGAGTGGTGAAGCTCATGAGC	This publicationa
Flavi_NS5-JEV_JEV||F0661	Flavi_NS5	JEV_JEV		NC_001437	8652	GTGGTGAAGCTCATGAGCAAACCTTGGGACGCCAT	This publicationa
Flavi_NS5-JEV_JEV||F0662	Flavi_NS5	JEV_JEV		NC_001437	8669	CAAACCTTGGGACGCCATTGCCAACGTCACCACCA	This publicationa
Flavi_NS5-JEV_MVEV||F0663	Flavi_NS5	JEV_MVEV		NC_000943	8858	AGCCAGACTGTGCACCAGAGAGGAGTTTGTGAAAA	This publicationa
Flavi_NS5-JEV_MVEV||F0664	Flavi_NS5	JEV_MVEV		NC_000943	8893	AAGTGAACAGCCACGCCGCCTTGGGAGCCATGTTT	This publicationa
Flavi_NS5-JEV_MVEV||F0665	Flavi_NS5	JEV_MVEV		NC_000943	8997	GAGGAAAGGGAATGCCACCTCCGAGGGGAATGCCG	This publicationa
Flavi_NS5-JEV_MVEV||F0666	Flavi_NS5	JEV_MVEV		NC_000943	9014	CCTCCGAGGGGAATGCCGAACCTGCATATATAACA	This publicationa
Flavi_NS5-JEV_SLEV||F0667	Flavi_NS5	JEV_SLEV		NC_007580	8348	TGGAAACATCATACACGCCGTCAGCATGACTAGCC	This publicationa
Flavi_NS5-JEV_SLEV||F0668	Flavi_NS5	JEV_SLEV		NC_007580	8365	CCGTCAGCATGACTAGCCAGGTACTCATGGGGAGG	This publicationa
Flavi_NS5-JEV_SLEV||F0669	Flavi_NS5	JEV_SLEV		NC_007580	8468	TGTTGGAAAGCTCACAGAGAAGCCAGACCCCCGGA	This publicationa
Flavi_NS5-JEV_SLEV||F0670	Flavi_NS5	JEV_SLEV		NC_007580	8620	GATCAGCTAGCTCGATGGTGAACGGAGTCGTGAGG	This publicationa
Flavi_NS5-JEV_SLEV||F0671	Flavi_NS5	JEV_SLEV		NC_007580	8637	GTGAACGGAGTCGTGAGGCTCCTTTCAAAACCATG	This publicationa
Flavi_NS5-JEV_USUV||F0672	Flavi_NS5	JEV_USUV		NC_006551	8629	ACCGGTTCAGCAAGCTCCTTGGTCAACGGAGTTGT	This publicationa
Flavi_NS5-JEV_USUV||F0673	Flavi_NS5	JEV_USUV		NC_006551	8646	CTTGGTCAACGGAGTTGTCCGCCTAATGAGCAAGC	This publicationa
Flavi_NS5-JEV_USUV||F0674	Flavi_NS5	JEV_USUV		NC_006551	8663	TCCGCCTAATGAGCAAGCCCTGGGATGCAATTCTC	This publicationa
Flavi_NS5-JEV_USUV||F0675	Flavi_NS5	JEV_USUV		NC_006551	8680	CCCTGGGATGCAATTCTCAACGTGACCACCATGGC	This publicationa
Flavi_NS5-JEV_WNVL1/KUNV|KUNV|F0676	Flavi_NS5	JEV_WNVL1/KUNV	KUNV	D00246	8411	GACCTCAGTACGAAGAAGACGTGAACTTGGGAAGCG	This publicationa
Flavi_NS5-JEV_WNVL1/KUNV|KUNV|F0677	Flavi_NS5	JEV_WNVL1/KUNV	KUNV	D00246	8521	CGTGAGTACAGCTCGACATGGCATCATGATGAGAACC	This publicationa
Flavi_NS5-JEV_WNVL1/KUNV|KUNV|F0678	Flavi_NS5	JEV_WNVL1/KUNV	KUNV	D00246	8576	ACTACCACGGTAGCTACGAAGTGAAGCCAACAGGC	This publicationa
Flavi_NS5-JEV_WNVL1/KUNV|KUNV|F0679	Flavi_NS5	JEV_WNVL1/KUNV	KUNV	D00246	8981	GTGAGGCGCACTTACGCGGAGAATGTCATACTTGC	This publicationa
Flavi_NS5-JEV_WNVL1/KUNV|KUNV|F0680	Flavi_NS5	JEV_WNVL1/KUNV	KUNV	D00246	8464	AAACCTCTACTCAACTCAGACACCAGCAAGATAAAGAACA	This publicationa
Flavi_NS5-JEV_WNVL1/KUNV|WNVL1|F0681	Flavi_NS5	JEV_WNVL1/KUNV	WNVL1	NC_009942	8495	ACACCAGTAAAATCAAGAACAGGATTGAACGACTCAGGCG	This publicationa
Flavi_NS5-JEV_WNVL1/KUNV|WNVL1|F0682	Flavi_NS5	JEV_WNVL1/KUNV	WNVL1	NC_009942	8777	CAGAAGGAGTGAAGTACGTGCTCAACGAGACCACC	This publicationa
Flavi_NS5-JEV_WNVL1||F0683	Flavi_NS5	JEV_WNVL1		NC_009942	8586	GAACTATCACGGCAGTTATGATGTGAAGCCCACAGGC	This publicationa
Flavi_NS5-JEV_WNVL1||F0684	Flavi_NS5	JEV_WNVL1		NC_009942	8604	TGATGTGAAGCCCACAGGCTCCGCCAGTTCGCTGG	This publicationa
Flavi_NS5-JEV_WNVL1||F0685	Flavi_NS5	JEV_WNVL1		NC_009942	8621	GCTCCGCCAGTTCGCTGGTCAATGGAGTGGTCAGG	This publicationa
Flavi_NS5-JEV_WNVL1||F0686	Flavi_NS5	JEV_WNVL1		NC_009942	8675	ACACCATCACGAATGTTACCACCATGGCCATGACT	This publicationa
Flavi_NS5-JEV_WNVL1||F0687	Flavi_NS5	JEV_WNVL1		NC_009942	8828	TTTTGGCCAGAGAAAAACGTCCCAGAATGTGCTCTC	This publicationa
Flavi_NS5-JEV_WNVL2||F0688	Flavi_NS5	JEV_WNVL2		NC_001563	8341	TGGGTGAGCCACGCTTCAGGCAATATCGTCCACTC	This publicationa
Flavi_NS5-JEV_WNVL2||F0689	Flavi_NS5	JEV_WNVL2		NC_001563	8358	AGGCAATATCGTCCACTCCGTCAACATGACAAGCC	This publicationa
Flavi_NS5-JEV_WNVL2||F0690	Flavi_NS5	JEV_WNVL2		NC_001563	8463	AAGTGGAACGCGGGCAGTAGGGAAGCCTCTCCTCA	This publicationa
Flavi_NS5-JEV_WNVL2||F0691	Flavi_NS5	JEV_WNVL2		NC_001563	8540	AGAAAGAATACAGCTCCACATGGCACCAGGATGCG	This publicationa
Flavi_NS5-JEV_WNVL2||F0692	Flavi_NS5	JEV_WNVL2		NC_001563	8684	ACACTATCACCAATGTGACCACGATGGCCATGACA	This publicationa
Flavi_NS5-NOUV_NOUV||F0693	Flavi_NS5	NOUV_NOUV		FJ711167	8436	GGCGCACAGAAGGACAAGCAAAACCCCCAGACATG	This publicationa
Flavi_NS5-NOUV_NOUV||F0694	Flavi_NS5	NOUV_NOUV		FJ711167	8453	GCAAAACCCCCAGACATGAAGGTGCTTGGTCCCAG	This publicationa
Flavi_NS5-NOUV_NOUV||F0695	Flavi_NS5	NOUV_NOUV		FJ711167	8510	TACGCATCCTGGACGTTTGACGAAGAGCATCCCTA	This publicationa
Flavi_NS5-NOUV_NOUV||F0696	Flavi_NS5	NOUV_NOUV		FJ711167	8731	GCCAAAAGAACCATCAGGAGGCACCAAGGACGTCA	This publicationa
Flavi_NS5-NOUV_NOUV||F0697	Flavi_NS5	NOUV_NOUV		FJ711167	8748	GAGGCACCAAGGACGTCATGGACATCGTTTCCAGA	This publicationa
Flavi_NS5-NOUV_NOUV||F0698	Flavi_NS5	NOUV_NOUV		FJ711167	8817	CCCGCATTTGCACAAAAGAAGAGTTCATCGCCAAGG	This publicationa
Flavi_NS5-NOUV_NOUV||F0699	Flavi_NS5	NOUV_NOUV		FJ711167	8870	ATAGGAGCCGTCTTCAAGGACGAAGCTCAGTGGAG	This publicationa
Flavi_NS5-NTV_BAGV||F0700	Flavi_NS5	NTV_BAGV		NC_012534	8431	TCACCTAGGTTCAGGAACAAGAGCGGTGCTGACGA	This publicationa
Flavi_NS5-NTV_BAGV||F0701	Flavi_NS5	NTV_BAGV		NC_012534	8466	AGAAAGTGAAGACCAATTGGAAAATGGTAGAAGACCGCGT	This publicationa
Flavi_NS5-NTV_BAGV||F0702	Flavi_NS5	NTV_BAGV		NC_012534	8486	AAAATGGTAGAAGACCGCGTCATGCGCCTAGCCGA	This publicationa
Flavi_NS5-NTV_BAGV||F0703	Flavi_NS5	NTV_BAGV		NC_012534	8503	CGTCATGCGCCTAGCCGAAGAATTCTCCACCACAT	This publicationa
Flavi_NS5-NTV_BAGV||F0704	Flavi_NS5	NTV_BAGV		NC_012534	8744	ACAAAAGCGCCAGAACCTCCTCGAGGAACATCAGA	This publicationa
Flavi_NS5-NTV_BAGV||F0705	Flavi_NS5	NTV_BAGV		NC_012534	8855	GAGTTTATAGAGAAGGTAAATAGCCACGCGGCCCTTGG	This publicationa
Flavi_NS5-NTV_BAGV||F0706	Flavi_NS5	NTV_BAGV		NC_012534	8874	ATAGCCACGCGGCCCTTGGTGCAATCTTTAAAGAA	This publicationa
Flavi_NS5-NTV_BAGV||F0707	Flavi_NS5	NTV_BAGV		NC_012534	8978	CGCGAGGCGCACCTTCAAGGAAAGTGTGAGACATG	This publicationa
Flavi_NS5-NTV_TMUV||F0708	Flavi_NS5	NTV_TMUV		NC_015843	8372	CTGATCAACAGGATGCACAAAACCAACCGCAATGGA	This publicationa
Flavi_NS5-NTV_TMUV||F0709	Flavi_NS5	NTV_TMUV		NC_015843	8591	GTGAAAGCCACAGGCTCAGCCAGCTCAATGGTTAA	This publicationa
Flavi_NS5-NTV_TMUV||F0710	Flavi_NS5	NTV_TMUV		NC_015843	8608	AGCCAGCTCAATGGTTAATGGGGTAGTTAGGATACTGTCA	This publicationa
Flavi_NS5-NTV_TMUV||F0711	Flavi_NS5	NTV_TMUV		NC_015843	8647	AAAACCTTGGGACACCTTGCAAAACGTGGTAAATATGGC	This publicationa
Flavi_NS5-NTV_TMUV||F0712	Flavi_NS5	NTV_TMUV		NC_015843	8740	TACCAAAGCCCCAGAACCACCTGCAGGAACAGCTA	This publicationa
Flavi_NS5-NTV_TMUV||F0713	Flavi_NS5	NTV_TMUV		NC_015843	8774	AGGGTCATGAACATCGTGGCAAGATGGATGTGGAA	This publicationa
Flavi_NS5-NTV_TMUV||F0714	Flavi_NS5	NTV_TMUV		NC_015843	8850	AAGAGTTCATAGAGAAGGTGAATAGTAACGCAGCCCTGGG	This publicationa
Flavi_NS5-NTV_TMUV||F0715	Flavi_NS5	NTV_TMUV		NC_015843	8976	GAGAACTGCACCTGCAAGGGAAGTGTGAGACCTGC	This publicationa
Flavi_NS5-RBV_APOIV||F0716	Flavi_NS5	RBV_APOIV		NC_003676	8180	GGCATGTGTTTGACATCAATCTTGGAGTGGGAACCC	This publicationa
Flavi_NS5-RBV_APOIV||F0717	Flavi_NS5	RBV_APOIV		NC_003676	8215	CGGTCCAATCTCATGGAGAAATCGGAAGCAGACAAGA	This publicationa
Flavi_NS5-RBV_APOIV||F0718	Flavi_NS5	RBV_APOIV		NC_003676	8233	AAATCGGAAGCAGACAAGAGCCTGATTGCAGACAGA	This publicationa
Flavi_NS5-RBV_APOIV||F0719	Flavi_NS5	RBV_APOIV		NC_003676	8270	TCACCATCATCCAGAATGAGAACAAGGCTTCTTGGCA	This publicationa
Flavi_NS5-RBV_APOIV||F0720	Flavi_NS5	RBV_APOIV		NC_003676	8377	TCAGCTAGTGCCCCAAATCATGTTGTCAAGCTTCTGG	This publicationa
Flavi_NS5-RBV_APOIV||F0721	Flavi_NS5	RBV_APOIV		NC_003676	8432	TAGAGAAAGTCGTGTTAATGGCCATGACGGATACAACTGC	This publicationa
Flavi_NS5-RBV_APOIV||F0722	Flavi_NS5	RBV_APOIV		NC_003676	8468	CTGCCTTTGGACAGCAGAGAGTGTTTAAAGAGAAA	Wang et al., 2003b
Flavi_NS5-RBV_APOIV||F0723	Flavi_NS5	RBV_APOIV		NC_003676	8636	AAGTGAATTCAAACGCTTCCATAGGCGCCTACCTC	Wang et al., 2003b
Flavi_NS5-RBV_MMLV||F0724	Flavi_NS5	RBV_MMLV		NC_004119	8264	TTCTACAGCGAATGAGTGCAAAGGGAGGTAGCAGA	This publicationa
Flavi_NS5-RBV_MMLV||F0725	Flavi_NS5	RBV_MMLV		NC_004119	8301	GATTGAAGACATCAGATTTCCATTGGGCACGCGCT	This publicationa
Flavi_NS5-RBV_MMLV||F0726	Flavi_NS5	RBV_MMLV		NC_004119	8318	TTCCATTGGGCACGCGCTCCAATCTTACTAATCTAGT	This publicationa
Flavi_NS5-RBV_MMLV||F0727	Flavi_NS5	RBV_MMLV		NC_004119	8516	TTGTGAAATTGCTGTCATGGCCTTGGCAAGCTCTA	This publicationa
Flavi_NS5-RBV_MODV||F0728	Flavi_NS5	RBV_MODV		NC_003635	8244	CCGCTGTATCCAGGCAACTCCTGAAAAGAATGGAGG	This publicationa
Flavi_NS5-RBV_MODV||F0729	Flavi_NS5	RBV_MODV		NC_003635	8397	AGGCTGAGAAATCAGGCACCTGGTGTTTTGATTCTAATCA	This publicationa
Flavi_NS5-RBV_MODV||F0730	Flavi_NS5	RBV_MODV		NC_003635	8417	TGGTGTTTTGATTCTAATCACCCTTATCGCACGTGGAACT	This publicationa
Flavi_NS5-RBV_MODV||F0731	Flavi_NS5	RBV_MODV		NC_003635	8551	GAAAGTACTGGCAATGTCAATGACAGACACCACAG	Wang et al., 2003b
Flavi_NS5-RBV_MODV||F0732	Flavi_NS5	RBV_MODV		NC_003635	8739	AGTTCATCCAAAAAGTAAGATCTCATGCTGCTATCGGGGC	This publicationa
Flavi_NS5-RBV_MODV||F0733	Flavi_NS5	RBV_MODV		NC_003635	8776	GGCCTGGTCGTCAGATATGGAAGGGTGGAGCTCAG	This publicationa
Flavi_NS5-RBV_MODV||F0734	Flavi_NS5	RBV_MODV		NC_003635	8911	GGGAAAAAGTGAAAAGAAACCTGGGGATTTTGGAG	Wang et al., 2003b
Flavi_NS5-RBV_RBV||F0735	Flavi_NS5	RBV_RBV		NC_003675	8211	GGCTGACATCAAGTTTCCAGTCGGCACTCGTTCCA	This publicationa
Flavi_NS5-RBV_RBV||F0736	Flavi_NS5	RBV_RBV		NC_003675	8228	CAGTCGGCACTCGTTCCAATCTTACAACCTGTGTTAAGG	This publicationa
Flavi_NS5-RBV_RBV||F0737	Flavi_NS5	RBV_RBV		NC_003675	8247	TCTTACAACCTGTGTTAAGGCTGATGCCAAGCTGATTGA	This publicationa
Flavi_NS5-RBV_RBV||F0738	Flavi_NS5	RBV_RBV		NC_003675	8326	TGGACGTTTGATGATAATCATCCATATCGCACATGGCAAT	This publicationa
Flavi_NS5-RBV_RBV||F0739	Flavi_NS5	RBV_RBV		NC_003675	8424	GGTTAAACTTTTGAGTTGGCCTTGGCAAGCATTGGAAAG	This publicationa
Flavi_NS5-RBV_RBV||F0740	Flavi_NS5	RBV_RBV		NC_003675	8729	CAGTTCATGACCCCAGGTTTTGGAATATGGTGGACAAAG	This publicationa
Flavi_NS5-SPOV_BSQV||F0741	Flavi_NS5	SPOV_BSQV		NC_009026	8431	ATGAGAAGGACGTCAACCTTGGCAGTGGAACTAGG	This publicationa
Flavi_NS5-SPOV_BSQV||F0742	Flavi_NS5	SPOV_BSQV		NC_009026	8656	TGCTCTCGAAGCCATGGGATACCCTGAACAGTGTC	This publicationa
Flavi_NS5-SPOV_BSQV||F0743	Flavi_NS5	SPOV_BSQV		NC_009026	8820	TGGAGGCTATTATCAAGGCAGAAGAAACCAAGGCTTTGC	This publicationa
Flavi_NS5-SPOV_BSQV||F0744	Flavi_NS5	SPOV_BSQV		NC_009026	8857	GCACCAGGGATGAATTCAAGGCAAAGGTGAACAACC	This publicationa
Flavi_NS5-SPOV_BSQV||F0745	Flavi_NS5	SPOV_BSQV		NC_009026	8892	CATGCAGCAATGGGTTCCATCTTTGAGGAGGAGCA	This publicationa
Flavi_NS5-SPOV_BSQV||F0746	Flavi_NS5	SPOV_BSQV		NC_009026	9050	GGAAAAGAAGCTTGGAGAATTTGGAAAAGCGAAGGGAAGC	This publicationa
Flavi_NS5-SPOV_IGUV||F0747	Flavi_NS5	SPOV_IGUV		AY632538	8432	GGCTGCCACTCTTAAAAGGAAGGCTGCCGACATGG	This publicationa
Flavi_NS5-SPOV_IGUV||F0748	Flavi_NS5	SPOV_IGUV		AY632538	8466	GAAAAGATCGCTGGCAGGATAAAGAGACTCAAAGAGGAGC	This publicationa
Flavi_NS5-SPOV_IGUV||F0749	Flavi_NS5	SPOV_IGUV		AY632538	8747	AGGGGCAGCAGATATAATGGAGACAGTGGCCCGAT	This publicationa
Flavi_NS5-SPOV_IGUV||F0750	Flavi_NS5	SPOV_IGUV		AY632538	8781	TGGTATCGGAAGGAACTCTGCAAAAGAAAGAAACCACGC	This publicationa
Flavi_NS5-SPOV_IGUV||F0751	Flavi_NS5	SPOV_IGUV		AY632538	8854	ACAGTCATGCAGCCCTTGGCTCAATGTTCGAAGAG	This publicationa
Flavi_NS5-SPOV_KEDV||F0752	Flavi_NS5	SPOV_KEDV		NC_012533	8342	TTGCTAGTCAGCAGATTTCGTATGGCAGGAAAGAAACCA	This publicationa
Flavi_NS5-SPOV_KEDV||F0753	Flavi_NS5	SPOV_KEDV		NC_012533	8537	TGGGCTTACCTAGGGAGTTACACCACCGAGCCAAA	This publicationa
Flavi_NS5-SPOV_KEDV||F0754	Flavi_NS5	SPOV_KEDV		NC_012533	8554	TTACACCACCGAGCCAAAGGGAACATCCGCCTCCA	This publicationa
Flavi_NS5-SPOV_KEDV||F0755	Flavi_NS5	SPOV_KEDV		NC_012533	8779	AGAACTGTCAAGGAACAAGAAACCCCGGATGTGCA	This publicationa
Flavi_NS5-SPOV_KEDV||F0756	Flavi_NS5	SPOV_KEDV		NC_012533	8849	GCAGCACTGGGCGCACTATTGCCGGAGCAACAAGG	This publicationa
Flavi_NS5-SPOV_KOKV||F0757	Flavi_NS5	SPOV_KOKV		NC_009029	8361	AGATATGAAGAAGATGTCAACCTCAGCTGTGGTACCAGGG	This publicationa
Flavi_NS5-SPOV_KOKV||F0758	Flavi_NS5	SPOV_KOKV		NC_009029	8398	GGGCTGTCAGCATAGCGCCACCAAAGTTTGACTAC	This publicationa
Flavi_NS5-SPOV_KOKV||F0759	Flavi_NS5	SPOV_KOKV		NC_009029	8528	TGGCAGTTATGTCGTGAAGCCTTCAGGAAGCGCCT	This publicationa
Flavi_NS5-SPOV_KOKV||F0760	Flavi_NS5	SPOV_KOKV		NC_009029	8562	TCCTCCCAGGTGAACGGCGTGGTCAAGCTGTTGTC	This publicationa
Flavi_NS5-SPOV_KOKV||F0761	Flavi_NS5	SPOV_KOKV		NC_009029	8579	CGTGGTCAAGCTGTTGTCGAAACCATGGGATGTGA	This publicationa
Flavi_NS5-SPOV_KOKV||F0762	Flavi_NS5	SPOV_KOKV		NC_009029	8613	AGCTCAGAAGTCACGGGAATGTCCATGACCGACAC	This publicationa
Flavi_NS5-SPOV_ZIKV||F0763	Flavi_NS5	SPOV_ZIKV		NC_012532	8352	TGTCCACCACAAGTCAGCTCCTCCTGGGACGCATG	This publicationa
Flavi_NS5-SPOV_ZIKV||F0764	Flavi_NS5	SPOV_ZIKV		NC_012532	8492	AGGCGCATTGAGAGAATCCGCAATGAACATGCAGA	This publicationa
Flavi_NS5-SPOV_ZIKV||F0765	Flavi_NS5	SPOV_ZIKV		NC_012532	8599	AGGATCAGCGTCTTCCCTCGTGAACGGGGTTGTTA	This publicationa
Flavi_NS5-SPOV_ZIKV||F0766	Flavi_NS5	SPOV_ZIKV		NC_012532	8616	TCGTGAACGGGGTTGTTAGACTCCTGTCAAAGCCT	This publicationa
Flavi_NS5-SPOV_ZIKV||F0767	Flavi_NS5	SPOV_ZIKV		NC_012532	8811	TGGGGAAACGCAAGCGGCCACGCGTCTGCACCAAA	This publicationa
Flavi_NS5-YFV_SEPV||F0768	Flavi_NS5	YFV_SEPV		NC_008719	8333	ATTGAGAAGAATGTTCAGGCCTACGGGCAAAGCTTTAGT	This publicationa
Flavi_NS5-YFV_SEPV||F0769	Flavi_NS5	YFV_SEPV		NC_008719	8404	GGAGTGTCGCGAGTGAAGCCGGACCTGTTGATCAT	This publicationa
Flavi_NS5-YFV_SEPV||F0770	Flavi_NS5	YFV_SEPV		NC_008719	8421	GCCGGACCTGTTGATCATGATGCGTTACAATTGAGG	This publicationa
Flavi_NS5-YFV_SEPV||F0771	Flavi_NS5	YFV_SEPV		NC_008719	8827	GGAGTCATGCTGCAATTGGTGCATACTTGGAAGAACA	This publicationa
Flavi_NS5-YFV_SEPV||F0772	Flavi_NS5	YFV_SEPV		NC_008719	8900	CCCACGGTTTTGGAAGCTTGTGGATGAAGAACGGA	This publicationa
Flavi_NS5-YFV_SEPV||F0773	Flavi_NS5	YFV_SEPV		NC_008719	8935	AACTCCACCTACAAGGCAAATGCAGGACCTGTGTT	This publicationa
Flavi_NS5-YFV_WSLV||F0774	Flavi_NS5	YFV_WSLV		NC_012735	8276	TACATATCAGGAGCCCGGAATAACATCACTCACATGGTCA	This publicationa
Flavi_NS5-YFV_WSLV||F0775	Flavi_NS5	YFV_WSLV		NC_012735	8371	CATAGAAGGGGACGTGTTTCTTCCCACTGGAACGC	This publicationa
Flavi_NS5-YFV_WSLV||F0776	Flavi_NS5	YFV_WSLV		NC_012735	8405	CGAAGCGTTGCCAGTGAAGCGGGCACCATAGACCA	This publicationa
Flavi_NS5-YFV_WSLV||F0777	Flavi_NS5	YFV_WSLV		NC_012735	8701	AAAAGCCCCGCCTCCACCTCCAGGAACACGTGCGA	This publicationa
Flavi_NS5-YFV_WSLV||F0778	Flavi_NS5	YFV_WSLV		NC_012735	8771	CTCGCTCGTAAGAAGAAGCCCCGCATTTGCACGCG	This publicationa
Flavi_NS5-YFV_WSLV||F0779	Flavi_NS5	YFV_WSLV		NC_012735	8822	AAAGTTCGTAGCCATGCCGCCCTTGGAGCGTATCT	This publicationa
Flavi_NS5-YFV_WSLV||F0780	Flavi_NS5	YFV_WSLV		NC_012735	8839	CGCCCTTGGAGCGTATCTCGAAGAGCAGGACAAAT	This publicationa
Flavi_NS5-YFV_WSLV||F0781	Flavi_NS5	YFV_WSLV		NC_012735	8944	TCTGCAAGGCCAATGCCGGACATGTGTGTACAACA	This publicationa
Flavi_NS5-YFV_YFV||F0782	Flavi_NS5	YFV_YFV		NC_002031	8297	TACGTGTCTGGAGCCCGCAGCAATGTCACATTTAC	This publicationa
Flavi_NS5-YFV_YFV||F0783	Flavi_NS5	YFV_YFV		NC_002031	8367	TGAGGCGTCCAACTGGAAAAGTGACCCTGGAGGCT	This publicationa
Flavi_NS5-YFV_YFV||F0784	Flavi_NS5	YFV_YFV		NC_002031	8401	TGACGTCATCCTCCCAATTGGGACACGCAGTGTTG	This publicationa
Flavi_NS5-YFV_YFV||F0785	Flavi_NS5	YFV_YFV		NC_002031	8418	TTGGGACACGCAGTGTTGAGACAGACAAGGGACCC	This publicationa
Flavi_NS5-YFV_YFV||F0786	Flavi_NS5	YFV_YFV		NC_002031	8435	GAGACAGACAAGGGACCCCTGGACAAAGAGGCCAT	This publicationa
Flavi_NS5-YFV_YFV||F0787	Flavi_NS5	YFV_YFV		NC_002031	8564	TATGTCACAAAAACCTCAGGAAGTGCGGCGAGCAT	This publicationa
Flavi_NS5-YFV_YFV||F0788	Flavi_NS5	YFV_YFV		NC_002031	8686	TGGACAGCAAAGAGTGTTTAAAGAAAAAGTTGACA	Wang et al., 2003b
Flavi_NS5-YFV_YFV||F0789	Flavi_NS5	YFV_YFV		NC_002031	8896	GAAGACTGCCAATGAGGCTGTCCAAGACCCAAAGT	This publicationa
Flavi_NS5-YOKV_EBV||F0790	Flavi_NS5	YOKV_EBV		NC_008718	8421	GGGACACGCCTAGTGGAACACGAGCTTGGTCCGAT	This publicationa
Flavi_NS5-YOKV_EBV||F0791	Flavi_NS5	YOKV_EBV		NC_008718	8438	ACACGAGCTTGGTCCGATCAGCATGGATGCAATCA	This publicationa
Flavi_NS5-YOKV_EBV||F0792	Flavi_NS5	YOKV_EBV		NC_008718	8563	CTTATATCACAAGGGGCGGAGGAACAGCTGCATCA	This publicationa
Flavi_NS5-YOKV_EBV||F0793	Flavi_NS5	YOKV_EBV		NC_008718	8580	GGAGGAACAGCTGCATCAATGCTAAATGGGGTGGT	This publicationa
Flavi_NS5-YOKV_EBV||F0794	Flavi_NS5	YOKV_EBV		NC_008718	8720	CACCAAGCCTACTGAACCAAATGAAACCGTCCGGA	This publicationa
Flavi_NS5-YOKV_EBV||F0795	Flavi_NS5	YOKV_EBV		NC_008718	8795	GGCCACAGGTAAAAGACCCAGGATGTGCACCCGAG	This publicationa
Flavi_NS5-YOKV_YOKV||F0796	Flavi_NS5	YOKV_YOKV		NC_005039	8405	CCGTGTCAAATGTGTCGCGGTTGTTGACCAGGAGG	This publicationa
Flavi_NS5-YOKV_YOKV||F0797	Flavi_NS5	YOKV_YOKV		NC_005039	8473	GATGACGTGATTCTGGATATGGGCACCCGAAGCAT	This publicationa
Flavi_NS5-YOKV_YOKV||F0798	Flavi_NS5	YOKV_YOKV		NC_005039	8490	TATGGGCACCCGAAGCATGGAATGTGATACAGGTC	This publicationa
Flavi_NS5-YOKV_YOKV||F0799	Flavi_NS5	YOKV_YOKV		NC_005039	8656	GGAACAGCGGCATCCATGACCAATGGCATAGTCAA	This publicationa
Flavi_NS5-YOKV_YOKV||F0800	Flavi_NS5	YOKV_YOKV		NC_005039	8801	CGCCAGAACCCAACAAGACAGTGCGTCATGTGATG	This publicationa
Flavi_NS5-YOKV_YOKV||F0801	Flavi_NS5	YOKV_YOKV		NC_005039	8929	CACGCTGCCCTCGGAGCTTTCGTTCCAGAGTTGGA	This publicationa
Phlebo_S-BUEV_BUEV||P0001	Phlebo_S	BUEV_BUEV		EF201839	1386	AGTCCTGAACAACTTCAGCTGCTTGGCAAGTCCAA	This publicationa
Phlebo_S-BUEV_BUEV||P0002	Phlebo_S	BUEV_BUEV		EF201839	1420	ACCAGCAAAAGCAGCGGCAATTCTTGAGAGTGTGA	This publicationa
Phlebo_S-BUEV_BUEV||P0003	Phlebo_S	BUEV_BUEV		EF201839	1437	CAATTCTTGAGAGTGTGAGATCATTGCGGCCCGGA	This publicationa
Phlebo_S-CFUV_CFUV||P0004	Phlebo_S	CFUV_CFUV		EF201821	1058	ATCCCTCTTTGATGCTCCTCTGAGTCCAACATTGA	This publicationa
Phlebo_S-CFUV_CFUV||P0005	Phlebo_S	CFUV_CFUV		EF201821	1228	TTCTATCCATCGCAGACCCAGGAACTGGCAGGAAG	This publicationa
Phlebo_S-CFUV_CFUV||P0006	Phlebo_S	CFUV_CFUV		EF201821	1237	TCGCAGACCCAGGAACTGGCAGGAAGTTTTCCACG	This publicationa
Phlebo_S-CFUV_CFUV||P0007	Phlebo_S	CFUV_CFUV		EF201821	1268	CACGACCTCAATTGCCTGAACAGTCCAGCCTGCTA	This publicationa
Phlebo_S-CFUV_CFUV||P0008	Phlebo_S	CFUV_CFUV		EF201821	1305	GCAGCAGCCACACGGGTGAGTGTCAGCCCATTTCG	This publicationa
Phlebo_S-CFUV_CFUV||P0009	Phlebo_S	CFUV_CFUV		EF201821	1372	CAACTAATGCTTTGACCTCCTTGGCTCCTTCCGGAG	This publicationa
Phlebo_S-CFUV_CFUV||P0010	Phlebo_S	CFUV_CFUV		EF201821	1377	AATGCTTTGACCTCCTTGGCTCCTTCCGGAGACAT	This publicationa
Phlebo_S-CRUV_Clade|CRUV|P0011	Phlebo_S	CRUV_Clade	CRUV	NC_015375	634	ACAGACCGATAAATGCAGCCATGAATAGCTCATTCATTAG	This publicationa
Phlebo_S-CRUV_Clade|CRUV|P0012	Phlebo_S	CRUV_Clade	CRUV	NC_015375	691	CATTCCTCCGAAACCTCGGCATTCTCGATGAGAACA	This publicationa
Phlebo_S-CRUV_Clade|JCNV|P0013	Phlebo_S	CRUV_Clade	JCNV	HM466936	1189	AATAGTCATAAGGCAAGGCAGTAAGCATTCTCAGAATTTG	This publicationa
Phlebo_S-CRUV_Clade|JCNV|P0014	Phlebo_S	CRUV_Clade	JCNV	HM466936	1269	TTCAAACATGGGATATCTCTCTCACCTAATTCTCTGATCA	This publicationa
Phlebo_S-CRUV_Clade|JCNV|P0015	Phlebo_S	CRUV_Clade	JCNV	HM466936	1289	CTCACCTAATTCTCTGATCAGTTTCTTATACAGGTTGACA	This publicationa
Phlebo_S-CRUV_Clade|MCRV|P0016	Phlebo_S	CRUV_Clade	MCRV	HM119421	543	GACGCATTCAGCCTTTTCATGGTCCAGTTTTCCAGG	This publicationa
Phlebo_S-CRUV_Clade|MCRV|P0017	Phlebo_S	CRUV_Clade	MCRV	HM119421	581	CATAAATCCCAGGAATAGAGGATTGTCTGTGTCAGAAGTT	This publicationa
Phlebo_S-CRUV_Clade|MCRV|P0018	Phlebo_S	CRUV_Clade	MCRV	HM119421	697	TCAGGAACCTCGGCATCCTAGATGAGAACATGCAG	This publicationa
Phlebo_S-CRUV_Clade|MLDV|P0019	Phlebo_S	CRUV_Clade	MLDV	HM119415	1566	ACCCTTTTCAGACATCTTGACCATCATTTTTGAGGGCTTG	This publicationa
Phlebo_S-CRUV_Clade|MLDV|P0020	Phlebo_S	CRUV_Clade	MLDV	HM119415	1586	CCATCATTTTTGAGGGCTTGTTACCTCTAGTAAGGCACAA	This publicationa
Phlebo_S-CRUV_Clade|MRMBV|P0021	Phlebo_S	CRUV_Clade	MRMBV	HM119424	1290	TCACCCAATTCTCTGATCAGTTTCTTATACAGGTTGACAA	This publicationa
Phlebo_S-CRUV_Clade|MRMBV|P0022	Phlebo_S	CRUV_Clade	MRMBV	HM119424	578	GACCATAAACCCCAGGAATAGAGGATTGTCTGTGTCAGAA	This publicationa
Phlebo_S-CRUV_Clade|MRMBV|P0023	Phlebo_S	CRUV_Clade	MRMBV	HM119430	1040	GAATCCCATGAATCTGCAATCCTAGTGTATCTAGGGCTCA	This publicationa
Phlebo_S-CRUV_Clade|MRMBV|P0024	Phlebo_S	CRUV_Clade	MRMBV	HM119430	1259	GTAAAATTCAAACAGGGTATATCTCTTTCACCTAGCTCTC	This publicationa
Phlebo_S-CRUV_Clade|MRMBV|P0025	Phlebo_S	CRUV_Clade	MRMBV	HM119430	749	GTGAAGGCTGCCGCCAAGGTTTTCCGGGGTTTGAA	This publicationa
Phlebo_S-CRUV_ALEV||P0026	Phlebo_S	CRUV_ALEV		HM119403	1088	GGAAGGGCTGTCAACATCCTAATGAGCTGAACATATGCT	This publicationa
Phlebo_S-CRUV_ALEV||P0027	Phlebo_S	CRUV_ALEV		HM119403	688	AGAGAAAAGGATTTCTCAAGAGCCTGGGCATACTTGATGC	This publicationa
Phlebo_S-CRUV_ALEV||P0028	Phlebo_S	CRUV_ALEV		HM119403	708	AGCCTGGGCATACTTGATGCTAACCTTCAGCCTGC	This publicationa
Phlebo_S-CRUV_ALEV||P0029	Phlebo_S	CRUV_ALEV		HM119403	744	GAAAATGTAAAATCAGCCGCTAAAGCCTTCCGCACTGC	This publicationa
Phlebo_S-CRUV_ALEV||P0030	Phlebo_S	CRUV_ALEV		HM119403	820	TAGAACATTCCTCACACCTCCCATCCCCTGAACCA	This publicationa
Phlebo_S-CRUV_ALEV||P0031	Phlebo_S	CRUV_ALEV		HM119403	837	CTCCCATCCCCTGAACCAAAACCTCCCAATCCTTC	This publicationa
Phlebo_S-CRUV_ALEV||P0032	Phlebo_S	CRUV_ALEV		HM119403	854	AAAACCTCCCAATCCTTCCCCAACCCACCTTAGGC	This publicationa
Phlebo_S-CRUV_ALEV||P0033	Phlebo_S	CRUV_ALEV		HM119403	871	CCCCAACCCACCTTAGGCAGAGTCATGATTGTAATCG	This publicationa
Phlebo_S-CRUV_ARQV||P0034	Phlebo_S	CRUV_ARQV		HM119406	1131	GTAAGGGAGTCCACTTTCTGTTGCCTAAAAGTTGCGG	This publicationa
Phlebo_S-CRUV_ARQV||P0035	Phlebo_S	CRUV_ARQV		HM119406	1149	TGTTGCCTAAAAGTTGCGGGGTGATGACTTCAGAAAG	This publicationa
Phlebo_S-CRUV_ARQV||P0036	Phlebo_S	CRUV_ARQV		HM119406	1247	GCAGTCAGCATTCTCAAAACCTGGACATATGCAACCT	This publicationa
Phlebo_S-CRUV_ARQV||P0037	Phlebo_S	CRUV_ARQV		HM119406	1265	ACCTGGACATATGCAACCTCCTTTTCAATATTTTGACCTG	This publicationa
Phlebo_S-CRUV_ARQV||P0038	Phlebo_S	CRUV_ARQV		HM119406	1365	TAACTAAGGAATCATCTATCTGGACACCTTCACCACTCCT	This publicationa
Phlebo_S-CRUV_ARQV||P0039	Phlebo_S	CRUV_ARQV		HM119406	557	TCCAAAGCTGCCTTCAGATGTGCTGTCTACCATTTGT	This publicationa
Phlebo_S-CRUV_ARQV||P0040	Phlebo_S	CRUV_ARQV		HM119406	575	TGTGCTGTCTACCATTTGTGATGCATTCAGCCTTTTCA	This publicationa
Phlebo_S-CRUV_ARQV||P0041	Phlebo_S	CRUV_ARQV		HM119406	748	TTCGGAATCTTGGAATTCTAGATGAAAACATGCAGCCTTC	This publicationa
Phlebo_S-CRUV_CRUV||P0042	Phlebo_S	CRUV_CRUV		NC_015375	1131	CTCTGATAGCTCTTTGACATAGTCATATAATGAGGAGTGG	This publicationa
Phlebo_S-CRUV_CRUV||P0043	Phlebo_S	CRUV_CRUV		NC_015375	616	AAGTGGCTAGCACTTTTGACAGACCGATAAATGCAGC	This publicationa
Phlebo_S-CRUV_CRUV||P0044	Phlebo_S	CRUV_CRUV		NC_015375	841	CCCAACAATTTGACTTTAATTTTCCTTAATTCACCCACCT	This publicationa
Phlebo_S-CRUV_ESCV||P0045	Phlebo_S	CRUV_ESCV		HM119412	1289	TCATCTATCTGCTCCCCTTCTCCGCATCTCATGACT	This publicationa
Phlebo_S-CRUV_ESCV||P0046	Phlebo_S	CRUV_ESCV		HM119412	509	TCCCAGCCTGCCTTCTGACGTGCTGTCCTTTATCA	This publicationa
Phlebo_S-CRUV_ESCV||P0047	Phlebo_S	CRUV_ESCV		HM119412	652	CTGCCATCAATAGCTCCTTCCTGAGTCACGAACAAAGG	This publicationa
Phlebo_S-CRUV_ESCV||P0048	Phlebo_S	CRUV_ESCV		HM119412	745	ACGTCAAGGCTGCTGCCAAGGTGTTCAGAAATCAG	This publicationa
Phlebo_S-CRUV_ESCV||P0049	Phlebo_S	CRUV_ESCV		HM119412	920	CCTTTATCCTTCCCCAACCCCAGACAACAGGCAGC	This publicationa
Phlebo_S-CRUV_ESCV||P0050	Phlebo_S	CRUV_ESCV		HM119412	937	CCCCAGACAACAGGCAGCCCCGTAGTCTTCGGTTT	This publicationa
Phlebo_S-CRUV_ESCV||P0051	Phlebo_S	CRUV_ESCV		HM119412	954	CCCCGTAGTCTTCGGTTTCCATAGGTTCTTCTGGG	This publicationa
Phlebo_S-CRUV_ITAV||P0052	Phlebo_S	CRUV_ITAV		HM119418	1069	AATCAGAATCCCACGAATCTGCTATCCTTGTGTATTTTGG	This publicationa
Phlebo_S-CRUV_ITAV||P0053	Phlebo_S	CRUV_ITAV		HM119418	1127	TGTCCATTTTCTGTTTCCTAGCAACTGAGGAGTGATCACC	This publicationa
Phlebo_S-CRUV_ITAV||P0054	Phlebo_S	CRUV_ITAV		HM119418	1205	AAAGTCAGACTCATAATAATCATAGGGAAGAGCAGTTAGC	This publicationa
Phlebo_S-CRUV_ITAV||P0055	Phlebo_S	CRUV_ITAV		HM119418	1285	TTTGGCCAGTAAAGTTCAAGCAGGGTATATCTCGCTCT	This publicationa
Phlebo_S-CRUV_ITAV||P0056	Phlebo_S	CRUV_ITAV		HM119418	1304	GCAGGGTATATCTCGCTCTCCAAGTTCTCTTATCATCTTC	This publicationa
Phlebo_S-CRUV_ITAV||P0057	Phlebo_S	CRUV_ITAV		HM119418	611	CCATAAACCCAAGAAATCGAGGGCTGTCTGTGTCTGA	This publicationa
Phlebo_S-CRUV_ITAV||P0058	Phlebo_S	CRUV_ITAV		HM119418	723	ATTTCTCAGAAATCTCGGAATACTGGACGAAAACATGCAG	This publicationa
Phlebo_S-CRUV_ITAV||P0059	Phlebo_S	CRUV_ITAV		HM119418	743	TACTGGACGAAAACATGCAGCCATCTAGCCCTGTG	This publicationa
Phlebo_S-CRUV_NIQV||P0060	Phlebo_S	CRUV_NIQV		HM119427	531	AGGTGTTAGCCACCATTACTGATGCTTTCAGCTTGTTCA	This publicationa
Phlebo_S-CRUV_NIQV||P0061	Phlebo_S	CRUV_NIQV		HM119427	745	TGAAAGCGTTAAAGCTGCCGCTAAAGCATTCAGAACG	This publicationa
Phlebo_S-CRUV_NIQV||P0062	Phlebo_S	CRUV_NIQV		HM119427	763	CGCTAAAGCATTCAGAACGGCCAAGTGAGCTGCCA	This publicationa
Phlebo_S-CRUV_NIQV||P0063	Phlebo_S	CRUV_NIQV		HM119427	780	CGGCCAAGTGAGCTGCCATGTTGGTTTGGAATAGC	This publicationa
Phlebo_S-CRUV_NIQV||P0064	Phlebo_S	CRUV_NIQV		HM119427	887	ACGTTCAGCAGGAGCAACATCCACCGCTTTCAAAG	This publicationa
Phlebo_S-CRUV_ORXV||P0065	Phlebo_S	CRUV_ORXV		HM119436	592	ATAAACCCAAGGAACAGAGGGCTGAGTGTGTCAGA	This publicationa
Phlebo_S-CRUV_ORXV||P0066	Phlebo_S	CRUV_ORXV		HM119436	663	CATAAACAGCTCTTTCTTGAGCAGTGAGCAGAGGAAGGC	This publicationa
Phlebo_S-CRUV_ORXV||P0067	Phlebo_S	CRUV_ORXV		HM119436	699	GGCTTTCCTGAGGAGCCTTGGAATTGTTGATGACAA	This publicationa
Phlebo_S-CRUV_ORXV||P0068	Phlebo_S	CRUV_ORXV		HM119436	717	TGGAATTGTTGATGACAACATGCAACCATCAGCCTCA	This publicationa
Phlebo_S-CRUV_ORXV||P0069	Phlebo_S	CRUV_ORXV		HM119436	772	GTCTTCAAAAACATGAAATAAGCTGCCCCTTTTCCCCTAT	This publicationa
Phlebo_S-CRUV_ORXV||P0070	Phlebo_S	CRUV_ORXV		HM119436	792	AGCTGCCCCTTTTCCCCTATCATCTAGCTTAATTGCA	This publicationa
Phlebo_S-CRUV_ORXV||P0071	Phlebo_S	CRUV_ORXV		HM119436	984	TGGACCGTCTACCTCCATTTCTTCCTCTGAGTCAAGA	This publicationa
Phlebo_S-CRUV_SRNV||P0072	Phlebo_S	CRUV_SRNV		HM119430	1060	CCTAGTGTATCTAGGGCTCATAGTGTGAAGTGGTGTCCA	This publicationa
Phlebo_S-CRUV_SRNV||P0073	Phlebo_S	CRUV_SRNV		HM119430	1099	CTTTCTATTGCCCAGTAAGTGAGGAGTTATTACTTCTGAT	This publicationa
Phlebo_S-CRUV_SRNV||P0074	Phlebo_S	CRUV_SRNV		HM119430	1319	TTAACTAAAGAGTCATCAATTTGAGCCCCATCCCCACTCC	This publicationa
Phlebo_S-CRUV_SRNV||P0075	Phlebo_S	CRUV_SRNV		HM119430	846	CTTATAATTTGACTCTAATTTTCCACTCCCACCTTTCACA	This publicationa
Phlebo_S-CRUV_SRNV||P0076	Phlebo_S	CRUV_SRNV		HM119430	946	AAAATTAATCACATAGATCATCCCACCTTAATCTCCCCCA	This publicationa
Phlebo_S-CRUV_TUAV||P0077	Phlebo_S	CRUV_TUAV		HM119433	1405	GCAGATACTCCTCAACCACTTCCGTGGCTTGACAG	This publicationa
Phlebo_S-CRUV_TUAV||P0078	Phlebo_S	CRUV_TUAV		HM119433	1422	ACTTCCGTGGCTTGACAGGTGTATCCTGCGAGTGC	This publicationa
Phlebo_S-CRUV_TUAV||P0079	Phlebo_S	CRUV_TUAV		HM119433	1616	TTGCTTGGCGTCTTCCATCCAATTGTCACCCCCTC	This publicationa
Phlebo_S-CRUV_TUAV||P0080	Phlebo_S	CRUV_TUAV		HM119433	1633	TCCAATTGTCACCCCCTCTGAGCTTGAGGAGTTCA	This publicationa
Phlebo_S-HYSV_HYSV||P0081	Phlebo_S	HYSV_HYSV		HQ419239	1112	GTGGTGGTTCAAGCTCATGCCTCTTAGCCTTGCAA	This publicationa
Phlebo_S-HYSV_HYSV||P0082	Phlebo_S	HYSV_HYSV		HQ419239	1317	CGCCAGTTCTCTCTTCCGGTTTCCATTGCCCAGCT	This publicationa
Phlebo_S-HYSV_HYSV||P0083	Phlebo_S	HYSV_HYSV		HQ419239	525	CCACAACCAAGACCCTGATGGAGGCCTACTCTCTG	This publicationa
Phlebo_S-HYSV_HYSV||P0084	Phlebo_S	HYSV_HYSV		HQ419239	596	ATGCGCGGAGCCAGCAAGACAGAAGTTTACAACTC	This publicationa
Phlebo_S-HYSV_HYSV||P0085	Phlebo_S	HYSV_HYSV		HQ419239	632	TTCAGGGACCCTCTTCATGCTGCTGTGAACTCTGT	This publicationa
Phlebo_S-HYSV_HYSV||P0086	Phlebo_S	HYSV_HYSV		HQ419239	649	TGCTGCTGTGAACTCTGTCTTCTTTCCCAATGATGTTCG	This publicationa
Phlebo_S-HYSV_HYSV||P0087	Phlebo_S	HYSV_HYSV		HQ419239	866	TGGCCAATCTCTTCCCCAGATGGTGTTCAGGGCTG	This publicationa
Phlebo_S-PTV_PTV||P0088	Phlebo_S	PTV_PTV		DQ363406	493	CCAAGAGCTTCCAGCAGATGTGTTCTCTGAGATAACTCAA	This publicationa
Phlebo_S-PTV_PTV||P0089	Phlebo_S	PTV_PTV		DQ363406	573	ACCCCTCACTGAGAGGTTTGAGTAAGGATGAAATTGTCTC	This publicationa
Phlebo_S-PTV_PTV||P0090	Phlebo_S	PTV_PTV		DQ363406	593	AGTAAGGATGAAATTGTCTCCAGCTTTGAGCGACCAATGC	This publicationa
Phlebo_S-PTV_PTV||P0091	Phlebo_S	PTV_PTV		DQ363406	709	TAACCTAAAGCCCTCATCTTCAACTGTGAGTGCTGCA	This publicationa
Phlebo_S-PTV_PTV||P0092	Phlebo_S	PTV_PTV		DQ363406	727	TTCAACTGTGAGTGCTGCAAAAGTCTTCAGATCCCTCT	This publicationa
Phlebo_S-PTV_PTV||P0093	Phlebo_S	PTV_PTV		DQ363406	746	AAAGTCTTCAGATCCCTCTAGGACCCGAAAGGCCT	This publicationa
Phlebo_S-PTV_PTV||P0094	Phlebo_S	PTV_PTV		DQ363406	763	CTAGGACCCGAAAGGCCTTAATACAACCCAGACAACA	This publicationa
Phlebo_S-PTV_PTV||P0095	Phlebo_S	PTV_PTV		DQ363406	801	GTGCATCCCAAATTGAACATTCCAAAACAGACTGTGAGCC	This publicationa
Phlebo_S-RVFV_RVFV||P0096	Phlebo_S	RVFV_RVFV		NC_002045	1223	TATGCCTCGGGTATGCAGGGGATAGGCCGTCCATG	This publicationa
Phlebo_S-RVFV_RVFV||P0097	Phlebo_S	RVFV_RVFV		NC_002045	1240	GGGGATAGGCCGTCCATGGTAGTCCCAGTGACAGG	This publicationa
Phlebo_S-RVFV_RVFV||P0098	Phlebo_S	RVFV_RVFV		NC_002045	1308	TGTCCAGCCAGCCAAGGCGGCAGCAACTCGTGATA	This publicationa
Phlebo_S-SFNV_Clade|TOSV|P0099	Phlebo_S	SFNV_Clade	TOSV	NC_006318	1390	TTGGGTAGGTTACACCAGCAATGGCATCCATAGTG	This publicationa
Phlebo_S-SFNV_Clade|TOSV|P0100	Phlebo_S	SFNV_Clade	TOSV	NC_006318	1469	AACAGTCCACGGAACAAATGCGGCTGACACCCTTG	This publicationa
Phlebo_S-SFNV_Clade|TOSV|P0101	Phlebo_S	SFNV_Clade	TOSV	NC_006318	1478	CGGAACAAATGCGGCTGACACCCTTGACAGAGTGA	This publicationa
Phlebo_S-SFNV_Clade|TOSV|P0102	Phlebo_S	SFNV_Clade	TOSV	NC_006318	1665	TTCCAGTCCCTGCCCTTTGCCGTTCCTCTCTCCTT	This publicationa
Phlebo_S-SFNV_SFNV||P0103	Phlebo_S	SFNV_SFNV		EF201828	1349	TGGCTCTTGGGTACACCACACCAGCAATAGCATCC	This publicationa
Phlebo_S-SFNV_SFNV||P0104	Phlebo_S	SFNV_SFNV		EF201828	1366	ACACCAGCAATAGCATCCATTGTCGTCCCTGTGAC	This publicationa
Phlebo_S-SFNV_SFNV||P0105	Phlebo_S	SFNV_SFNV		EF201828	1414	GAGAGCACCTTCAGGGCCTGAATAGTCCAAGGAAC	This publicationa
Phlebo_S-SFNV_SFNV||P0106	Phlebo_S	SFNV_SFNV		EF201828	1479	GGTGTCTCTACCAGGATTCCCTTCTCTAAGCTGATAC	This publicationa
Phlebo_S-SFNV_SFNV||P0107	Phlebo_S	SFNV_SFNV		EF201828	1568	TCATGGCCTCAGGCTTGTTGCCCCGTACTAGGTTA	This publicationa
Phlebo_S-SFNV_TOSV||P0108	Phlebo_S	SFNV_TOSV		NC_006318	1268	TGGATTTATGGTCTTTGAGAACTCAATCATGAACAGCCC	This publicationa
Phlebo_S-SFNV_TOSV||P0109	Phlebo_S	SFNV_TOSV		NC_006318	1334	TCCATTCGGAAGGTCCAGATCAATGATCCCAGCAA	This publicationa
Phlebo_S-SFNV_TOSV||P0110	Phlebo_S	SFNV_TOSV		NC_006318	1435	CGGGCAGGGATTCTGACAGGACACGTAGTGCCTGA	This publicationa
Phlebo_S-SFNV_TOSV||P0111	Phlebo_S	SFNV_TOSV		NC_006318	1522	TGCCAGGGTTCCCTTCTTTCAACTGGTAGACTGAA	This publicationa
Phlebo_S-SFNV_TOSV||P0112	Phlebo_S	SFNV_TOSV		NC_006318	1609	CCTCTGGCTTGTTTCCCCTGACAAGGTTCAGCACA	This publicationa
Phlebo_S-SFSV_SFSV||P0113	Phlebo_S	SFSV_SFSV		AJ811547	1006	CGGTGAGGCCAGTAGAAGGGTCACTTGCTCTATAGG	This publicationa
Phlebo_S-SFSV_SFSV||P0114	Phlebo_S	SFSV_SFSV		AJ811547	1179	CCCAACCTCCTAGCTTCTTGTAGTATCTTTTTGTGTGCCT	This publicationa
Phlebo_S-SFSV_SFSV||P0115	Phlebo_S	SFSV_SFSV		AJ811547	506	CCCAAGCCTCGACCAGGAGGATTTTAATGCAGTATTGG	This publicationa
Phlebo_S-SFSV_SFSV||P0116	Phlebo_S	SFSV_SFSV		AJ811547	735	ACAGCAGTTGTAAAGAAGGTTGCAGAAGTTTACAGGAAAC	This publicationa
Phlebo_S-SFSV_SFSV||P0117	Phlebo_S	SFSV_SFSV		AJ811547	775	TAGAGTAAGCTGCTGCTAGCGTGGGGTGGGATGGG	This publicationa
Phlebo_S-SFSV_SFSV||P0118	Phlebo_S	SFSV_SFSV		AJ811547	988	AAAGAGAATTGCCATACTCGGTGAGGCCAGTAGAAGG	This publicationa
Phlebo_S-SFSV_SFTV||P0119	Phlebo_S	SFSV_SFTV		NC_015413	1190	ACCCAACCTTCTAGCTTCTTGCAGTATCTTCTTATGTGCC	This publicationa
Phlebo_S-SFSV_SFTV||P0120	Phlebo_S	SFSV_SFTV		NC_015413	1230	TGAACTATACACTCATCCAGGCTGTGTGAATCTCCCATTC	This publicationa
Phlebo_S-SFSV_SFTV||P0121	Phlebo_S	SFSV_SFTV		NC_015413	506	CCCAAGCCTTGACCAGGAGGACTTCAATGCAGTGT	This publicationa
Phlebo_S-SFSV_SFTV||P0122	Phlebo_S	SFSV_SFTV		NC_015413	523	AGGACTTCAATGCAGTGTTGGATGCTCACAAGCTTT	This publicationa
Phlebo_S-SFSV_SFTV||P0123	Phlebo_S	SFSV_SFTV		NC_015413	541	TGGATGCTCACAAGCTTTTCTTGCTCATGTTCTCCAAG	This publicationa
Phlebo_S-SFSV_SFTV||P0124	Phlebo_S	SFSV_SFTV		NC_015413	560	CTTGCTCATGTTCTCCAAGACAATCAATGTCAGCCTTCG	This publicationa
Phlebo_S-UUKV_UUKV||P0125	Phlebo_S	UUKV_UUKV		NC_005221	1284	TCTTCCGTCTCAGCCTGGGGTTCTGATCACCGAAC	This publicationa
Phlebo_S-UUKV_UUKV||P0126	Phlebo_S	UUKV_UUKV		NC_005221	1322	ACAATGCTCATGATCGTTATGAAGGACCTTTGCAAAGT	This publicationa
Phlebo_S-UUKV_UUKV||P0127	Phlebo_S	UUKV_UUKV		NC_005221	523	TGAGACCCTCCCTGAGGACTCCATCAAGGCCCTGG	This publicationa
Phlebo_S-UUKV_UUKV||P0128	Phlebo_S	UUKV_UUKV		NC_005221	540	ACTCCATCAAGGCCCTGGTCGATGCCCACAGGCTC	This publicationa
Phlebo_S-UUKV_UUKV||P0129	Phlebo_S	UUKV_UUKV		NC_005221	881	GATCCTACGACTGGCCAATCCTTGGTGAATGTGGT	This publicationa
Phlebo_S-UUKV_UUKV||P0130	Phlebo_S	UUKV_UUKV		NC_005221	893	GGCCAATCCTTGGTGAATGTGGTGTCCAGCAGTCG	This publicationa
Phlebo_S-UUKV_UUKV||P0131	Phlebo_S	UUKV_UUKV		NC_005221	910	TGTGGTGTCCAGCAGTCGCTCCCTAGCACTCTCAA	This publicationa
Phlebo_M-CRUV_ALEV||P0132	Phlebo_M	CRUV_ALEV		HM119402	2740	AAGCCATTATACCCCATACTGTCTGAGCTCTAGAAGGTGC	This publicationa
Phlebo_M-CRUV_ALEV||P0133	Phlebo_M	CRUV_ALEV		HM119402	2777	TGCCACCTGGTTGGTGATTGCACTGGAAATAGATG	This publicationa
Phlebo_M-CRUV_ALEV||P0134	Phlebo_M	CRUV_ALEV		HM119402	3186	TCGCCATCTATGATGAGGCATTTTCTGAGGTTCCGA	This publicationa
Phlebo_M-CRUV_ALEV||P0135	Phlebo_M	CRUV_ALEV		HM119402	3204	CATTTTCTGAGGTTCCGAGAGAAGGGTTCCTGGGA	This publicationa
Phlebo_M-CRUV_ALEV||P0136	Phlebo_M	CRUV_ALEV		HM119402	3221	AGAGAAGGGTTCCTGGGAGAGATTAGGTGCTCATCT	This publicationa
Phlebo_M-CRUV_ALEV||P0137	Phlebo_M	CRUV_ALEV		HM119402	3318	AACCCATGACTGACATCATTGAATGTACTGCTTCGCTCA	This publicationa
Phlebo_M-CRUV_ARQV||P0138	Phlebo_M	CRUV_ARQV		HM119405	2959	TAGAGTCTTTTCCTGTGTCGACTGGGTCCACAAGC	This publicationa
Phlebo_M-CRUV_ARQV||P0139	Phlebo_M	CRUV_ARQV		HM119405	2976	TCGACTGGGTCCACAAGCTAACTTTAAAAATCACAGGTCC	This publicationa
Phlebo_M-CRUV_ARQV||P0140	Phlebo_M	CRUV_ARQV		HM119405	3230	TCAGCGGCAGTGGCTGCACATTCCTCTTGCTTAAG	This publicationa
Phlebo_M-CRUV_ARQV||P0141	Phlebo_M	CRUV_ARQV		HM119405	3247	ACATTCCTCTTGCTTAAGGGCACCGGGATTGGTCA	This publicationa
Phlebo_M-CRUV_ARQV||P0142	Phlebo_M	CRUV_ARQV		HM119405	3264	GGGCACCGGGATTGGTCAAGTACAAGCCTATGACA	This publicationa
Phlebo_M-CRUV_CRUV||P0143	Phlebo_M	CRUV_CRUV		NC_015373	2960	TGTTAGACCAGAGGCCATAAGAGTGTTTTCTTGTGCTGA	This publicationa
Phlebo_M-CRUV_CRUV||P0144	Phlebo_M	CRUV_CRUV		NC_015373	2997	GACTGGGTGCACAGATTGTCCTTTTTGGTTTATGGACC	This publicationa
Phlebo_M-CRUV_CRUV||P0145	Phlebo_M	CRUV_CRUV		NC_015373	3056	ATCTCTAGGCTCACTAGGCACAAAGTTTTTGTCATGGGG	This publicationa
Phlebo_M-CRUV_CRUV||P0146	Phlebo_M	CRUV_CRUV		NC_015373	3195	TTTTCTGAAATTCCACGTGAGGGTTTCCTTGGTGAGATCA	This publicationa
Phlebo_M-CRUV_CRUV||P0147	Phlebo_M	CRUV_CRUV		NC_015373	3332	TACAGCTTCTCTGGTTGACCCATTTGCTGCCTTTG	This publicationa
Phlebo_M-CRUV_ESCV||P0148	Phlebo_M	CRUV_ESCV		HM119411	2689	GATGCCATCTGGTAGGAGGATGCACAGGGAATAAATGT	This publicationa
Phlebo_M-CRUV_ESCV||P0149	Phlebo_M	CRUV_ESCV		HM119411	2728	AATCATGGAGAGATGATATGCTCTCAGGTGAGTTTGCTGG	This publicationa
Phlebo_M-CRUV_ESCV||P0150	Phlebo_M	CRUV_ESCV		HM119411	2748	CTCTCAGGTGAGTTTGCTGGTGTCAAGGACAATTCAGT	This publicationa
Phlebo_M-CRUV_ESCV||P0151	Phlebo_M	CRUV_ESCV		HM119411	3001	CAAAGTTTCTCCCTTGGGGGACAATTTCTTTGAGCCT	This publicationa
Phlebo_M-CRUV_ESCV||P0152	Phlebo_M	CRUV_ESCV		HM119411	3019	GGACAATTTCTTTGAGCCTAGATGCTGAATCAGTAGCCGG	This publicationa
Phlebo_M-CRUV_ESCV||P0153	Phlebo_M	CRUV_ESCV		HM119411	3172	CATCAGCAGCCATAAACGCTCACAAGTCTTGCATAAGAG	This publicationa
Phlebo_M-CRUV_ITAV||P0154	Phlebo_M	CRUV_ITAV		HM119417	2724	AAGTCACTACATGCCTGTCTGCTTGAGCTCAAGGA	This publicationa
Phlebo_M-CRUV_ITAV||P0155	Phlebo_M	CRUV_ITAV		HM119417	3009	CACTCTAGAAGTCTCAGGCCCAGATGGAGAGAAAGATGT	This publicationa
Phlebo_M-CRUV_ITAV||P0156	Phlebo_M	CRUV_ITAV		HM119417	3046	GTGGTTGTGCTAGGCTCCCTAGGGACAAAATTTCTTAGT	This publicationa
Phlebo_M-CRUV_ITAV||P0157	Phlebo_M	CRUV_ITAV		HM119417	3085	TGGGGCACCATTAGTTTGTCTTTGGATGCAGAGGG	This publicationa
Phlebo_M-CRUV_JCNV||P0158	Phlebo_M	CRUV_JCNV		HM466935	2906	ATGAGGCCATAAGAGCATTCTCCTGTGTGGATTGGG	This publicationa
Phlebo_M-CRUV_JCNV||P0159	Phlebo_M	CRUV_JCNV		HM466935	2964	GCAGGGTCCTGAAGGAGAAAAGGATATCCTGGTTCTG	This publicationa
Phlebo_M-CRUV_JCNV||P0160	Phlebo_M	CRUV_JCNV		HM466935	3022	CTCAACTGGGGCACAATCAGTCTTTCTCTAGATGCAGA	This publicationa
Phlebo_M-CRUV_JCNV||P0161	Phlebo_M	CRUV_JCNV		HM466935	3139	GAAATACCAAGGGAGGGTTTCATAGGAGAAGTTAGGTGCT	This publicationa
Phlebo_M-CRUV_JCNV||P0162	Phlebo_M	CRUV_JCNV		HM466935	3194	CTGTGATGGCACACTCATCATGTTTGAGAGCTCCAAATC	This publicationa
Phlebo_M-CRUV_MCRV||P0163	Phlebo_M	CRUV_MCRV		HM119420	2976	TTCCTGTGTTGACTGGGTTCACCGGATGACTTTGG	This publicationa
Phlebo_M-CRUV_MCRV||P0164	Phlebo_M	CRUV_MCRV		HM119420	2993	TTCACCGGATGACTTTGGAAGTGACAGGGCCAAAT	This publicationa
Phlebo_M-CRUV_MCRV||P0165	Phlebo_M	CRUV_MCRV		HM119420	3050	TTGGATCACTAGGGACCAAATTCCTCAGCTGGGGC	This publicationa
Phlebo_M-CRUV_MCRV||P0166	Phlebo_M	CRUV_MCRV		HM119420	3067	AAATTCCTCAGCTGGGGCACAATTAGCCTCTCATTAGA	This publicationa
Phlebo_M-CRUV_MCRV||P0167	Phlebo_M	CRUV_MCRV		HM119420	3086	CAATTAGCCTCTCATTAGACGCTGAGGGAATTAGTGGGAC	This publicationa
Phlebo_M-CRUV_MCRV||P0168	Phlebo_M	CRUV_MCRV		HM119420	3305	CTGACACAATTGACTGCACTGCATCCTTGATTGATCCTT	This publicationa
Phlebo_M-CRUV_MLDV||P0169	Phlebo_M	CRUV_MLDV		HM119414	2843	GAGCAATGCGGAGCTCTGGGATGCGGATGCTTTAA	This publicationa
Phlebo_M-CRUV_MLDV||P0170	Phlebo_M	CRUV_MLDV		HM119414	2900	GTCCACAGCTATCTAAAGAGCACCAGAAATGAGGCCG	This publicationa
Phlebo_M-CRUV_MLDV||P0171	Phlebo_M	CRUV_MLDV		HM119414	2918	AGCACCAGAAATGAGGCCGTAAGGGTCTTTTCGTG	This publicationa
Phlebo_M-CRUV_MLDV||P0172	Phlebo_M	CRUV_MLDV		HM119414	2988	CAGGGCCAGATGGGGAGAAGGACATTGTTGTGCTA	This publicationa
Phlebo_M-CRUV_MLDV||P0173	Phlebo_M	CRUV_MLDV		HM119414	3024	GATCACTTGGCACGAAATTCTTGAGCTGGGGCACT	This publicationa
Phlebo_M-CRUV_MLDV||P0174	Phlebo_M	CRUV_MLDV		HM119414	3059	ATTAGCCTCTCTCTTGATGCCGAGGGGATCACAGG	This publicationa
Phlebo_M-CRUV_MLDV||P0175	Phlebo_M	CRUV_MLDV		HM119414	3076	TGCCGAGGGGATCACAGGGACAAATGCTATCAGCT	This publicationa
Phlebo_M-CRUV_MRMBV||P0176	Phlebo_M	CRUV_MRMBV		HM119423	3042	CTTAGGGTCTCTTGGAACAAAGTTTTTGACCTGGGGAACA	This publicationa
Phlebo_M-CRUV_MRMBV||P0177	Phlebo_M	CRUV_MRMBV		HM119423	3102	TGAAGGCATCACTGGAAGCAATTCGTTTAGTTTCCTGC	This publicationa
Phlebo_M-CRUV_MRMBV||P0178	Phlebo_M	CRUV_MRMBV		HM119423	3198	AGGATTTCTCGGAGAGATAAGATGCTCCTCAGAGTCTGC	This publicationa
Phlebo_M-CRUV_MRMBV||P0179	Phlebo_M	CRUV_MRMBV		HM119423	3234	TGCTGCAGTGGCTGCTCATTCTTCATGTTTGAGAG	This publicationa
Phlebo_M-CRUV_NIQV||P0180	Phlebo_M	CRUV_NIQV		HM119426	2940	TCGTGCACACTACTATGAGGGCTGTAAGACCAGAGG	This publicationa
Phlebo_M-CRUV_NIQV||P0181	Phlebo_M	CRUV_NIQV		HM119426	2958	GGGCTGTAAGACCAGAGGCAATTAGAGTGTTTTCCTGT	This publicationa
Phlebo_M-CRUV_NIQV||P0182	Phlebo_M	CRUV_NIQV		HM119426	3194	TCCTTCTCTGAGGTGCCTCGAGAGGGTTTCCTAGG	This publicationa
Phlebo_M-CRUV_NIQV||P0183	Phlebo_M	CRUV_NIQV		HM119426	3211	TCGAGAGGGTTTCCTAGGGGAAGTGAGGTGCTCAT	This publicationa
Phlebo_M-CRUV_NIQV||P0184	Phlebo_M	CRUV_NIQV		HM119426	3228	GGGAAGTGAGGTGCTCATCAGAATCAGCTGCTATAGC	This publicationa
Phlebo_M-CRUV_ORXV||P0185	Phlebo_M	CRUV_ORXV		HM119435	2780	AAAGACAAGATGTCAGAGTTGGTCGGATAGGGAAGTCTCA	This publicationa
Phlebo_M-CRUV_ORXV||P0186	Phlebo_M	CRUV_ORXV		HM119435	2996	TCACAGGCTCACCCTAGAGGTCCATGGCCCTGAAG	This publicationa
Phlebo_M-CRUV_ORXV||P0187	Phlebo_M	CRUV_ORXV		HM119435	3013	AGGTCCATGGCCCTGAAGGTGAACGAGACATTCTT	This publicationa
Phlebo_M-CRUV_ORXV||P0188	Phlebo_M	CRUV_ORXV		HM119435	3208	GATTCCTAGGTGAGGTGAGATGTTCATCAGAATCTGCTGC	This publicationa
Phlebo_M-CRUV_ORXV||P0189	Phlebo_M	CRUV_ORXV		HM119435	3228	TGTTCATCAGAATCTGCTGCTATCATGGCTCATGCCT	This publicationa
Phlebo_M-CRUV_ORXV||P0190	Phlebo_M	CRUV_ORXV		HM119435	3246	GCTATCATGGCTCATGCCTCGTGTTTAAGAGCACC	This publicationa
Phlebo_M-CRUV_SRNV||P0191	Phlebo_M	CRUV_SRNV		HM119429	2880	CAGCCACTACATGCCTGTGTGTCTCAGTTCTAGGA	This publicationa
Phlebo_M-CRUV_SRNV||P0192	Phlebo_M	CRUV_SRNV		HM119429	2897	TGTGTCTCAGTTCTAGGAGGTGTCACTTAGTAGGCGA	This publicationa
Phlebo_M-CRUV_SRNV||P0193	Phlebo_M	CRUV_SRNV		HM119429	2915	GGTGTCACTTAGTAGGCGAATGTCACAAGAATAGGTGTCA	This publicationa
Phlebo_M-CRUV_SRNV||P0194	Phlebo_M	CRUV_SRNV		HM119429	3182	GACCAGATGGAGAAAGGGAAACTGTTGTGTTGGGGT	This publicationa
Phlebo_M-CRUV_SRNV||P0195	Phlebo_M	CRUV_SRNV		HM119429	3220	TTAGGCACGAAGTTTCTAAGCTGGGGGACAGTGAG	This publicationa
Phlebo_M-CRUV_SRNV||P0196	Phlebo_M	CRUV_SRNV		HM119429	3254	GCTTGTCACTAGATGCTGAGGGGATAACAGGAACTAATGC	This publicationa
Phlebo_M-CRUV_TUAV||P0197	Phlebo_M	CRUV_TUAV		HM119432	2893	TAGCCACTACACGCCCTCATGTCTTAGCTCAAGGA	This publicationa
Phlebo_M-CRUV_TUAV||P0198	Phlebo_M	CRUV_TUAV		HM119432	3102	TTGTACATACAGTGCTAAGGAGCGTGAGGGCAGAA	This publicationa
Phlebo_M-CRUV_TUAV||P0199	Phlebo_M	CRUV_TUAV		HM119432	3271	ATCCCTAGATGCTGAGGGTGTCTCAGGAAGCAATTC	This publicationa
Phlebo_M-CRUV_TUAV||P0200	Phlebo_M	CRUV_TUAV		HM119432	3421	TGTTGCAGCTCACTCCTCTTGCATAAGGGCACCCA	This publicationa
Phlebo_M-CRUV_TUAV||P0201	Phlebo_M	CRUV_TUAV		HM119432	3498	CAGCATCTTTAATAGACCCCTTCGCTGCCTTTGTCAAG	This publicationa
Phlebo_M-HYSV_HYSV||P0202	Phlebo_M	HYSV_HYSV		HQ419235	1928	TTCCTGATGCCCGGTCCAGGTGTACGTCAGTGAGG	This publicationa
Phlebo_M-HYSV_HYSV||P0203	Phlebo_M	HYSV_HYSV		HQ419235	2100	AGCCTGCGGCTGCTTTAATGCGGCCCCTTCATGCA	This publicationa
Phlebo_M-HYSV_HYSV||P0204	Phlebo_M	HYSV_HYSV		HQ419235	2240	GTGAGGTGAGGACATTCCACCCCATGAGCGGCATC	This publicationa
Phlebo_M-HYSV_HYSV||P0205	Phlebo_M	HYSV_HYSV		HQ419235	2257	CACCCCATGAGCGGCATCCCCACACAGGTCTTCAA	This publicationa
Phlebo_M-HYSV_HYSV||P0206	Phlebo_M	HYSV_HYSV		HQ419235	2381	TGGCATTAGCTCCCTGCAACCAGGCTGGCATGGGG	This publicationa
Phlebo_M-PTV_PTV||P0207	Phlebo_M	PTV_PTV		DQ363407	2747	CATGGCGAGATGATCAGCTATCCAGGGAGTTTTCAGG	This publicationa
Phlebo_M-PTV_PTV||P0208	Phlebo_M	PTV_PTV		DQ363407	2864	ATCCTTCCTGCTTGTATGTCCATGCTTATCTCAAGAGTGC	This publicationa
Phlebo_M-PTV_PTV||P0209	Phlebo_M	PTV_PTV		DQ363407	2961	TGAGGTCAAAGGCCCTGATGGCGAGATGGAGTTGG	This publicationa
Phlebo_M-PTV_PTV||P0210	Phlebo_M	PTV_PTV		DQ363407	2995	GTCACACTAGGGAGCCTGGGCACTAAGTTTTTAAACTGG	This publicationa
Phlebo_M-PTV_PTV||P0211	Phlebo_M	PTV_PTV		DQ363407	3171	GATAAGGTGCAGTTCTGAATCCGCAGCCATATCAGCT	This publicationa
Phlebo_M-RVFV_RVFV||P0212	Phlebo_M	RVFV_RVFV		NC_002044	2420	TTCATTTGTTGGGGAAAGCACGACCATGCGAGAGA	This publicationa
Phlebo_M-RVFV_RVFV||P0213	Phlebo_M	RVFV_RVFV		NC_002044	2669	AAACTGGGGTTCAGTTAGCCTCTCACTGGACGCAG	This publicationa
Phlebo_M-RVFV_RVFV||P0214	Phlebo_M	RVFV_RVFV		NC_002044	2742	AGCCCAGGCAAAGGGTATGCAATTGTTGATGAGCC	This publicationa
Phlebo_M-RVFV_RVFV||P0215	Phlebo_M	RVFV_RVFV		NC_002044	2778	TTCTCAGAAATTCCTCGGCAAGGGTTCTTGGGGGA	This publicationa
Phlebo_M-RVFV_RVFV||P0216	Phlebo_M	RVFV_RVFV		NC_002044	2795	GCAAGGGTTCTTGGGGGAGATCAGGTGCAATTCAG	This publicationa
Phlebo_M-SFNV_TOSV||P0217	Phlebo_M	SFNV_TOSV		NC_006320	2784	TGCCACCTAATGGGAGAATGTTGCTCCGACCGCTG	This publicationa
Phlebo_M-SFNV_TOSV||P0218	Phlebo_M	SFNV_TOSV		NC_006320	2801	ATGTTGCTCCGACCGCTGCCTCAAATGGAAAACCA	This publicationa
Phlebo_M-SFNV_TOSV||P0219	Phlebo_M	SFNV_TOSV		NC_006320	3052	ACTCCCGGAAATTCCCAATGGTTTTGATGGCTATGAGC	This publicationa
Phlebo_M-SFNV_TOSV||P0220	Phlebo_M	SFNV_TOSV		NC_006320	3165	TTCATGAAGCACGGGTCAGGAAGCTTGGCCATTAT	This publicationa
Phlebo_M-SFNV_TOSV||P0221	Phlebo_M	SFNV_TOSV		NC_006320	3248	GCGATGTCCAACAGAAGAGACAGCTATTCGGGCGT	This publicationa
Phlebo_M-SFNV_TOSV||P0222	Phlebo_M	SFNV_TOSV		NC_006320	3256	CAACAGAAGAGACAGCTATTCGGGCGTCACCCTCA	This publicationa
Phlebo_M-SFNV_TOSV||P0223	Phlebo_M	SFNV_TOSV		NC_006320	3273	ATTCGGGCGTCACCCTCATGTAAGATGGCTCCTAA	This publicationa
Phlebo_M-SFNV_TOSV||P0224	Phlebo_M	SFNV_TOSV		NC_006320	3296	GATGGCTCCTAACTTGATTGAGTACCAGCCTGAGA	This publicationa
Phlebo_M-SFSV_SFSV||P0225	Phlebo_M	SFSV_SFSV		U30500	2762	GTCTAAGTTCGAGAAGATGCCGTGGGGTCGCCGAG	This publicationa
Phlebo_M-SFSV_SFSV||P0226	Phlebo_M	SFSV_SFSV		U30500	2779	TGCCGTGGGGTCGCCGAGTGCAAAGGTGATGCTTG	This publicationa
Phlebo_M-SFSV_SFSV||P0227	Phlebo_M	SFSV_SFSV		U30500	2892	CATCGAACAGTGCGGAGGGGTTGGCTGTGCTTGCT	This publicationa
Phlebo_M-SFSV_SFSV||P0228	Phlebo_M	SFSV_SFSV		U30500	3181	GGAACCTTCTCCTTGGTTGATGAGGCCATGTCTATGG	This publicationa
Phlebo_M-SFSV_SFSV||P0229	Phlebo_M	SFSV_SFSV		U30500	3237	AGGGGAAATCAGGTGTTCCTCAGAGGCAGCTGCTC	This publicationa
Phlebo_M-SFSV_SFTV||P0230	Phlebo_M	SFSV_SFTV		NC_015411	2764	GTTTAAGCTCAAGAAGATGCCATGGGGTCGCCGAA	This publicationa
Phlebo_M-SFSV_SFTV||P0231	Phlebo_M	SFSV_SFTV		NC_015411	2781	TGCCATGGGGTCGCCGAATGCAAAGGTGATGCTTG	This publicationa
Phlebo_M-SFSV_SFTV||P0232	Phlebo_M	SFSV_SFTV		NC_015411	2798	ATGCAAAGGTGATGCTTGCCAGAGGTGGAACAACA	This publicationa
Phlebo_M-SFSV_SFTV||P0233	Phlebo_M	SFSV_SFTV		NC_015411	2894	CATCGAACAATGCGGAGGGGTTGGCTGTGCTTGCT	This publicationa
Phlebo_M-SFSV_SFTV||P0234	Phlebo_M	SFSV_SFTV		NC_015411	3235	TCCTAGGGGAAATTAGATGTTCTTCAGAAGCAGCCGC	This publicationa
Phlebo_M-SFSV_SFTV||P0235	Phlebo_M	SFSV_SFTV		NC_015411	3253	GTTCTTCAGAAGCAGCCGCTCTCACAGCTCACAAA	This publicationa
Phlebo_M-UUKV_UUKV||P0236	Phlebo_M	UUKV_UUKV		NC_005220	1780	TCCCCAGGGTAACCCATAGGTGCATAGGGACCAGG	This publicationa
Phlebo_M-UUKV_UUKV||P0237	Phlebo_M	UUKV_UUKV		NC_005220	1797	AGGTGCATAGGGACCAGGCGATGCCATCTCATGGG	This publicationa
Phlebo_M-UUKV_UUKV||P0238	Phlebo_M	UUKV_UUKV		NC_005220	1921	GCTGGAGCTACTGTGTTGAGCAGTGTGGCGGAGCC	This publicationa
Phlebo_M-UUKV_UUKV||P0239	Phlebo_M	UUKV_UUKV		NC_005220	2150	GATTAGCTTGTCTAGCGTGTCCCAACCGCCAGCCA	This publicationa
Phlebo_M-UUKV_UUKV||P0240	Phlebo_M	UUKV_UUKV		NC_005220	2310	CTGGCAGTCTCTAAGAGATGCATTAGCAGCGACTC	This publicationa
Phlebo_L-Phlebo_Generic|ALEV|P0241	Phlebo_L	Phlebo_Generic	ALEV	HM119401	2814	TGGGAGCAGAAGAAAGGATAGTGCAATCCATCATAGAAGC	This publicationa
Phlebo_L-Phlebo_Generic|ALEV|P0242	Phlebo_L	Phlebo_Generic	ALEV	HM119401	3005	TGGAATCAGGGGCACTTCGTAACAAAGTTTGCTCTCA	This publicationa
Phlebo_L-Phlebo_Generic|ARQV|P0243	Phlebo_L	Phlebo_Generic	ARQV	HM119404	2977	CAGACGATGCCAGAAAGTGGAATCAGGGTCATTTTGTAAC	This publicationa
Phlebo_L-Phlebo_Generic|ITAV|P0244	Phlebo_L	Phlebo_Generic	ITAV	HM119416	3008	TCTGGACATGCTCTACCTCTGATGATGCAAGGAAATGG	This publicationa
Phlebo_L-Phlebo_Generic|MCRV|P0245	Phlebo_L	Phlebo_Generic	MCRV	HM119419	2804	TGCACATCTGCCTCTTTAAGAAACAACAGCATGGTGG	This publicationa
Phlebo_L-Phlebo_Generic|NIQV|P0246	Phlebo_L	Phlebo_Generic	NIQV	HM119425	2060	TCTACACCAGAAGTCCCAAAACCTCATAAGATGCTTGGC	This publicationa
Phlebo_L-Phlebo_Generic|ORXV|P0247	Phlebo_L	Phlebo_Generic	ORXV	HM119434	2059	ATCCTTGCCAGAATTGCCAAAGCCGCATAAGATGT	This publicationa
Phlebo_L-Phlebo_Generic|SFTV|P0248	Phlebo_L	Phlebo_Generic	SFTV	NC_015412	2562	AGAGAGATTGGCAACCCTAAAAGCCACTAGTAACTTTGGG	This publicationa
Phlebo_L-Phlebo_Generic|SFTV|P0249	Phlebo_L	Phlebo_Generic	SFTV	NC_015412	2966	TGTGGACTACTGCTACATCAGACGATGCCAGAAAATGG	This publicationa
Phlebo_L-Phlebo_Generic|SRNV|P0250	Phlebo_L	Phlebo_Generic	SRNV	HM119428	2910	AGATAAAGATACCTGAAACGCATGGGATAAGGGCTCGAAA	This publicationa
Phlebo_L-CRUV_Clade|ALEV|P0251	Phlebo_L	CRUV_Clade	ALEV	HM119401	2932	CCACGGGATCAGAGCAAGAAAACACTGCAGAGGCC	This publicationa
Phlebo_L-CRUV_Clade|ARQV|P0252	Phlebo_L	CRUV_Clade	ARQV	HM119404	2052	TCTCTGCCAGAACTCCCAAAGCCTCATAAAATGTTATCTA	This publicationa
Phlebo_L-CRUV_Clade|ARQV|P0253	Phlebo_L	CRUV_Clade	ARQV	HM119404	2309	AGAGACTGAACCCTCTGCACTTTCAAGACTGTACAAGAAG	This publicationa
Phlebo_L-CRUV_Clade|ARQV|P0254	Phlebo_L	CRUV_Clade	ARQV	HM119404	2843	TATATCAAGGTCAATTGGCAGGTTCTTCCCGTCAGACAC	This publicationa
Phlebo_L-CRUV_Clade|CRUV|P0255	Phlebo_L	CRUV_Clade	CRUV	NC_015374	2045	TAATTATGGAAGGGTTCGTTTCTTTGCCAGAACTGCCAAA	This publicationa
Phlebo_L-CRUV_Clade|CRUV|P0256	Phlebo_L	CRUV_Clade	CRUV	NC_015374	2065	TCTTTGCCAGAACTGCCAAAACCACACAAAATGTTGTCA	This publicationa
Phlebo_L-CRUV_Clade|CRUV|P0257	Phlebo_L	CRUV_Clade	CRUV	NC_015374	2162	GAACAATGGAAAGAATATCTAGACATCCTTTTAGGCTGCA	This publicationa
Phlebo_L-CRUV_Clade|CRUV|P0258	Phlebo_L	CRUV_Clade	CRUV	NC_015374	2357	AGAAAATTATTGAACTAGAGCATCTATGCCCAACTGATGA	This publicationa
Phlebo_L-CRUV_Clade|CRUV|P0259	Phlebo_L	CRUV_Clade	CRUV	NC_015374	2535	TCAGATTATGAGGGAGATTAGTACCATCACTCTTGAAAAA	This publicationa
Phlebo_L-CRUV_Clade|ESCV|P0260	Phlebo_L	CRUV_Clade	ESCV	HM119410	2317	GGAAGAAACTGAACCCTCAGCATTGTCCAGGTTGTACA	This publicationa
Phlebo_L-CRUV_Clade|ITAV|P0261	Phlebo_L	CRUV_Clade	ITAV	HM119416	2706	TAAGATGTCAGAATTTGCAGCAACCGGGAAGACACTAGC	This publicationa
Phlebo_L-CRUV_Clade|ITAV|P0262	Phlebo_L	CRUV_Clade	ITAV	HM119416	2918	TTCCTTCCGACACGTTGTGCAATCCTGGCAATAAG	This publicationa
Phlebo_L-CRUV_Clade|JCNV|P0263	Phlebo_L	CRUV_Clade	JCNV	HM466934	2340	TATAGAATTAGAGCATCTGTGTCCAACTGATGATGTCTAT	This publicationa
Phlebo_L-CRUV_Clade|JCNV|P0264	Phlebo_L	CRUV_Clade	JCNV	HM466934	2518	ATGAGGGAGATTAGTACTATTACTCTCGAAAAGCTGGCAA	This publicationa
Phlebo_L-CRUV_Clade|JCNV|P0265	Phlebo_L	CRUV_Clade	JCNV	HM466934	2777	GGGAAATCTATGTCCTGGGTAGAGAAGGAAGAATAATTCA	This publicationa
Phlebo_L-CRUV_Clade|JCNV|P0266	Phlebo_L	CRUV_Clade	JCNV	HM466934	2797	AGAGAAGGAAGAATAATTCAATCCATAGTCGAGGCTATAT	This publicationa
Phlebo_L-CRUV_Clade|JCNV|P0267	Phlebo_L	CRUV_Clade	JCNV	HM466934	2837	CCAGATCAATTGGTAGGTTCTTTCCATCGGACACCCT	This publicationa
Phlebo_L-CRUV_Clade|JCNV|P0268	Phlebo_L	CRUV_Clade	JCNV	HM466934	2855	TCTTTCCATCGGACACCCTGTGCAATCCTGGCAAC	This publicationa
Phlebo_L-CRUV_Clade|JCNV|P0269	Phlebo_L	CRUV_Clade	JCNV	HM466934	2932	CACTGTAAAGGTGCTGTATGGACTTGCTCAACATCAGATG	This publicationa
Phlebo_L-CRUV_Clade|MCRV|P0270	Phlebo_L	CRUV_Clade	MCRV	HM119419	2605	ATCACTCTTGAGAAGCTGGCAACATTAAAGGCTAGCAGT	This publicationa
Phlebo_L-CRUV_Clade|MCRV|P0271	Phlebo_L	CRUV_Clade	MCRV	HM119419	2841	AGATAGGGAGATTTACGTCCTGGGCAGAGAAGAAAGAATA	This publicationa
Phlebo_L-CRUV_Clade|MCRV|P0272	Phlebo_L	CRUV_Clade	MCRV	HM119419	2861	TGGGCAGAGAAGAAAGAATAATCCAATCTATAGTCGAGGC	This publicationa
Phlebo_L-CRUV_Clade|MLDV|P0273	Phlebo_L	CRUV_Clade	MLDV	HM119422	2514	TTCTGCAACAAATAGACACTCAGATCATGAGAGAGATTAG	This publicationa
Phlebo_L-CRUV_Clade|MRMBV|P0274	Phlebo_L	CRUV_Clade	MRMBV	HM119422	2474	CATGGGAAGACCATATTAAGAAAGATCTACGGGCAGAACT	This publicationa
Phlebo_L-CRUV_Clade|MRMBV|P0275	Phlebo_L	CRUV_Clade	MRMBV	HM119422	2713	AGTCTTTGATGAGTGCATGAAATTCGTGGAGAGAAGAGGC	This publicationa
Phlebo_L-CRUV_Clade|MRMBV|P0276	Phlebo_L	CRUV_Clade	MRMBV	HM119422	2833	AATTCAATCCATAGTCGAGGCAATATCCAGATCAATTGGC	This publicationa
Phlebo_L-CRUV_Clade|MRMBV|P0277	Phlebo_L	CRUV_Clade	MRMBV	HM119422	2872	CAGGTTCTTTCCCTCGGACACCCTGTGCAATCCTG	This publicationa
Phlebo_L-CRUV_Clade|ORXV|P0278	Phlebo_L	CRUV_Clade	ORXV	HM119434	2926	AACTCATGGCATTAGAGCTAGGAAACACTGCAAGGGT	This publicationa
Phlebo_L-CRUV_Clade|TUAV|P0279	Phlebo_L	CRUV_Clade	TUAV	HM119431	2795	AGGGAGATATATGTGCTTGGTCCGGAAGAGAGAATTGTTC	This publicationa
Phlebo_L-CRUV_ALEV||P0280	Phlebo_L	CRUV_ALEV		HM119401	2043	TAGTGATGGAGGGGTTTGTCTCTAGCCCAGAGGTG	This publicationa
Phlebo_L-CRUV_ALEV||P0281	Phlebo_L	CRUV_ALEV		HM119401	2060	GTCTCTAGCCCAGAGGTGCCAAAGCCTCATAAAATGC	This publicationa
Phlebo_L-CRUV_ALEV||P0282	Phlebo_L	CRUV_ALEV		HM119401	2098	AGGGAAGCTACCCAAAGTTATGAGGTCAGAACTCCAAG	This publicationa
Phlebo_L-CRUV_ALEV||P0283	Phlebo_L	CRUV_ALEV		HM119401	2496	AGGTGTACGGCCACAATTTTATGAGCCAGATAGACAGT	This publicationa
Phlebo_L-CRUV_ALEV||P0284	Phlebo_L	CRUV_ALEV		HM119401	2854	TATATCGCGATCTATAGGTAGGTTCTTCCCTTCCGACACT	This publicationa
Phlebo_L-CRUV_ALEV||P0285	Phlebo_L	CRUV_ALEV		HM119401	2949	GAAAACACTGCAGAGGCCCCGTTTGGACTTGTTCA	This publicationa
Phlebo_L-CRUV_ARQV||P0286	Phlebo_L	CRUV_ARQV		HM119404	2032	TAATTATGGAGGGTTTTGTCTCTCTGCCAGAACTCCCAAA	This publicationa
Phlebo_L-CRUV_ARQV||P0287	Phlebo_L	CRUV_ARQV		HM119404	2190	AAAAAGCAGAGTCAGATAACGTGGTCAGGTCTATTCAACC	This publicationa
Phlebo_L-CRUV_ARQV||P0288	Phlebo_L	CRUV_ARQV		HM119404	2210	GTGGTCAGGTCTATTCAACCCACTGACTGGAAATTCACT	This publicationa
Phlebo_L-CRUV_ARQV||P0289	Phlebo_L	CRUV_ARQV		HM119404	2229	CCACTGACTGGAAATTCACTAAGGGATCTACAGCCTCTAA	This publicationa
Phlebo_L-CRUV_ARQV||P0290	Phlebo_L	CRUV_ARQV		HM119404	2507	GCAACAAATTGATACCCAGATTATGAGAGAGATAGGTTCA	This publicationa
Phlebo_L-CRUV_ARQV||P0291	Phlebo_L	CRUV_ARQV		HM119404	2706	TTTGACGAATGTATGAAGCTAGTAGAGAACCGTGGGAACA	This publicationa
Phlebo_L-CRUV_CRUV||P0292	Phlebo_L	CRUV_CRUV		NC_015374	2221	TCCTGGTCAGGGCTGTTCAATCCTTTAACTGGAAACT	This publicationa
Phlebo_L-CRUV_CRUV||P0293	Phlebo_L	CRUV_CRUV		NC_015374	2377	CATCTATGCCCAACTGATGACATCTATTTAGGATCAGGCG	This publicationa
Phlebo_L-CRUV_CRUV||P0294	Phlebo_L	CRUV_CRUV		NC_015374	2555	GTACCATCACTCTTGAAAAACTTGCAACATTGAAAGCTAG	This publicationa
Phlebo_L-CRUV_CRUV||P0295	Phlebo_L	CRUV_CRUV		NC_015374	2615	GGTATGACTATGAGAAGTGCAACAAAGAAGACTATCATCG	This publicationa
Phlebo_L-CRUV_CRUV||P0296	Phlebo_L	CRUV_CRUV		NC_015374	2735	AATTTGTGGAGAAAAGAGGCAACATGCACATCTGTCTTTT	This publicationa
Phlebo_L-CRUV_ESCV||P0297	Phlebo_L	CRUV_ESCV		HM119410	2182	GAAACCCTTTAGACTGCAAAAGAAACAGGGGCAAATCTCA	This publicationa
Phlebo_L-CRUV_ESCV||P0298	Phlebo_L	CRUV_ESCV		HM119410	2202	AGAAACAGGGGCAAATCTCATGGTCTGGACTGTTCA	This publicationa
Phlebo_L-CRUV_ESCV||P0299	Phlebo_L	CRUV_ESCV		HM119410	2220	CATGGTCTGGACTGTTCAATCCTTTGACAGGAAATGTGC	This publicationa
Phlebo_L-CRUV_ESCV||P0300	Phlebo_L	CRUV_ESCV		HM119410	2456	TTAAAGAAGTGCACCGACCATGGGAAAACAGTCTTGAGG	This publicationa
Phlebo_L-CRUV_ESCV||P0301	Phlebo_L	CRUV_ESCV		HM119410	2655	AAAAGGCCATAGTGAAAATGTCAGACTTTGCAGCTACAGG	This publicationa
Phlebo_L-CRUV_ESCV||P0302	Phlebo_L	CRUV_ESCV		HM119410	2935	TGGCATAAGAGCCAGGAAACATTGTAGAGGGCCAG	This publicationa
Phlebo_L-CRUV_ESCV||P0303	Phlebo_L	CRUV_ESCV		HM119410	2952	AACATTGTAGAGGGCCAGTATGGACCTGTTCAACATCT	This publicationa
Phlebo_L-CRUV_ITAV||P0304	Phlebo_L	CRUV_ITAV		HM119416	2081	TAATCATGGAGGGTTTTGTTTCGCTACCTGAGCTCCC	This publicationa
Phlebo_L-CRUV_ITAV||P0305	Phlebo_L	CRUV_ITAV		HM119416	2099	TTTCGCTACCTGAGCTCCCCAAACCCCATAAGATG	This publicationa
Phlebo_L-CRUV_ITAV||P0306	Phlebo_L	CRUV_ITAV		HM119416	2116	CCCAAACCCCATAAGATGTTGTCAAAATTGCCCGCT	This publicationa
Phlebo_L-CRUV_ITAV||P0307	Phlebo_L	CRUV_ITAV		HM119416	2134	TTGTCAAAATTGCCCGCTGTTTTAAGATCGGAGCTGC	This publicationa
Phlebo_L-CRUV_ITAV||P0308	Phlebo_L	CRUV_ITAV		HM119416	2232	ACTCCAGAAGAAACAGAGTCAGATCACTTGGTCGGGT	This publicationa
Phlebo_L-CRUV_ITAV||P0309	Phlebo_L	CRUV_ITAV		HM119416	2725	GCAACCGGGAAGACACTAGCGATAGAGGTGTTTGA	This publicationa
Phlebo_L-CRUV_ITAV||P0310	Phlebo_L	CRUV_ITAV		HM119416	2974	GGGATCAGAGCCAGGAAACATTGCAGGGGAGCAGT	This publicationa
Phlebo_L-CRUV_MLDV||P0311	Phlebo_L	CRUV_MLDV		HM119413	2061	TCTTTACCTGAGCTTCCAAAACCTCACAAGATGTTGTCCA	This publicationa
Phlebo_L-CRUV_MLDV||P0312	Phlebo_L	CRUV_MLDV		HM119413	2081	ACCTCACAAGATGTTGTCCAAGTTGCCAGCTGTCC	This publicationa
Phlebo_L-CRUV_MLDV||P0313	Phlebo_L	CRUV_MLDV		HM119413	2231	GTTCAACCCACTAACTGGAAATACACTTAGAGACTTACAG	This publicationa
Phlebo_L-CRUV_MLDV||P0314	Phlebo_L	CRUV_MLDV		HM119413	2328	CCCTCTGCACTCTCTAGGCTATACAAGAAAATTATAGAAC	This publicationa
Phlebo_L-CRUV_MLDV||P0315	Phlebo_L	CRUV_MLDV		HM119413	2506	AGAATTTCATGCAACAGGTAGACACCCAAATCATGAGAGA	This publicationa
Phlebo_L-CRUV_MLDV||P0316	Phlebo_L	CRUV_MLDV		HM119413	2546	AATTGGGTCTATAACCTTAGAGAAGTTGGCAACACTCAAA	This publicationa
Phlebo_L-CRUV_MLDV||P0317	Phlebo_L	CRUV_MLDV		HM119413	2680	TTGCTGCTTCAGGAAAAACACTAGCCATAGAGGTTTTCGA	This publicationa
Phlebo_L-CRUV_MLDV||P0318	Phlebo_L	CRUV_MLDV		HM119413	2954	TTGTAGAGGGGCTGTCTGGACATGCTCAACCTCAG	This publicationa
Phlebo_L-CRUV_NIQV||P0319	Phlebo_L	CRUV_NIQV		HM119425	2097	GCAAGCTGCCTAAGGTGTTAAGATCGGAACTCCAGG	This publicationa
Phlebo_L-CRUV_NIQV||P0320	Phlebo_L	CRUV_NIQV		HM119425	2175	CAGGTAAACCATTCAGGCTTCAAAAGAAAGGAGGGCA	This publicationa
Phlebo_L-CRUV_NIQV||P0321	Phlebo_L	CRUV_NIQV		HM119425	2193	TTCAAAAGAAAGGAGGGCAAATTTCATGGTCAGGCCT	This publicationa
Phlebo_L-CRUV_NIQV||P0322	Phlebo_L	CRUV_NIQV		HM119425	2230	TTTCAACCCCATAACTGGGATGGACTTGAAAGATGTTCAG	This publicationa
Phlebo_L-CRUV_NIQV||P0323	Phlebo_L	CRUV_NIQV		HM119425	2310	AAGAGGAGGAGACTGAACCGTCAGCATTATCTAGGCT	This publicationa
Phlebo_L-CRUV_NIQV||P0324	Phlebo_L	CRUV_NIQV		HM119425	2506	CAACTTTTTGCAGCAGGTTGACGCACAGATTACTAGAGAG	This publicationa
Phlebo_L-CRUV_NIQV||P0325	Phlebo_L	CRUV_NIQV		HM119425	2925	AGACTCATGGATTAAGGGCCAGGAAACACTGTAAGGG	This publicationa
Phlebo_L-CRUV_NIQV||P0326	Phlebo_L	CRUV_NIQV		HM119425	2943	CCAGGAAACACTGTAAGGGTTCTGTTTGGACCTGTTCC	This publicationa
Phlebo_L-CRUV_ORXV||P0327	Phlebo_L	CRUV_ORXV		HM119434	2040	TCATCATGGAAGGTTTCGTATCCTTGCCAGAATTGCCA	This publicationa
Phlebo_L-CRUV_ORXV||P0328	Phlebo_L	CRUV_ORXV		HM119434	2076	CAAAGCCGCATAAGATGTTGTCAAAGTTACCTGCAGTGC	This publicationa
Phlebo_L-CRUV_ORXV||P0329	Phlebo_L	CRUV_ORXV		HM119434	2195	CAGAAGAAACAAAGTCAGATTTCATGGTCGGGCATTTTCA	This publicationa
Phlebo_L-CRUV_ORXV||P0330	Phlebo_L	CRUV_ORXV		HM119434	2215	TTCATGGTCGGGCATTTTCAACCCTCTAACTGGTAGT	This publicationa
Phlebo_L-CRUV_ORXV||P0331	Phlebo_L	CRUV_ORXV		HM119434	2449	TTTCTTAAAGAAGTGTACGGATCACGGGAAGACTATACTG	This publicationa
Phlebo_L-CRUV_ORXV||P0332	Phlebo_L	CRUV_ORXV		HM119434	2569	ACTGGCAACTCTCAAAGCTAGCAGCAATTTTGACGAA	This publicationa
Phlebo_L-CRUV_ORXV||P0333	Phlebo_L	CRUV_ORXV		HM119434	2786	GGTGGGGATCGAGAAATTTATGTACTAGGGAGAGAAGAGA	This publicationa
Phlebo_L-CRUV_SRNV||P0334	Phlebo_L	CRUV_SRNV		HM119428	2059	GTCATTGCCAGAGCTGCCCAAACCTCATAAGATGC	This publicationa
Phlebo_L-CRUV_SRNV||P0335	Phlebo_L	CRUV_SRNV		HM119428	2096	TCAAAATTCCCAGCTGTCTTGAGATCTGAACTGCAAGTTT	This publicationa
Phlebo_L-CRUV_SRNV||P0336	Phlebo_L	CRUV_SRNV		HM119428	2216	ACTTGGTCTGGTTTGTTTAACCCCTTGACTGGGAATTCT	This publicationa
Phlebo_L-CRUV_SRNV||P0337	Phlebo_L	CRUV_SRNV		HM119428	2374	TCTATGTCCGACTAATGATGTGTATCTGGGATCAGGTGAC	This publicationa
Phlebo_L-CRUV_SRNV||P0338	Phlebo_L	CRUV_SRNV		HM119428	2453	CTGAAGAAGTGTGCAGATCACGGAAAGACCATCTTGAGA	This publicationa
Phlebo_L-CRUV_SRNV||P0339	Phlebo_L	CRUV_SRNV		HM119428	2811	TTGGCCGAGAGGAAAGAGTCATACAATCAATAGTTGAAGC	This publicationa
Phlebo_L-CRUV_SRNV||P0340	Phlebo_L	CRUV_SRNV		HM119428	2871	GGTTCTTCCCATCTGACACTTTATGCAATCCTGGCAAC	This publicationa
Phlebo_L-CRUV_SRNV||P0341	Phlebo_L	CRUV_SRNV		HM119428	2966	GTATGGACCTGCTCCACATCAGACGATGCAAGAAAATG	This publicationa
Phlebo_L-CRUV_TUAV||P0342	Phlebo_L	CRUV_TUAV		HM119431	2395	TTATTTGGGTGAAGGTGACCCTATTAACCCTAAGACTCAT	This publicationa
Phlebo_L-CRUV_TUAV||P0343	Phlebo_L	CRUV_TUAV		HM119431	2515	GCAGCAAATCGACACTCAAATTGTGAGGGAAATTAGCTCT	This publicationa
Phlebo_L-CRUV_TUAV||P0344	Phlebo_L	CRUV_TUAV		HM119431	2535	TTGTGAGGGAAATTAGCTCTATAACTTTAGAGAGGCTGGC	This publicationa
Phlebo_L-CRUV_TUAV||P0345	Phlebo_L	CRUV_TUAV		HM119431	2815	TCCGGAAGAGAGAATTGTTCAATCAGTAGTCGAAGCAATT	This publicationa
Phlebo_L-CRUV_TUAV||P0346	Phlebo_L	CRUV_TUAV		HM119431	2875	TTTTGCATCAGACACCTTGTGTAACCCTAGTAACAAGATG	This publicationa
Phlebo_L-CRUV_TUAV||P0347	Phlebo_L	CRUV_TUAV		HM119431	2934	GAATCAGAGCCAGAAAGCACTGCAAGGGTCCAGTC	This publicationa
Phlebo_L-HYSV_HYSV||P0348	Phlebo_L	HYSV_HYSV		HQ419226	2185	GGAGGGGAGGGTAGAGTGGGGAGGAACATTCCATG	This publicationa
Phlebo_L-HYSV_HYSV||P0349	Phlebo_L	HYSV_HYSV		HQ419226	2202	GGGGAGGAACATTCCATGCCATCTCAGGCCGGTCC	This publicationa
Phlebo_L-HYSV_HYSV||P0350	Phlebo_L	HYSV_HYSV		HQ419226	2423	CGGAGCTTCCTCAGAGCTGCTTGCTCATCTCTGGA	This publicationa
Phlebo_L-HYSV_HYSV||P0351	Phlebo_L	HYSV_HYSV		HQ419226	2622	ACCATAGGTCCAAACTGCTGGAGAAGATGGCCACA	This publicationa
Phlebo_L-HYSV_HYSV||P0352	Phlebo_L	HYSV_HYSV		HQ419226	2676	TGTGGTACATTGATGCTGTGGGCCAGGCATGGAAG	This publicationa
Phlebo_L-HYSV_HYSV||P0353	Phlebo_L	HYSV_HYSV		HQ419226	2710	GGCAGTTCTGGATGACGGGTGCATGCGAATCTGTC	This publicationa
Phlebo_L-HYSV_HYSV||P0354	Phlebo_L	HYSV_HYSV		HQ419226	2820	GGGTCGAGACCATGGCCAGGTGTGTCTGTGAGCTA	This publicationa
Phlebo_L-HYSV_HYSV||P0355	Phlebo_L	HYSV_HYSV		HQ419226	2854	AAGCCCACATGAGACTGTTGCCAACCCTAGGCTCA	This publicationa
Phlebo_L-RVFV_RVFV||P0356	Phlebo_L	RVFV_RVFV		NC_002043	2056	GTCTCGCCCCCAGAAATCCCAAAACCTCACAAGAT	This publicationa
Phlebo_L-RVFV_RVFV||P0357	Phlebo_L	RVFV_RVFV		NC_002043	2276	TCAGCTGTTGTTACAATGGTTACTTTAAAAATAAA	Wang et al., 2003b
Phlebo_L-RVFV_RVFV||P0358	Phlebo_L	RVFV_RVFV		NC_002043	2311	GAAGAAGAGACTGAGCCTTCGTCCCTTTCTGGGAT	Wang et al., 2003b
Phlebo_L-RVFV_RVFV||P0359	Phlebo_L	RVFV_RVFV		NC_002043	2440	AGTGTTTCCTACTTGAAGGAGGCTTGCAATCATGCTAAGC	This publicationa
Phlebo_L-RVFV_RVFV||P0360	Phlebo_L	RVFV_RVFV		NC_002043	2477	AGCTAGTCTTGAGGAGCCTCTATGGACAGAATTTCATGGA	This publicationa
Phlebo_L-RVFV_RVFV||P0361	Phlebo_L	RVFV_RVFV		NC_002043	2825	GAATTGTTCAATCGGTGGTGGAGACAATAGCCAGGTCC	This publicationa
Phlebo_L-SFNV_TOSV||P0362	Phlebo_L	SFNV_TOSV		NC_006319	2061	GTCACTCCCTGAAATTCCCAAGCCACACAAGATGTTG	This publicationa
Phlebo_L-SFNV_TOSV||P0363	Phlebo_L	SFNV_TOSV		NC_006319	2139	TCTAACCCACAGGCTATTCAGCACAATGCAGCGAA	This publicationa
Phlebo_L-SFNV_TOSV||P0364	Phlebo_L	SFNV_TOSV		NC_006319	2156	TCAGCACAATGCAGCGAATATCAGCCACCCCTTTC	This publicationa
Phlebo_L-SFNV_TOSV||P0365	Phlebo_L	SFNV_TOSV		NC_006319	2207	GAGGGAACATCCGCTGGAAGGGACTTTTCAATCCT	This publicationa
Phlebo_L-SFNV_TOSV||P0366	Phlebo_L	SFNV_TOSV		NC_006319	2364	AGAGCTAGAACATCTCCGACCCCCAACAGACACAT	This publicationa
Phlebo_L-SFNV_TOSV||P0367	Phlebo_L	SFNV_TOSV		NC_006319	2849	AGGCCATAGCGCGGGCAATTGGAAGGTTTTTCGAC	This publicationa
Phlebo_L-SFNV_TOSV||P0368	Phlebo_L	SFNV_TOSV		NC_006319	2942	GAGCCAAAAGAAGGTGTGGTCGATCTGTCTGGACT	This publicationa
Phlebo_L-SFNV_TOSV||P0369	Phlebo_L	SFNV_TOSV		NC_006319	2959	GGTCGATCTGTCTGGACTTGTGCCACCTCAGATGA	This publicationa
Phlebo_L-SFSV_SFTV||P0370	Phlebo_L	SFSV_SFTV		NC_015412	2039	TCATGATGGAGGGTTTTGTCTCACAGCCTGAAATCCC	This publicationa
Phlebo_L-SFSV_SFTV||P0371	Phlebo_L	SFSV_SFTV		NC_015412	2232	TAATCCCTTCTCGGGGAGACCCACTAAGGAGCTTC	This publicationa
Phlebo_L-SFSV_SFTV||P0372	Phlebo_L	SFSV_SFTV		NC_015412	2679	TGCCAGAGAGGGGAAGGCACTTGCAATTGAGAAAT	This publicationa
Phlebo_L-SFSV_SFTV||P0373	Phlebo_L	SFSV_SFTV		NC_015412	2894	GCAACCCAGCAAACAAGATGAAGATCCCAGAAAGTCA	This publicationa
Phlebo_L-SFSV_SFTV||P0374	Phlebo_L	SFSV_SFTV		NC_015412	2929	CATGGGAGGAGGGCCAGGTCTCATTGTAAAGGTCC	This publicationa
Phlebo_L-UUKV_UUKV||P0375	Phlebo_L	UUKV_UUKV		NC_005214	2214	CAGCCAACTGGACAGGCATGTTCAACTGGGTCACA	This publicationa
Phlebo_L-UUKV_UUKV||P0376	Phlebo_L	UUKV_UUKV		NC_005214	2348	ATGTACAAGAAGATACTGGAGTATGAGGACAAGCACCCCG	This publicationa
Phlebo_L-UUKV_UUKV||P0377	Phlebo_L	UUKV_UUKV		NC_005214	2385	CCGGAAGGTACACCTACCTAGGGCTTGGGGACCCT	This publicationa
Phlebo_L-UUKV_UUKV||P0378	Phlebo_L	UUKV_UUKV		NC_005214	2533	TTCTCGAGATATTGTGGATGCCATTGCCAGCTTGGA	This publicationa
Phlebo_L-UUKV_UUKV||P0379	Phlebo_L	UUKV_UUKV		NC_005214	2943	TTAGGGCTGTCAAGACATGTGGCATTCATCATGAAACAGT	This publicationa
Phlebo_L-UUKV_UUKV||P0380	Phlebo_L	UUKV_UUKV		NC_005214	2981	GTGGCGACATCAGACGATGCTGCCAAATGGAATCA	This publicationa
Phlebo_L-UUKV_UUKV||P0381	Phlebo_L	UUKV_UUKV		NC_005214	2998	TGCTGCCAAATGGAATCAGTGCCATCATGTCACGA	This publicationa
Ortho_S-ANV_ANAV||O0001	Ortho_S	ANV_ANAV		FJ660415	244	AAGTCAAATTTGGCACGCTTCAACTTGAGATCATCAATAC	This publicationa
Ortho_S-ANV_ANAV||O0002	Ortho_S	ANV_ANAV		FJ660415	363	AAATCCCTTCGACTTTGGGAAGCCCTAACATTGGATCA	This publicationa
Ortho_S-ANV_ANAV||O0003	Ortho_S	ANV_ANAV		FJ660415	422	GATCATCATGCCATTAGCAGAAAAAGCTGGAGTCACTTGG	This publicationa
Ortho_S-ANV_ANAV||O0004	Ortho_S	ANV_ANAV		FJ660415	442	AAAAAGCTGGAGTCACTTGGGATAATGCCGGATCTGT	This publicationa
Ortho_S-ANV_ANAV||O0005	Ortho_S	ANV_ANAV		FJ660415	460	GGGATAATGCCGGATCTGTTGAGATGTACCTAGGTTTTGC	This publicationa
Ortho_S-ANV_ANAV||O0006	Ortho_S	ANV_ANAV		FJ660415	480	GAGATGTACCTAGGTTTTGCTCCAGGTGCTGAGTTCT	This publicationa
Ortho_S-ANV_ANBV||O0007	Ortho_S	ANV_ANBV		FJ660417	304	CGAATGATGTGACACTCCACAGGGCATCCGCATAT	This publicationa
Ortho_S-ANV_ANBV||O0008	Ortho_S	ANV_ANBV		FJ660417	356	TGAACTTTACCGGGAGGGCCAAGCTGATTTCCAAG	This publicationa
Ortho_S-ANV_ANBV||O0009	Ortho_S	ANV_ANBV		FJ660417	427	AGGTTGCTGGTGTTCAATTCAAGCCGGAAGTGCCA	This publicationa
Ortho_S-ANV_ANBV||O0010	Ortho_S	ANV_ANBV		FJ660417	462	CCAGAGCTTTATATTGGTTTTGCCCCTGGTGCGGA	This publicationa
Ortho_S-ANV_ANBV||O0011	Ortho_S	ANV_ANBV		FJ660417	479	TTTTGCCCCTGGTGCGGAATTCTTCATGAAGCTCT	This publicationa
Ortho_S-ANV_ANBV||O0012	Ortho_S	ANV_ANBV		FJ660417	551	AAAGAAAGGGCAAATGCAGCCTGAATTCCTAGCTAAGAGC	This publicationa
Ortho_S-APEUV_APEUV||O0013	Ortho_S	APEUV_APEUV		FJ859037	194	TCTTCCTCCGTGCGAATGAGGCTAAACAGAAGCTC	This publicationa
Ortho_S-APEUV_APEUV||O0014	Ortho_S	APEUV_APEUV		FJ859037	211	GAGGCTAAACAGAAGCTCCGTAAGAGTTCGGCAAAGC	This publicationa
Ortho_S-APEUV_APEUV||O0015	Ortho_S	APEUV_APEUV		FJ859037	229	CGTAAGAGTTCGGCAAAGCTCGCTAACCTTAAATTTGGC	This publicationa
Ortho_S-APEUV_APEUV||O0016	Ortho_S	APEUV_APEUV		FJ859037	287	TTAATAACCATTACCCTGCCAACACAGCAAATACGGTCGC	This publicationa
Ortho_S-APEUV_APEUV||O0017	Ortho_S	APEUV_APEUV		FJ859037	307	AACACAGCAAATACGGTCGCTGATGGTGAGCTAACT	This publicationa
Ortho_S-APEUV_APEUV||O0018	Ortho_S	APEUV_APEUV		FJ859037	465	GGCACAGTCAGCAAAAATATACTTAGCCTTCTTCCCTGGA	This publicationa
Ortho_S-BUNV_Clade|BATV|O0019	Ortho_S	BUNV_Clade	BATV	AB257762	410	AAATTGTTAATCCACTTGCAGAGAAAAATGGCATAACCTG	This publicationa
Ortho_S-BUNV_Clade|BIRV|O0020	Ortho_S	BUNV_Clade	BIRV	AM711131	618	AAAAGACAATGCGGCAGCGCTATATGGGGTTAGAAGC	This publicationa
Ortho_S-BUNV_Clade|BIRV|O0021	Ortho_S	BUNV_Clade	BIRV	AM711131	656	TCCACTTGGACAGTTAGTAAAGTCTCAGAAGTTCAGAGTG	This publicationa
Ortho_S-BUNV_Clade|BIRV|O0022	Ortho_S	BUNV_Clade	BIRV	AM711131	676	AGTCTCAGAAGTTCAGAGTGCTTTAACAGTTGTCTCAAGC	This publicationa
Ortho_S-BUNV_Clade|CVV|O0023	Ortho_S	BUNV_Clade	CVV	X73465	595	CTAAGTACTTGGAGAAGACAATGCGCCAGAGGTATATGGG	This publicationa
Ortho_S-BUNV_Clade|CVV|O0024	Ortho_S	BUNV_Clade	CVV	X73465	633	GGGCTAGAAGCGTCAACCTGGACAATCAGTAAAGT	This publicationa
Ortho_S-BUNV_Clade|CVV|O0025	Ortho_S	BUNV_Clade	CVV	X73465	669	AATGAAGTTCAGGCTGCCCTTACAGTGGTTTCTGGG	This publicationa
Ortho_S-BUNV_Clade|FSV|O0026	Ortho_S	BUNV_Clade	FSV	EU564829	532	GAACATTCAAGTTTTATCCACTGGCAATCGGAATTTACAA	This publicationa
Ortho_S-BUNV_Clade|FSV|O0027	Ortho_S	BUNV_Clade	FSV	EU564829	552	CTGGCAATCGGAATTTACAAAGTCCAGAGAAAAGAAATGG	This publicationa
Ortho_S-BUNV_Clade|ILEV|O0028	Ortho_S	BUNV_Clade	ILEV	AM709780	176	ACCAATGGGCTTAACTACGACCACATACGAATCTTCT	This publicationa
Ortho_S-BUNV_Clade|ILEV|O0029	Ortho_S	BUNV_Clade	ILEV	AM709780	384	CCAGGTACCTACTTGAGAAGATGCTTAAAGTCAGTGAACC	This publicationa
Ortho_S-BUNV_Clade|ILEV|O0030	Ortho_S	BUNV_Clade	ILEV	AM709780	501	AAGTTTACCTCTCTTTCTTCCCTGGCTCTGAGATGTGC	This publicationa
Ortho_S-BUNV_Clade|MAGV|O0031	Ortho_S	BUNV_Clade	MAGV	M28380	554	GCTATCGGAATTTACAAGGTTCAGAAGAAGGAAATGGAAC	This publicationa
Ortho_S-BUNV_Clade|MAGV|O0032	Ortho_S	BUNV_Clade	MAGV	M28380	614	ATGCGACAGAGGTACATGGGTCTTGAAGCAGCTAC	This publicationa
Ortho_S-BUNV_Clade|MAGV|O0033	Ortho_S	BUNV_Clade	MAGV	M28380	706	AGGTTGGAAGAAAACTAATGTCAGTGCTGCGGCCA	This publicationa
Ortho_S-BUNV_Clade|MBOV|O0034	Ortho_S	BUNV_Clade	MBOV	AY593727	156	TCCACACCAATGGGCTTAACTACGACTACATACGAATC	This publicationa
Ortho_S-BUNV_Clade|MBOV|O0035	Ortho_S	BUNV_Clade	MBOV	AY593727	368	GCCAGGTACCTACTTGAGAAGATGCTAAAAGTCAGTGA	This publicationa
Ortho_S-BUNV_Clade|MBOV|O0036	Ortho_S	BUNV_Clade	MBOV	AY593727	664	GGCAGAAGTACAATCAGCCTTAACAGTGGTCTCTGGC	This publicationa
Ortho_S-BUNV_Clade|MBOV|O0037	Ortho_S	BUNV_Clade	MBOV	AY593727	672	TACAATCAGCCTTAACAGTGGTCTCTGGCTTGGGT	This publicationa
Ortho_S-BUNV_Clade|MDV|O0038	Ortho_S	BUNV_Clade	MDV	X73469	501	TCTCATTCTTTCCAGGCTCAGAGATGTTTTTGGGCATATT	This publicationa
Ortho_S-BUNV_Clade|MDV|O0039	Ortho_S	BUNV_Clade	MDV	X73469	541	CAAATTCTACCCATTGGCTATTGGTATTTACAAGGTTCAG	This publicationa
Ortho_S-BUNV_Clade|MDV|O0040	Ortho_S	BUNV_Clade	MDV	X73469	694	AGTTGTTTCTGGCCTTGGCTGGAAGAAAACTAATGTTAGT	This publicationa
Ortho_S-BUNV_Clade|NDV|O0041	Ortho_S	BUNV_Clade	NDV	AM709781	650	TCCAGTTGGACAGTTAGCAAATTGACAGAAGTTCAGTCTG	This publicationa
Ortho_S-BUNV_Clade|NOLAV|O0042	Ortho_S	BUNV_Clade	NOLAV	AM711134	656	TCAACTTGGACTGTTAGCAAATTGACAGAAGTTCAGTCTG	This publicationa
Ortho_S-BUNV_Clade|NOLAV|O0043	Ortho_S	BUNV_Clade	NOLAV	AM711134	678	TGACAGAAGTTCAGTCTGCATTAACAGTTGTCTCAGGCT	This publicationa
Ortho_S-BUNV_Clade|NOLAV|O0044	Ortho_S	BUNV_Clade	NOLAV	AM711134	687	TTCAGTCTGCATTAACAGTTGTCTCAGGCTTAGGC	This publicationa
Ortho_S-BUNV_Clade|NORV|O0045	Ortho_S	BUNV_Clade	NORV	X73470	372	GCCAGGTACTTACTTGAGAAGATACTGAAAGTGAGCGA	This publicationa
Ortho_S-BUNV_Clade|NORV|O0046	Ortho_S	BUNV_Clade	NORV	X73470	376	GGTACTTACTTGAGAAGATACTGAAAGTGAGCGAACCAGA	This publicationa
Ortho_S-BUNV_Clade|NORV|O0047	Ortho_S	BUNV_Clade	NORV	X73470	667	TCAATGAAGTCCAAGCTGCACTCACAGTTGTTTCTGG	This publicationa
Ortho_S-BUNV_Clade|NRIV|O0048	Ortho_S	BUNV_Clade	NRIV	AY593729	600	GACTAGAAGCAGCAACTTGGACTGTTAGTAAATTGACAGA	This publicationa
Ortho_S-BUNV_Clade|NRIV|O0049	Ortho_S	BUNV_Clade	NRIV	AY593729	640	AGTTCAGTCTGCATTAACAGTTGTCTCCAGCTTGGGT	This publicationa
Ortho_S-BUNV_Clade|NRIV|O0050	Ortho_S	BUNV_Clade	NRIV	AY593729	658	AGTTGTCTCCAGCTTGGGTTGGAAGAAAACTAATGTTAGT	This publicationa
Ortho_S-BUNV_Clade|NRIV|O0051	Ortho_S	BUNV_Clade	NRIV	AY593729	668	AGCTTGGGTTGGAAGAAAACTAATGTTAGTGCAGCT	This publicationa
Ortho_S-BUNV_Clade|POTV|O0052	Ortho_S	BUNV_Clade	POTV	AY729652	540	GCAATTGGGATCTACAAAGTCCAGCGGAAAGAGATGGA	This publicationa
Ortho_S-BUNV_Clade|SHOV|O0053	Ortho_S	BUNV_Clade	SHOV	EU564831	541	GGGACCTTTAAATTCTACCCATTGGCAATTGGAATCTACA	This publicationa
Ortho_S-BUNV_Clade|SHOV|O0054	Ortho_S	BUNV_Clade	SHOV	EU564831	693	GGCTCTAACAGTTGTTTCAGGCTTAGGATGGAAGAAAACT	This publicationa
Ortho_S-BUNV_Clade|TSV|O0055	Ortho_S	BUNV_Clade	TSV	FJ943505	661	GCAAGGTTAATGAAGTCCAGTCTGCACTCACAGTAGTTTC	This publicationa
Ortho_S-BUNV_BATV||O0056	Ortho_S	BUNV_BATV		AB257762	350	GGTACTTACTTGAGAAGATTCTGAAAGTGAGTGACCCGG	This publicationa
Ortho_S-BUNV_BATV||O0057	Ortho_S	BUNV_BATV		AB257762	452	CAGATGGGGAGGAGGTTTACCTCTCATTCTTTCCAG	This publicationa
Ortho_S-BUNV_BATV||O0058	Ortho_S	BUNV_BATV		AB257762	581	AGAAGACCATGCGCCAAAGGTATATGGGTTTGGAA	This publicationa
Ortho_S-BUNV_BATV||O0059	Ortho_S	BUNV_BATV		AB257762	605	TGGGTTTGGAAGCATCAACTTGGACAGTTAGTAAACT	This publicationa
Ortho_S-BUNV_BATV||O0060	Ortho_S	BUNV_BATV		AB257762	658	GCATTAACTGTGGTATCAGGACTTGGGTGGAAAAAGACAA	This publicationa
Ortho_S-BUNV_BOZOV||O0061	Ortho_S	BUNV_BOZOV		AM711132	366	TCTTTTGTGGATTCCTTGCCAAGTCCTTACTTGAAAAGAT	This publicationa
Ortho_S-BUNV_BOZOV||O0062	Ortho_S	BUNV_BOZOV		AM711132	373	TGGATTCCTTGCCAAGTCCTTACTTGAAAAGATGCT	This publicationa
Ortho_S-BUNV_BOZOV||O0063	Ortho_S	BUNV_BOZOV		AM711132	400	AAAGATGCTGAAGGTCAGTGCACCGGAGAAATTGAT	This publicationa
Ortho_S-BUNV_BOZOV||O0064	Ortho_S	BUNV_BOZOV		AM711132	545	ACATTTCATTTCTACCCTTTGCCAATTGGAATCTACCAAG	This publicationa
Ortho_S-BUNV_BOZOV||O0065	Ortho_S	BUNV_BOZOV		AM711132	582	AAGGGCTCCGCAGAGACTTGGAACCAAAATACTTTGG	This publicationa
Ortho_S-BUNV_BOZOV||O0066	Ortho_S	BUNV_BOZOV		AM711132	613	CTTTGGGAAAACACTGCGGCTGATGTACATGGGAC	This publicationa
Ortho_S-BUNV_BOZOV||O0067	Ortho_S	BUNV_BOZOV		AM711132	655	ATCATCCTGGACTGTGAGTAAATTGACTGAAGGGCAGT	This publicationa
Ortho_S-BUNV_BOZOV||O0068	Ortho_S	BUNV_BOZOV		AM711132	686	GGGCAGTCTGCACTGACAGTTGTCTCTGGCTTAGG	This publicationa
Ortho_S-BUNV_CVV||O0069	Ortho_S	BUNV_CVV		X73465	460	AGAATGGAATAACCTGGTCTGATGGCGAAGAGGTT	This publicationa
Ortho_S-BUNV_CVV||O0070	Ortho_S	BUNV_CVV		X73465	547	ACCCTCTGGCAATAGGAATTTACAAAGTTCAGAGGAAAG	This publicationa
Ortho_S-BUNV_CVV||O0071	Ortho_S	BUNV_CVV		X73465	591	GAACCTAAGTACTTGGAGAAGACAATGCGCCAGAG	This publicationa
Ortho_S-BUNV_FSV||O0072	Ortho_S	BUNV_FSV		EU564829	629	CATGGGCTTGGAAGCATCAACATGGACAGTCAGCA	This publicationa
Ortho_S-BUNV_FSV||O0073	Ortho_S	BUNV_FSV		EU564829	646	CAACATGGACAGTCAGCAAAGTGAATGAGGTTCAGTCTG	This publicationa
Ortho_S-BUNV_FSV||O0074	Ortho_S	BUNV_FSV		EU564829	665	AGTGAATGAGGTTCAGTCTGCTCTGACGGTAGTTTCAG	This publicationa
Ortho_S-BUNV_FSV||O0075	Ortho_S	BUNV_FSV		EU564829	684	GCTCTGACGGTAGTTTCAGGACTTGGATGGAAGAAAACA	This publicationa
Ortho_S-BUNV_GERV||O0076	Ortho_S	BUNV_GERV		M19420	178	CTGCCAGGGGTTACGCTTGACCAAATTCGCATCTT	This publicationa
Ortho_S-BUNV_GERV||O0077	Ortho_S	BUNV_GERV		M19420	380	ACCTTGCCCGGTACCTACTTGGAAAGTACCTTGCA	This publicationa
Ortho_S-BUNV_GERV||O0078	Ortho_S	BUNV_GERV		M19420	474	GAATGGCATCACATGGGAGAGCGGGCCAGAAGTCT	This publicationa
Ortho_S-BUNV_GERV||O0079	Ortho_S	BUNV_GERV		M19420	491	AGAGCGGGCCAGAAGTCTACCTGTCCTTCTTCCCA	This publicationa
Ortho_S-BUNV_GERV||O0080	Ortho_S	BUNV_GERV		M19420	640	TACCTTGGCATTGATGCTCAGACATGGACAACAACTAAGC	This publicationa
Ortho_S-BUNV_GERV||O0081	Ortho_S	BUNV_GERV		M19420	679	CTTGGAGAAGTGGAAGCAGCTTTAAAAGTAGTCTCAGGGC	This publicationa
Ortho_S-BUNV_ILEV||O0082	Ortho_S	BUNV_ILEV		AM709780	554	TTCTACCCCATGGCAATTGAATTCTACCAAGTCCAACGC	This publicationa
Ortho_S-BUNV_ILEV||O0083	Ortho_S	BUNV_ILEV		AM709780	627	TGAAGCAAAGATCCTTGGGACTAGAACCTTCAACCT	This publicationa
Ortho_S-BUNV_ILEV||O0084	Ortho_S	BUNV_ILEV		AM709780	633	AAAGATCCTTGGGACTAGAACCTTCAACCTGGACCATC	This publicationa
Ortho_S-BUNV_ILEV||O0085	Ortho_S	BUNV_ILEV		AM709780	669	TCAGCCAATTGGTGAAGTTACAATCAGCCCTAACAGTGG	This publicationa
Ortho_S-BUNV_MDV||O0086	Ortho_S	BUNV_MDV		X73469	388	TGAGAAAATATTGAAAGTGAGTGAACCAGAGAAGCTCCTG	This publicationa
Ortho_S-BUNV_MDV||O0087	Ortho_S	BUNV_MDV		X73469	408	GTGAACCAGAGAAGCTCCTGATCAAATCAAAAATCATAAA	This publicationa
Ortho_S-BUNV_MDV||O0088	Ortho_S	BUNV_MDV		X73469	546	TCTACCCATTGGCTATTGGTATTTACAAGGTTCAGCG	This publicationa
Ortho_S-BUNV_MDV||O0089	Ortho_S	BUNV_MDV		X73469	621	GTCAGAAGTATATGAACATGGATGCCGCTACGTGGACT	This publicationa
Ortho_S-BUNV_MDV||O0090	Ortho_S	BUNV_MDV		X73469	641	GATGCCGCTACGTGGACTGTGACTCAAGTCAGTGA	This publicationa
Ortho_S-BUNV_MDV||O0091	Ortho_S	BUNV_MDV		X73469	659	GTGACTCAAGTCAGTGAGGTTCAAGCAGCTCTTAC	This publicationa
Ortho_S-BUNV_MDV||O0092	Ortho_S	BUNV_MDV		X73469	676	GGTTCAAGCAGCTCTTACAGTTGTTTCTGGCCTTGG	This publicationa
Ortho_S-BUNV_MDV||O0093	Ortho_S	BUNV_MDV		X73469	681	AAGCAGCTCTTACAGTTGTTTCTGGCCTTGGCTGG	This publicationa
Ortho_S-BUNV_NOLAV||O0094	Ortho_S	BUNV_NOLAV		AM711134	485	TGGAAAGATGGAGAGGAAGTTTACTTATCATTCTTCCCGG	This publicationa
Ortho_S-BUNV_NOLAV||O0095	Ortho_S	BUNV_NOLAV		AM711134	515	TTCTTCCCGGGTTCAGAAATGTTCTTAGGAACTTTCAAA	This publicationa
Ortho_S-BUNV_NOLAV||O0096	Ortho_S	BUNV_NOLAV		AM711134	632	CAGCGGTATATGGGGCTAGAAGCATCAACTTGGAC	This publicationa
Ortho_S-BUNV_TSV||O0097	Ortho_S	BUNV_TSV		FJ943505	492	GTGTACCTGTCATTCTTTCCTGGATCGGAAATGTTCCTTG	This publicationa
Ortho_S-BUNV_TSV||O0098	Ortho_S	BUNV_TSV		FJ943505	681	TCTGCACTCACAGTAGTTTCTGGCCTAGGCTGGAA	This publicationa
Ortho_S-BUNV_TSV||O0099	Ortho_S	BUNV_TSV		FJ943505	698	TTCTGGCCTAGGCTGGAAAAAGACAAATGTCAGTGC	This publicationa
Ortho_S-BWAV_BWAV||O0100	Ortho_S	BWAV_BWAV		EU564827	166	AACTATCCAGGGGCACTCAATACAAATACCGCTAGGAC	This publicationa
Ortho_S-BWAV_BWAV||O0101	Ortho_S	BWAV_BWAV		EU564827	358	CACAGAATTTCAGGATATTTAGCAAGATGGATTTTGGAGG	This publicationa
Ortho_S-BWAV_BWAV||O0102	Ortho_S	BWAV_BWAV		EU564827	518	CTGGCACAGAGATGTTTTTGGAACCATTCAAATTCTATCC	This publicationa
Ortho_S-BWAV_PGAV||O0103	Ortho_S	BWAV_PGAV		EU564828	168	ACAACCATCCAGGGGCGCTTAATATCACTACAGCT	This publicationa
Ortho_S-BWAV_PGAV||O0104	Ortho_S	BWAV_PGAV		EU564828	553	GTTCTTTCCACTTGCAATTGGAATCTACCGCGTTAAGCA	This publicationa
Ortho_S-BWAV_PGAV||O0105	Ortho_S	BWAV_PGAV		EU564828	572	GGAATCTACCGCGTTAAGCATAAAATGATGGATGCCCAA	This publicationa
Ortho_S-CARV_Clade|CARV|O0106	Ortho_S	CARV_Clade	CARV	DQ188977	392	GTATTACCTGGAGTGACGGGGTGGGAATGTACCTTG	This publicationa
Ortho_S-CARV_Clade|CARV|O0107	Ortho_S	CARV_Clade	CARV	DQ188977	410	GGGTGGGAATGTACCTTGCCTTCTTGCCGGGTGCT	This publicationa
Ortho_S-CARV_Clade|CARV|O0108	Ortho_S	CARV_Clade	CARV	DQ188977	501	GCGAAGGTGGTCCATGGACCCAAATTGTCTTGAGA	This publicationa
Ortho_S-CARV_Clade|CARV|O0109	Ortho_S	CARV_Clade	CARV	DQ188977	65	CTTACCTCAGATTTGAGAGTGACTACGGTTCCCAATTGGA	This publicationa
Ortho_S-CARV_Clade|MURV|O0110	Ortho_S	CARV_Clade	MURV	DQ188973	283	CTATCAGGTTACCTATCCAGATGGGCTTTATATCTGATCC	This publicationa
Ortho_S-CARV_Clade|MURV|O0111	Ortho_S	CARV_Clade	MURV	DQ188973	393	TATTACCTGGAGTGACGGGGTGGGCATGTACCTCG	This publicationa
Ortho_S-CARV_Clade|MURV|O0112	Ortho_S	CARV_Clade	MURV	DQ188973	427	GCCTTCTTGCCGGGCGCTGAGATGTTTATGTCTAC	This publicationa
Ortho_S-CARV_Clade|MURV|O0113	Ortho_S	CARV_Clade	MURV	DQ188973	85	GATTACGGGTCCCAATTGGAGTCCGCTATCGTTCG	This publicationa
Ortho_S-CARV_Clade|ORIV|O0114	Ortho_S	CARV_Clade	ORIV	DQ188946	381	GGCTCTATATCTGATCCGTCCAAGCCCTGAGTCTGA	This publicationa
Ortho_S-CARV_Clade|ORIV|O0115	Ortho_S	CARV_Clade	ORIV	DQ188946	416	ATATTGGTCTGGTTCGGTCTACTTTCATCGTACCTCTTGC	This publicationa
Ortho_S-CARV_Clade|ORIV|O0116	Ortho_S	CARV_Clade	ORIV	DQ188946	473	CCTGGAGTGACGGGGTGGAAATGTACCTCGCCTTC	This publicationa
Ortho_S-CARV_Clade|RESV|O0117	Ortho_S	CARV_Clade	RESV	DQ188956	364	TTACTTAGCAAGATGGGCTTTATATCTGATACGGCCTAGC	This publicationa
Ortho_S-CARV_Clade|RESV|O0118	Ortho_S	CARV_Clade	RESV	DQ188956	511	GGGAGCTGAGATGTTTATGTCAACTTTCGCATTCTACCCG	This publicationa
Ortho_S-CARV_Clade|RESV|O0119	Ortho_S	CARV_Clade	RESV	DQ188956	571	GGTACGAAGGTGGTCCATGGACCCTAACTGCCTTG	This publicationa
Ortho_S-CARV_Clade|RESV|O0120	Ortho_S	CARV_Clade	RESV	DQ188956	605	GAGAAAGCAATTTGGCAGCGCTACATGGGAATAGGC	This publicationa
Ortho_S-CARV_OSSAV||O0121	Ortho_S	CARV_OSSAV		DQ188954	338	TACGGACTCACGTTGCATCGCATATCCGGTTACTT	This publicationa
Ortho_S-CARV_OSSAV||O0122	Ortho_S	CARV_OSSAV		DQ188954	355	TCGCATATCCGGTTACTTGGCGAGATGGGCTTTGT	This publicationa
Ortho_S-CARV_OSSAV||O0123	Ortho_S	CARV_OSSAV		DQ188954	449	CCGCTAGCCGAAGAAAACGGTATTACATGGCGTGA	This publicationa
Ortho_S-CARV_OSSAV||O0124	Ortho_S	CARV_OSSAV		DQ188954	577	GCGACGATGGTCTATGGACCCGAACTGCCTGGAGA	This publicationa
Ortho_S-CARV_VINV||O0125	Ortho_S	CARV_VINV		DQ188958	175	GGTGGCCGCTGTCGTCCGAGTCTTCTACATCAACG	This publicationa
Ortho_S-CARV_VINV||O0126	Ortho_S	CARV_VINV		DQ188958	340	TCTCACGATCCACCGGATTTCGGGTTACTTCTCGA	This publicationa
Ortho_S-CARV_VINV||O0127	Ortho_S	CARV_VINV		DQ188958	377	TGGGCCTTGTATCTAATAGCGACTAACCCTGAGTCAGA	This publicationa
Ortho_S-CARV_VINV||O0128	Ortho_S	CARV_VINV		DQ188958	396	CGACTAACCCTGAGTCAGATATCGCTCTGGTCCGA	This publicationa
Ortho_S-CARV_VINV||O0129	Ortho_S	CARV_VINV		DQ188958	413	GATATCGCTCTGGTCCGATCAACTTTTGTCGTGCCA	This publicationa
Ortho_S-CEV_Clade|CEV|O0130	Ortho_S	CEV_Clade	CEV	U12797	385	GTCCTAGAGCAATACAAAGAAAATGAAGATGAATCTCAGA	This publicationa
Ortho_S-CEV_Clade|CHAV|O0131	Ortho_S	CEV_Clade	CHAV	EU479697	383	TCATCAACCCGATTGCTGAGTCAAATGGAGTGAGATGG	This publicationa
Ortho_S-CEV_Clade|CHAV|O0132	Ortho_S	CEV_Clade	CHAV	EU479697	170	CTCTCGCACGTAAGCCAGAGAAGAAGGCAAGTCCT	This publicationa
Ortho_S-CEV_Clade|CHAV|O0133	Ortho_S	CEV_Clade	CHAV	EU479697	456	AGGGACTGAGATGTTTTTGGAAACATTCAAATTTTACCCG	This publicationa
Ortho_S-CEV_Clade|INKV|O0134	Ortho_S	CEV_Clade	INKV	U47137	225	GATATTTAGCAAGATGGGTCCTTGAGCATTTCACTGAAGA	This publicationa
Ortho_S-CEV_Clade|INKV|O0135	Ortho_S	CEV_Clade	INKV	U47137	422	AACTCATAAGAAGCACCATCATAAACCCGATTGCAGAATC	This publicationa
Ortho_S-CEV_Clade|JCV|O0136	Ortho_S	CEV_Clade	JCV	U12799	539	CGAAATGTTCCTAGAAATTTTCAAGTTCTACCCGTTAACC	This publicationa
Ortho_S-CEV_Clade|JCV|O0137	Ortho_S	CEV_Clade	JCV	U12799	598	TCAAGTTCTACCCGTTAACCATCGGGATTTACAGAGTCAA	This publicationa
Ortho_S-CEV_Clade|JSV|O0138	Ortho_S	CEV_Clade	JSV	U12798	452	CAACGGTCCAGAAATTTATCTTTCATTTTTCCCAGGAACC	This publicationa
Ortho_S-CEV_Clade|JSV|O0139	Ortho_S	CEV_Clade	JSV	U12798	492	GAAATGTTCCTAGAAATCTTCAAGTTCTACCCGTTAACCA	This publicationa
Ortho_S-CEV_Clade|JSV|O0140	Ortho_S	CEV_Clade	JSV	U12798	572	GTATCTGAAGAAGGCTCTCAGGCAACGCTATGGCA	This publicationa
Ortho_S-CEV_Clade|SRV|O0141	Ortho_S	CEV_Clade	SRV	U47141	480	CAATGGTCCAGAAATTTACCTTTCATTCTTTCCAGGAACA	This publicationa
Ortho_S-CEV_Clade|SSHV|O0142	Ortho_S	CEV_Clade	SSHV	EU294510	344	TGAGCAGTATAAAGAGAATGAAGACGAGTCTCGGCGTGA	This publicationa
Ortho_S-CEV_CEV||O0143	Ortho_S	CEV_CEV		U12797	349	ACCATCCACCGCATCTCAGGATACCTTGCCAGATG	This publicationa
Ortho_S-CEV_CEV||O0144	Ortho_S	CEV_CEV		U12797	405	AAATGAAGATGAATCTCAGAGAGAACTGGTGAAAACAACA	This publicationa
Ortho_S-CEV_CEV||O0145	Ortho_S	CEV_CEV		U12797	425	GAGAACTGGTGAAAACAACAGTTATCAACCCAATTGCGGA	This publicationa
Ortho_S-CEV_LACV||O0146	Ortho_S	CEV_LACV		NC_004110	392	TTGATCAGTATAACGAGAATGATGATGAGTCTCAGCACGA	This publicationa
Ortho_S-CEV_LACV||O0147	Ortho_S	CEV_LACV		NC_004110	488	ACAGTGGGCCAGAGATCTATCTATCATTCTTTCCAGGAAC	This publicationa
Ortho_S-CEV_SDNV||O0148	Ortho_S	CEV_SDNV		U47140	157	GCTGGTCATGGGGAGTCGATCAATCTTACAGCCGT	This publicationa
Ortho_S-CEV_SDNV||O0149	Ortho_S	CEV_SDNV		U47140	364	GGATATTTAGCTCGCTGGACATTAGAACACTTCCGTGAGG	This publicationa
Ortho_S-CEV_SDNV||O0150	Ortho_S	CEV_SDNV		U47140	384	ATTAGAACACTTCCGTGAGGGAGGGGATGAAGCTC	This publicationa
Ortho_S-CEV_SDNV||O0151	Ortho_S	CEV_SDNV		U47140	401	AGGGAGGGGATGAAGCTCAGAAAGAACTAATTCGGAC	This publicationa
Ortho_S-CEV_SRV||O0152	Ortho_S	CEV_SRV		U47141	382	CTTGAGCATTTTACAGAAGATGAGGATGAATCCCAGAGGG	This publicationa
Ortho_S-CEV_SRV||O0153	Ortho_S	CEV_SRV		U47141	402	TGAGGATGAATCCCAGAGGGAGCTTATACGAAGCACC	This publicationa
Ortho_S-CEV_SRV||O0154	Ortho_S	CEV_SRV		U47141	600	ATACTTAAAGAAAGCCCTCAGACAACGCTACGGCACC	This publicationa
Ortho_S-CEV_SSHV||O0155	Ortho_S	CEV_SSHV		EU294510	363	GAAGACGAGTCTCGGCGTGAGTTGATCAAGACAACA	This publicationa
Ortho_S-CEV_SSHV||O0156	Ortho_S	CEV_SSHV		EU294510	435	TGGGATAGCGGAGCAGAGATCTATCTGTCCTTCTTCC	This publicationa
Ortho_S-CEV_TAHV||O0157	Ortho_S	CEV_TAHV		HM036217	163	AAACATGGGGAAGCAATTAATCTCCATTCCGTTAGGATCT	This publicationa
Ortho_S-CEV_TAHV||O0158	Ortho_S	CEV_TAHV		HM036217	382	TGGGTGCTAGAGCAGTTCAAAGAAAATGAAGACGCAGC	This publicationa
Ortho_S-CEV_TAHV||O0159	Ortho_S	CEV_TAHV		HM036217	401	AAGAAAATGAAGACGCAGCTCAAAGGGAGTTGATTAAAAC	This publicationa
Ortho_S-CEV_TAHV||O0160	Ortho_S	CEV_TAHV		HM036217	614	AGAAAGCATTGAGGCAGCGCTATGGCTCTCTTACT	This publicationa
Ortho_S-LEAV_LEAV||O0161	Ortho_S	LEAV_LEAV		HM627177	316	GATGAAATTGACCATGGTCAAATTGAAGAAGCTGAAGTCA	This publicationa
Ortho_S-LEAV_LEAV||O0162	Ortho_S	LEAV_LEAV		HM627177	408	TGGCGTTGCTCTCTATTTGGCATTTGCACCAGGTG	This publicationa
Ortho_S-LEAV_LEAV||O0163	Ortho_S	LEAV_LEAV		HM627177	482	CAATTGACATTCAACGTGTTGTAAAAGATGGGATGGACAT	This publicationa
Ortho_S-MTBV_GLV||O0164	Ortho_S	MTBV_GLV		DQ188955	393	TAATTTGCCCTAGCCCAGACTCGAGCATAGGTCTCG	This publicationa
Ortho_S-MTBV_GLV||O0165	Ortho_S	MTBV_GLV		DQ188955	411	ACTCGAGCATAGGTCTCGTACGGGCTACTTTTGTCG	This publicationa
Ortho_S-MTBV_GLV||O0166	Ortho_S	MTBV_GLV		DQ188955	429	TACGGGCTACTTTTGTCGTTCCGCTGGCCGAAGAA	This publicationa
Ortho_S-MTBV_GLV||O0167	Ortho_S	MTBV_GLV		DQ188955	463	AAACGGAATAACTTGGTGTGATGGCGTAGCGATGTACC	This publicationa
Ortho_S-MTBV_GLV||O0168	Ortho_S	MTBV_GLV		DQ188955	555	TCACAATCGGAATGTATAGAGTTCGGAGGTGGACCATGG	This publicationa
Ortho_S-MTBV_MADV||O0169	Ortho_S	MTBV_MADV		DQ188957	217	AGGTCAAAGCTTACTTGCACAGGTCGTCGGAGCAA	This publicationa
Ortho_S-MTBV_MADV||O0170	Ortho_S	MTBV_MADV		DQ188957	417	AGAGACATCGTCCGGACCACTTTCATCGTGCCAAT	This publicationa
Ortho_S-MTBV_MADV||O0171	Ortho_S	MTBV_MADV		DQ188957	451	TTGCCGAGAAGAATGGCATTACATGGTGCGATGGT	This publicationa
Ortho_S-MTBV_MADV||O0172	Ortho_S	MTBV_MADV		DQ188957	524	GTTCATGTCCACATTTAGGTTCTTCCCGCTGACCATCG	This publicationa
Ortho_S-MTBV_MADV||O0173	Ortho_S	MTBV_MADV		DQ188957	560	CGGAATGTACAAGGTGCAGAGATGGGGCATGGACC	This publicationa
Ortho_S-MTBV_MTBV||O0174	Ortho_S	MTBV_MTBV		DQ188980	311	TTTACCTGATCTATATTATCCCGGAATCAGAGATAGACCT	This publicationa
Ortho_S-MTBV_MTBV||O0175	Ortho_S	MTBV_MTBV		DQ188980	350	TGGTCAGAACCACTTTCATCGTGCCTCTCGCCGAG	This publicationa
Ortho_S-MTBV_MTBV||O0176	Ortho_S	MTBV_MTBV		DQ188980	367	ATCGTGCCTCTCGCCGAGGAAAATGGCATCACTTG	This publicationa
Ortho_S-MTBV_MTBV||O0177	Ortho_S	MTBV_MTBV		DQ188980	403	ACTGATGGAGTTGCAATGTATCTGGCCTTCTTACCAGG	This publicationa
Ortho_S-MTBV_MTBV||O0178	Ortho_S	MTBV_MTBV		DQ188980	422	ATCTGGCCTTCTTACCAGGAGCCGAAATGTTCATGT	This publicationa
Ortho_S-MTBV_MTBV||O0179	Ortho_S	MTBV_MTBV		DQ188983	321	TTGCCCAATCCCAGATTCTGATATAGATCTCGTGAGGACT	This publicationa
Ortho_S-MTBV_MTBV||O0180	Ortho_S	MTBV_MTBV		DQ188983	341	ATATAGATCTCGTGAGGACTACTTTCATCGTTCCACTCGC	This publicationa
Ortho_S-SIMV_Clade|AINOV|O0181	Ortho_S	SIMV_Clade	AINOV	AB334163	259	CCAGACACTGCCCTCACTCTCCACCGTCTCTCAGG	This publicationa
Ortho_S-SIMV_Clade|AINOV|O0182	Ortho_S	SIMV_Clade	AINOV	AB334163	276	TCTCCACCGTCTCTCAGGATATCTAGCAAAATGGGTTGC	This publicationa
Ortho_S-SIMV_Clade|AINOV|O0183	Ortho_S	SIMV_Clade	AINOV	AB334163	413	TGACTATGTATCTGGGATTTGCACCAGGCGCTGAA	This publicationa
Ortho_S-SIMV_Clade|AKAV|O0184	Ortho_S	SIMV_Clade	AKAV	NC_009896	467	CCCCTGGTGCTGAGATGTTTCTGGAAACCTTTGAGT	This publicationa
Ortho_S-SIMV_Clade|PEAV|O0185	Ortho_S	SIMV_Clade	PEAV	AB542962	292	TCTCCACCGCCTCTCCGGCTATCTAGCTAAGTGGG	This publicationa
Ortho_S-SIMV_Clade|PEAV|O0186	Ortho_S	SIMV_Clade	PEAV	AB542962	361	GGCTGAGGCCATGGAGAAAATCGTCATGCCACTTG	This publicationa
Ortho_S-SIMV_Clade|SANV|O0187	Ortho_S	SIMV_Clade	SANV	AF362402	276	TCTCCACCGCCTCTCAGGCTATCTAGCTAAATGGG	This publicationa
Ortho_S-SIMV_Clade|SANV|O0188	Ortho_S	SIMV_Clade	SANV	AF362402	313	GCAGACCAATGCAAAACAAACCAAATCAAACTAGCGGAAG	This publicationa
Ortho_S-SIMV_Clade|SANV|O0189	Ortho_S	SIMV_Clade	SANV	AF362402	373	CCACTTGCTGAAGTGAAAGGCTGCACTTGGACTGA	This publicationa
Ortho_S-SIMV_Clade|SANV|O0190	Ortho_S	SIMV_Clade	SANV	AF362402	481	GTTATTGACATGCATAGAGTGCTAAAGGACGGAATGGATG	This publicationa
Ortho_S-SIMV_Clade|SHUV|O0191	Ortho_S	SIMV_Clade	SHUV	AF362405	276	CCTCCACCGTCTCTCAGGATATCTAGCAAAATGGGTTG	This publicationa
Ortho_S-SIMV_Clade|SHUV|O0192	Ortho_S	SIMV_Clade	SHUV	AF362405	448	ATGTTCCTGGAGACATTTGAGTTCTACCCTCTGGTCATTG	This publicationa
Ortho_S-SIMV_Clade|SHUV|O0193	Ortho_S	SIMV_Clade	SHUV	AF362405	468	GTTCTACCCTCTGGTCATTGACATGCACAGAGTGCT	This publicationa
Ortho_S-SIMV_AKAV||O0194	Ortho_S	SIMV_AKAV		NC_009896	310	CTTCACCGCATCTCGGGCTACTTAGCTCGCTGGGT	This publicationa
Ortho_S-SIMV_AKAV||O0195	Ortho_S	SIMV_AKAV		NC_009896	433	TGGAGTGACGGGTATGCAATGTACCTGGGATTTGC	This publicationa
Ortho_S-SIMV_AKAV||O0196	Ortho_S	SIMV_AKAV		NC_009896	563	TGAGGAAGGTCTTACGTCAGAGGTATGGGCAGCTG	This publicationa
Ortho_S-SIMV_OROV||O0197	Ortho_S	SIMV_OROV		NC_005777	121	TTGAAGCTAGATACGGACAAGTGCTCAATGCTGGT	This publicationa
Ortho_S-SIMV_OROV||O0198	Ortho_S	SIMV_OROV		NC_005777	224	GGTTGACCTTACTTTTGGTGGGGTCCAATTTGCAATGG	This publicationa
Ortho_S-SIMV_OROV||O0199	Ortho_S	SIMV_OROV		NC_005777	282	TTCCAGTCGAATCCAGTGCCGGACAACGGTCTTAC	This publicationa
Ortho_S-SIMV_OROV||O0200	Ortho_S	SIMV_OROV		NC_005777	350	GGCCTTTACCCAGATGCGATCACCAATTAAGCAAGC	This publicationa
Ortho_S-SIMV_OROV||O0201	Ortho_S	SIMV_OROV		NC_005777	503	CACTTTCTTCCCTTTGGTGATTGAGATGCATAGGGT	This publicationa
Ortho_S-SIMV_PEAV||O0202	Ortho_S	SIMV_PEAV		AB542962	412	CACCTGGACCGAAGGACTCACCATGTACCTAGGCT	This publicationa
Ortho_S-SIMV_PEAV||O0203	Ortho_S	SIMV_PEAV		AB542962	446	TTTGCGCCAGGTGCAGAGATGTTCCTTGAAACTTT	This publicationa
Ortho_S-SIMV_PEAV||O0204	Ortho_S	SIMV_PEAV		AB542962	463	GATGTTCCTTGAAACTTTTGAGTTCTACCCCCTAGTTATT	This publicationa
Ortho_S-SIMV_SBV/SHAV|SHAV|O0205	Ortho_S	SIMV_SBV/SHAV	SHAV	AB183278	275	GACAATGCCATTACACTTCACAGGATGTCGGGATATCTAG	This publicationa
Ortho_S-SIMV_SBV/SHAV|SHAV|O0206	Ortho_S	SIMV_SBV/SHAV	SHAV	AB183278	312	TAGCACGCTGGATTGCTGACACATGCAAGGCTAGT	This publicationa
Ortho_S-SIMV_SBV/SHAV|SHAV|O0207	Ortho_S	SIMV_SBV/SHAV	SHAV	AB183278	346	TGTCCTCAAGCTAGCCGAAGCTAGTGCTCAGATTG	This publicationa
Ortho_S-SIMV_SBV/SHAV|SHAV|O0208	Ortho_S	SIMV_SBV/SHAV	SHAV	AB183278	363	AAGCTAGTGCTCAGATTGTCATGCCTCTTGCCGAG	This publicationa
Ortho_S-SIMV_SBV/SHAV|SHAV|O0209	Ortho_S	SIMV_SBV/SHAV	SHAV	AB183278	417	CTGATGGTTATACAATGTATCTTGGATTTGCACCTGGGGC	This publicationa
Ortho_S-WYOV_WYOV||O0210	Ortho_S	WYOV_WYOV		FJ235921	243	GGAAACTGTCACTTTGAACTTTGGTGGCTGGAGGG	This publicationa
Ortho_S-WYOV_WYOV||O0211	Ortho_S	WYOV_WYOV		FJ235921	300	TCCGGGGAATCGAAATATGGACCTTGCAGATGATGC	This publicationa
Ortho_S-WYOV_WYOV||O0212	Ortho_S	WYOV_WYOV		FJ235921	375	CCTGCTTGAGAAGATCTTGAGCGCCCAGGAACCTG	This publicationa
Ortho_S-WYOV_WYOV||O0213	Ortho_S	WYOV_WYOV		FJ235921	492	TCTCTCTTTCTTTCCAGGGACAGAGATGTTCCTTGAAGC	This publicationa
Ortho_S-WYOV_WYOV||O0214	Ortho_S	WYOV_WYOV		FJ235921	670	GTCATTAATGCCCTGCTTGTGGTTGGTGGCCTTGG	This publicationa
Ortho_M-BUNV_Clade|BATV|O0215	Ortho_M	BUNV_Clade	BATV	AB257765	3560	CTGCAAAGTTTGATTATGTGTGCCATGGTGCCTCTAGG	This publicationa
Ortho_M-BUNV_Clade|ILEV|O0216	Ortho_M	BUNV_Clade	ILEV	AY859372	3551	AATGGGTGCTGGTACAGTGAAATTTGATTACATATGTCAT	This publicationa
Ortho_M-BUNV_Clade|NRIV|O0217	Ortho_M	BUNV_Clade	NRIV	AY593725	3840	TCATGTTTTACTAGTTACTCCTGCAGCTTCAAGATTGCTT	This publicationa
Ortho_M-BUNV_Clade|TSV|O0218	Ortho_M	BUNV_Clade	TSV	FJ943508	3389	ATAAATGCAATTGAGCCAAAAATTACTGACGAGATTGAGC	This publicationa
Ortho_M-BUNV_BATV||O0219	Ortho_M	BUNV_BATV		AB257765	3520	AACATACAGAAAACCAATCTATCTATCATAGGAACAGGCA	This publicationa
Ortho_M-BUNV_BATV||O0220	Ortho_M	BUNV_BATV		AB257765	3532	ACCAATCTATCTATCATAGGAACAGGCACTGCAAAGTTTG	This publicationa
Ortho_M-BUNV_BATV||O0221	Ortho_M	BUNV_BATV		AB257765	3717	ACATCTCCTTGGGGATCTGCAGTTTAAATTAATGCTGGG	This publicationa
Ortho_M-BUNV_BATV||O0222	Ortho_M	BUNV_BATV		AB257765	3757	GATCTAAGGTACAAATCATTTGCAGAAAATCCGGATTTAG	This publicationa
Ortho_M-BUNV_BATV||O0223	Ortho_M	BUNV_BATV		AB257765	3883	TGCTCAATTGAAGGGCCTTGTACAACTTTTCATAACAGA	This publicationa
Ortho_M-BUNV_BATV||O0224	Ortho_M	BUNV_BATV		AB257765	3896	GGCCTTGTACAACTTTTCATAACAGATTAATGATCACTTC	This publicationa
Ortho_M-BUNV_BATV||O0225	Ortho_M	BUNV_BATV		AB257765	3973	ACAAAGCCAGGACTGACAGAAGAGTTCCAGATTTG	This publicationa
Ortho_M-BUNV_BATV||O0226	Ortho_M	BUNV_BATV		AB257765	4036	ACAGTCGAAAAGAATGATGAAATTGAAATAAGCACAGGAG	This publicationa
Ortho_M-BUNV_BUNV||O0227	Ortho_M	BUNV_BUNV		NC_001926	3801	TTCACAGAAACATTGGACCTCCAGATTGATGCGAA	This publicationa
Ortho_M-BUNV_BUNV||O0228	Ortho_M	BUNV_BUNV		NC_001926	3830	TGCGAAATGTGTTGGCTGCCCTGATTGCTTTGAGA	This publicationa
Ortho_M-BUNV_BUNV||O0229	Ortho_M	BUNV_BUNV		NC_001926	3843	GGCTGCCCTGATTGCTTTGAGAGCTATTCCTGCAA	This publicationa
Ortho_M-BUNV_BUNV||O0230	Ortho_M	BUNV_BUNV		NC_001926	3922	GGCCTTGTGACACATTCCATAATAGGATCTCAATTAAAGC	This publicationa
Ortho_M-BUNV_BUNV||O0231	Ortho_M	BUNV_BUNV		NC_001926	3967	AGCAAAATTATGCTGTAAAACTCTCCTGCCAGAAGGAT	This publicationa
Ortho_M-BUNV_BUNV||O0232	Ortho_M	BUNV_BUNV		NC_001926	3982	TAAAACTCTCCTGCCAGAAGGATCCAAGACCATCAGG	This publicationa
Ortho_M-BUNV_BUNV||O0233	Ortho_M	BUNV_BUNV		NC_001926	4100	AGACCAGACTTCATTCATTAAAGAGAAAGATGACAGGTGC	This publicationa
Ortho_M-BUNV_CVV||O0234	Ortho_M	BUNV_CVV		AF186243	3477	GCAAAATCACAAGCTTTACAGTGGCCAGATAAACGATT	This publicationa
Ortho_M-BUNV_CVV||O0235	Ortho_M	BUNV_CVV		AF186243	3603	TCATGGCGCTAGTAGGAAAGATGTGATAGTCAGGAGGT	This publicationa
Ortho_M-BUNV_CVV||O0236	Ortho_M	BUNV_CVV		AF186243	3702	AGATAATCATGAGACTCTAGAGGTAGCACACACAAAGCAT	This publicationa
Ortho_M-BUNV_CVV||O0237	Ortho_M	BUNV_CVV		AF186243	3802	GAATCACCTGAGTTGGAAATTGATGCAAAATGTGTCGGGT	This publicationa
Ortho_M-BUNV_CVV||O0238	Ortho_M	BUNV_CVV		AF186243	3832	TGTGTCGGGTGTCCATCATGTTTTGAAAGCTACTC	This publicationa
Ortho_M-BUNV_CVV||O0239	Ortho_M	BUNV_CVV		AF186243	3882	AGTGACAAATATAGACACTGTGTGCTCAGTCGAAGGGC	This publicationa
Ortho_M-BUNV_CVV||O0240	Ortho_M	BUNV_CVV		AF186243	3958	AACAAACAGTCATATGGGCTTAAAATGAGTTGCCAAACAA	This publicationa
Ortho_M-BUNV_CVV||O0241	Ortho_M	BUNV_CVV		AF186243	4071	TGACAAAATAGAAGTGAACACAGGGGACCAGACCT	This publicationa
Ortho_M-BUNV_GERV||O0242	Ortho_M	BUNV_GERV		M21951	3566	CAAAAGACCAACACAAGCCACACTGGTGCAGGAAC	This publicationa
Ortho_M-BUNV_GERV||O0243	Ortho_M	BUNV_GERV		M21951	3601	ACCAAAGTTTGACTACACTTGTTATAGTGCAAGCAGAAAA	This publicationa
Ortho_M-BUNV_GERV||O0244	Ortho_M	BUNV_GERV		M21951	3701	GAGAGTGATCTCTTATTCGACGACAATCATGAAACTTTGG	This publicationa
Ortho_M-BUNV_GERV||O0245	Ortho_M	BUNV_GERV		M21951	3821	GAAAACATGGAGCTAGAGTTGGAAGCTAAGTGTGTTGGTT	This publicationa
Ortho_M-BUNV_GERV||O0246	Ortho_M	BUNV_GERV		M21951	3919	AACTGCGCTATATCTGGTCCCTGTGAGCCACTTTC	This publicationa
Ortho_M-BUNV_GERV||O0247	Ortho_M	BUNV_GERV		M21951	3936	TCCCTGTGAGCCACTTTCATGATAGGATTCAAATTAAAAC	This publicationa
Ortho_M-BUNV_GERV||O0248	Ortho_M	BUNV_GERV		M21951	3996	TGAAAATATCGTGCACTAGAGACCCAGGAGATAAAGCATC	This publicationa
Ortho_M-BUNV_ILEV||O0249	Ortho_M	BUNV_ILEV		AY859372	3500	AGGGTCATTCAGTCAAATGTGTGGGAATGTTCAGAA	This publicationa
Ortho_M-BUNV_ILEV||O0250	Ortho_M	BUNV_ILEV		AY859372	3767	TCGGTATAAACTATTTGCAGAGAGACCAGAGTTAGAGGTG	This publicationa
Ortho_M-BUNV_ILEV||O0251	Ortho_M	BUNV_ILEV		AY859372	3950	ATCTTATGGTATTAAGATGAGTTGCCCCACAAAACCAAAT	This publicationa
Ortho_M-BUNV_ILEV||O0252	Ortho_M	BUNV_ILEV		AY859372	4010	CTGCAATCATGAATATGATATTCTATTCGATACAGTGGCA	This publicationa
Ortho_M-BUNV_ILEV||O0253	Ortho_M	BUNV_ILEV		AY859372	4070	TGATACAGGAGATCAAACATTATTCGTGAGGGAGAAAGAC	This publicationa
Ortho_M-BUNV_ILEV||O0254	Ortho_M	BUNV_ILEV		AY859372	4091	ATTCGTGAGGGAGAAAGACACCAGGTGTAAGACTT	This publicationa
Ortho_M-BUNV_ILEV||O0255	Ortho_M	BUNV_ILEV		AY859372	3946	AGCAATCTTATGGTATTAAGATGAGTTGCCCCACAAAACC	This publicationa
Ortho_M-BUNV_KRIV||O0256	Ortho_M	BUNV_KRIV		GQ118699	3689	TTAGGTGCAGGGACAGTAAGATTTGACTACTTATGCCATA	This publicationa
Ortho_M-BUNV_KRIV||O0257	Ortho_M	BUNV_KRIV		GQ118699	3869	GGCACATTGTCTTTGAAACTCATGCTAGGAGACTTTCAAT	This publicationa
Ortho_M-BUNV_KRIV||O0258	Ortho_M	BUNV_KRIV		GQ118699	3968	GGCTGCTTTGAGGGCTTTGTATGTGAATTCATGATATCAA	This publicationa
Ortho_M-BUNV_KRIV||O0259	Ortho_M	BUNV_KRIV		GQ118699	3988	ATGTGAATTCATGATATCAAGCACTGTAGAAGCTAGTTGC	This publicationa
Ortho_M-BUNV_KRIV||O0260	Ortho_M	BUNV_KRIV		GQ118699	4008	GCACTGTAGAAGCTAGTTGCACTATACAAACAAGTTGTCA	This publicationa
Ortho_M-BUNV_KRIV||O0261	Ortho_M	BUNV_KRIV		GQ118699	4028	ACTATACAAACAAGTTGTCAAATGTTCCACGACCAGATAC	This publicationa
Ortho_M-BUNV_KRIV||O0262	Ortho_M	BUNV_KRIV		GQ118699	4048	AATGTTCCACGACCAGATACATATAAGACCAGACAATACA	This publicationa
Ortho_M-BUNV_KRIV||O0263	Ortho_M	BUNV_KRIV		GQ118699	4088	AAGTATTACACAAAAATGACCTGTCAGACAGAAGGGGATA	This publicationa
Ortho_M-BUNV_MAGV||O0264	Ortho_M	BUNV_MAGV		AY286443	3289	CATTATTCATCCCGAGGCTAAAGTATACAGGAAAGCTATC	This publicationa
Ortho_M-BUNV_MAGV||O0265	Ortho_M	BUNV_MAGV		AY286443	3309	AAGTATACAGGAAAGCTATCGAGGAGGAAGTAGTCTTAAC	This publicationa
Ortho_M-BUNV_MAGV||O0266	Ortho_M	BUNV_MAGV		AY286443	3605	CATGGAGCTAGTAGGAAAGACGTTATAGTAAGGCGCTGTT	This publicationa
Ortho_M-BUNV_MAGV||O0267	Ortho_M	BUNV_MAGV		AY286443	3885	TTACAAATATTGATACTGTTTGTTCTGTTGATGGGCCTTG	This publicationa
Ortho_M-BUNV_MAGV||O0268	Ortho_M	BUNV_MAGV		AY286443	3984	TGAGTTGTCCAAGGAAGCCTGAACCAACAGAAGAATTCC	This publicationa
Ortho_M-BUNV_MDV||O0269	Ortho_M	BUNV_MDV		EU004187	3475	TGTGCTGCTAAGAGATCATAAGCTATACATAGGCCAAATC	This publicationa
Ortho_M-BUNV_MDV||O0270	Ortho_M	BUNV_MDV		EU004187	3515	AATGACTTAGGCACATTTGGTCAGAACTGTGGAAATGTTC	This publicationa
Ortho_M-BUNV_MDV||O0271	Ortho_M	BUNV_MDV		EU004187	3555	AAAAGACAAATCAGAGTATTCTCGGAGCAGGCACAGTTAA	This publicationa
Ortho_M-BUNV_MDV||O0272	Ortho_M	BUNV_MDV		EU004187	3594	AGTTTGACTTTTTATGCCATGGTGCTTCCAGAAAAGATAT	This publicationa
Ortho_M-BUNV_MDV||O0273	Ortho_M	BUNV_MDV		EU004187	3674	AACCACCTACAGCCTGCAGATTCATTAGTCTTTTTGGATA	This publicationa
Ortho_M-BUNV_MDV||O0274	Ortho_M	BUNV_MDV		EU004187	3714	ATCATGAGACTCTTGAAATCAGGAAGCCAAATCATATCTT	This publicationa
Ortho_M-BUNV_MDV||O0275	Ortho_M	BUNV_MDV		EU004187	3934	GCTTTTTCACACTCAGCTACATATTAAACCGGATATCTCT	This publicationa
Ortho_M-BUNV_MDV||O0276	Ortho_M	BUNV_MDV		EU004187	3994	TTGCCAAACAGAAGAATCAGTGCCATCCGGAATTAAGTTA	This publicationa
Ortho_M-BUNV_NORV||O0277	Ortho_M	BUNV_NORV		EU004188	3518	ATGTGCAAAAGACAAACCAATCCATACTTGGAACTGGAAC	This publicationa
Ortho_M-BUNV_NORV||O0278	Ortho_M	BUNV_NORV		EU004188	3538	TCCATACTTGGAACTGGAACAGCAAAATTTGACTATGTTT	This publicationa
Ortho_M-BUNV_NORV||O0279	Ortho_M	BUNV_NORV		EU004188	3558	AGCAAAATTTGACTATGTTTGTCATGGAGCCAGTCGCA	This publicationa
Ortho_M-BUNV_NORV||O0280	Ortho_M	BUNV_NORV		EU004188	3577	TGTCATGGAGCCAGTCGCAAAGATATTATAGTCAGACGTT	This publicationa
Ortho_M-BUNV_NORV||O0281	Ortho_M	BUNV_NORV		EU004188	3757	ATCAGATACAAATCTTTTGCAGAGTCCCCAGAACTTGAAA	This publicationa
Ortho_M-BUNV_NORV||O0282	Ortho_M	BUNV_NORV		EU004188	3777	AGAGTCCCCAGAACTTGAAATTGATGCAAAGTGTGTAGGA	This publicationa
Ortho_M-BUNV_NORV||O0283	Ortho_M	BUNV_NORV		EU004188	3877	GTGTGTTCTGTAAGTGGCCCATGCACATTATTCCATAACA	This publicationa
Ortho_M-BUNV_NRIV||O0284	Ortho_M	BUNV_NRIV		AY593725	3541	AGAGAACCAATTCATCTATTATAGGCACAGGTACTGCAAA	This publicationa
Ortho_M-BUNV_NRIV||O0285	Ortho_M	BUNV_NRIV		AY593725	3681	TCTTTAATGTTCGCAGATAACCATGAAACTATTGACGTAG	This publicationa
Ortho_M-BUNV_NRIV||O0286	Ortho_M	BUNV_NRIV		AY593725	3713	TGACGTAGCTAATGTCAGACATCTCCTTGGAGATCTG	This publicationa
Ortho_M-BUNV_NRIV||O0287	Ortho_M	BUNV_NRIV		AY593725	3791	TGCTGAAAACCCAGATTTAGAAATAGAGGCAAAGTGTGT	This publicationa
Ortho_M-BUNV_NRIV||O0288	Ortho_M	BUNV_NRIV		AY593725	3860	CTGCAGCTTCAAGATTGCTTCAAATATTGACACTGTATGC	This publicationa
Ortho_M-BUNV_NRIV||O0289	Ortho_M	BUNV_NRIV		AY593725	3886	TTGACACTGTATGCTCAATTGAAGGGCCTTGTACG	This publicationa
Ortho_M-BUNV_NRIV||O0290	Ortho_M	BUNV_NRIV		AY593725	4020	TGCAAGAAAACTTACACAGTATTGTTCACAACAGTTGAGA	This publicationa
Ortho_M-BUNV_POTV||O0291	Ortho_M	BUNV_POTV		EU004189	3490	AGTTCTGCTGAGAGACCATAAGCTATTTAAGGGCCAAATT	This publicationa
Ortho_M-BUNV_POTV||O0292	Ortho_M	BUNV_POTV		EU004189	3510	AGCTATTTAAGGGCCAAATTAATGATTTAGGGACCTTCGG	This publicationa
Ortho_M-BUNV_POTV||O0293	Ortho_M	BUNV_POTV		EU004189	3530	AATGATTTAGGGACCTTCGGGCAAAACTGTGGCAA	This publicationa
Ortho_M-BUNV_POTV||O0294	Ortho_M	BUNV_POTV		EU004189	3627	ATAGTGCATCCAGAAAAGATATCATCATACGGAGGTGCTA	This publicationa
Ortho_M-BUNV_POTV||O0295	Ortho_M	BUNV_POTV		EU004189	3866	ATCGGTTGTTTTGAAGGGTTTGTCTGCGAGATGCA	This publicationa
Ortho_M-BUNV_POTV||O0296	Ortho_M	BUNV_POTV		EU004189	3883	GTTTGTCTGCGAGATGCATATTACAACAACTGTAGAAGCA	This publicationa
Ortho_M-BUNV_POTV||O0297	Ortho_M	BUNV_POTV		EU004189	3903	TTACAACAACTGTAGAAGCAACCTGTAATCTAGAGGCGTC	This publicationa
Ortho_M-BUNV_POTV||O0298	Ortho_M	BUNV_POTV		EU004189	3923	ACCTGTAATCTAGAGGCGTCATGCCAATTCTTTCATAACC	This publicationa
Ortho_M-BUNV_TSV||O0299	Ortho_M	BUNV_TSV		FJ943508	3509	AATGATATAGGGACATTCTCACAGGGATGTGGAAATGTGC	This publicationa
Ortho_M-BUNV_TSV||O0300	Ortho_M	BUNV_TSV		FJ943508	3569	CTTGGCACTGGCACAGTAAGGTTTGATTATGTTTGTCATG	This publicationa
Ortho_M-BUNV_TSV||O0301	Ortho_M	BUNV_TSV		FJ943508	3709	CCATGAGACATTAGAAGTTGCAAATACAAGACATCTGCTA	This publicationa
Ortho_M-BUNV_TSV||O0302	Ortho_M	BUNV_TSV		FJ943508	3789	ACAAGGCATTTGCTGAAAAACCTGAACTGGAAATAGATGC	This publicationa
Ortho_M-BUNV_TSV||O0303	Ortho_M	BUNV_TSV		FJ943508	3809	CCTGAACTGGAAATAGATGCCAAGTGTGTTGGATGTCCA	This publicationa
Ortho_M-BUNV_TSV||O0304	Ortho_M	BUNV_TSV		FJ943508	3868	TTGCAACTTCCAAATTGTAAGCAATGTGGATACTGTTTGT	This publicationa
Ortho_M-BUNV_TSV||O0305	Ortho_M	BUNV_TSV		FJ943508	3888	GCAATGTGGATACTGTTTGTTACATAGAAGGACCATGTAC	This publicationa
Ortho_M-BUNV_TSV||O0306	Ortho_M	BUNV_TSV		FJ943508	3987	GCTGCAAAACAAAGCCAGCCCCTAGTGAAGAATTCA	This publicationa
Ortho_M-CEV_Clade|INKV|O0307	Ortho_M	CEV_Clade	INKV	U88059	3534	AAATCAATGACCTAGGTGTGTACTCTAAAGGATGTGGGAA	This publicationa
Ortho_M-CEV_Clade|JCV|O0308	Ortho_M	CEV_Clade	JCV	U88058	3485	AATCAATGACTTAGGTGTCTACTCAAAAGGATGTG	This publicationa
Ortho_M-CEV_Clade|JCV|O0309	Ortho_M	CEV_Clade	JCV	U88058	3522	AGATTAAGGTTGGACAAATCAATGACTTAGGTGTCTACTC	This publicationa
Ortho_M-CEV_Clade|JCV|O0310	Ortho_M	CEV_Clade	JCV	U88058	4062	GTAACACACATGTTGATGCAGCTATGACTATTGTAGATTC	This publicationa
Ortho_M-CEV_Clade|JCV|O0311	Ortho_M	CEV_Clade	JCV	U88058	4122	CGCCAGTAGATCAAACAACATACATCAGAGAGAAAGATGA	This publicationa
Ortho_M-CEV_Clade|JSV|O0312	Ortho_M	CEV_Clade	JSV	AF123487	3682	CAATGATTATCAGGCTTGTAAATTCTTGCAGAGTCCTTCA	This publicationa
Ortho_M-CEV_Clade|JSV|O0313	Ortho_M	CEV_Clade	JSV	AF123487	3702	AATTCTTGCAGAGTCCTTCAAGTTATCGTTTAGAAGAGCA	This publicationa
Ortho_M-CEV_Clade|JSV|O0314	Ortho_M	CEV_Clade	JSV	AF123487	3921	CTACAGTTGAAGCAAGTTGTCCTATAACAACAGAGTGTGT	This publicationa
Ortho_M-CEV_Clade|LACV|O0315	Ortho_M	CEV_Clade	LACV	NC_004109	3342	CTGTCTATAGGAAGGAGACCGAGGAAGTGACTGATGTAGA	This publicationa
Ortho_M-CEV_Clade|LUMV|O0316	Ortho_M	CEV_Clade	LUMV	AF123484	3397	AGATAAAACGTATTGCACTAATCTCAATGCCATAACTCCC	This publicationa
Ortho_M-CEV_Clade|LUMV|O0317	Ortho_M	CEV_Clade	LUMV	AF123484	3717	CAAGCTATAGGCTAGAAGAGGAAGGAGGCTCAGTAACAGT	This publicationa
Ortho_M-CEV_Clade|SAV|O0318	Ortho_M	CEV_Clade	SAV	AF123486	3557	ATTCAAAAGGCTGTGGCAATGTTCAAAAAGTGAACGGG	This publicationa
Ortho_M-CEV_Clade|SAV|O0319	Ortho_M	CEV_Clade	SAV	AF123486	4116	GTTAGCACCAGTGGATCAGACTGCATATATTAGGGAAAAA	This publicationa
Ortho_M-CEV_Clade|SDNV|O0320	Ortho_M	CEV_Clade	SDNV	AF123490	3562	TTCTAAAGGTTGTGGCAATGTCCAGAAAGTAAATGGCACT	This publicationa
Ortho_M-CEV_Clade|SRV|O0321	Ortho_M	CEV_Clade	SRV	AF123488	3721	AAGCTATCGTTTAGAAGAACACCAAGGGACAGTTACAGTA	This publicationa
Ortho_M-CEV_Clade|SRV|O0322	Ortho_M	CEV_Clade	SRV	AF123488	3641	TTAGCAAGTAGAAAGGAAGTTATTTTGAGGAAGTGCTTTG	This publicationa
Ortho_M-CEV_Clade|SRV|O0323	Ortho_M	CEV_Clade	SRV	AF123488	3661	TATTTTGAGGAAGTGCTTTGATAATGATTATCAGGCCTGC	This publicationa
Ortho_M-CEV_Clade|TVTV|O0324	Ortho_M	CEV_Clade	TVTV	AF123491	4115	GGAGCTTGCCCCTGTGGATCAAACAGCATATATTAAGGA	This publicationa
Ortho_M-CEV_CHAV||O0325	Ortho_M	CEV_CHAV		EU621834	3389	ATAAGACTTATTGCACAAACCTGAACCCCATAACACCAAT	This publicationa
Ortho_M-CEV_CHAV||O0326	Ortho_M	CEV_CHAV		EU621834	3768	GGGGACAATCAAGATGAAAGCCATTCTGGGAGATGTTAAA	This publicationa
Ortho_M-CEV_CHAV||O0327	Ortho_M	CEV_CHAV		EU621834	3828	TGTAGATATAACTGCTGAGGGGTCATGCACTGGATGC	This publicationa
Ortho_M-CEV_CHAV||O0328	Ortho_M	CEV_CHAV		EU621834	3906	TACTACAATAGATGCAAGCTGCCCTGTCACAAGCCC	This publicationa
Ortho_M-CEV_CHAV||O0329	Ortho_M	CEV_CHAV		EU621834	3924	CTGCCCTGTCACAAGCCCATGCACAGTGTTCCATG	This publicationa
Ortho_M-CEV_CHAV||O0330	Ortho_M	CEV_CHAV		EU621834	4001	AAGTTATATGCACTGAAAAGCCAGGTAGCACATTAGCAAT	This publicationa
Ortho_M-CEV_CHAV||O0331	Ortho_M	CEV_CHAV		EU621834	4078	CTTATTGATGCCAAGCCGATATTAGAACTAGCACCAGTCG	This publicationa
Ortho_M-CEV_INKV||O0332	Ortho_M	CEV_INKV		U88059	3356	ACTGAGGAGCCCACCACAGTAGAATTATGCTTGACA	This publicationa
Ortho_M-CEV_INKV||O0333	Ortho_M	CEV_INKV		U88059	3514	TCACGAAATTAAAGTTGGGCAAATCAATGACCTAGGTGTG	This publicationa
Ortho_M-CEV_INKV||O0334	Ortho_M	CEV_INKV		U88059	3714	CTCCAAGCTATCGTTTAGAGGAGCATCAAGGCACAGT	This publicationa
Ortho_M-CEV_INKV||O0335	Ortho_M	CEV_INKV		U88059	3792	TGGAGGCTATATTAGGAGATGTGAAATATAGGAATTACCA	This publicationa
Ortho_M-CEV_INKV||O0336	Ortho_M	CEV_INKV		U88059	3912	TACATACCACAGTAGAAGCAAGTTGCCCTATAGTGACAGA	This publicationa
Ortho_M-CEV_INKV||O0337	Ortho_M	CEV_INKV		U88059	3932	AGTTGCCCTATAGTGACAGACTGGGTTTCATTCCATGAC	This publicationa
Ortho_M-CEV_INKV||O0338	Ortho_M	CEV_INKV		U88059	3951	ACTGGGTTTCATTCCATGACAGAATACTGATCACACCAGA	This publicationa
Ortho_M-CEV_INKV||O0339	Ortho_M	CEV_INKV		U88059	4071	TTGATGCGTCTATGACTGTTGTGGATTCCAAGCCGA	This publicationa
Ortho_M-CEV_KEYV||O0340	Ortho_M	CEV_KEYV		AF123489	3648	TTGCCAGCCGAAAAGAAGTGATTGTCAGAAAGTGCT	This publicationa
Ortho_M-CEV_KEYV||O0341	Ortho_M	CEV_KEYV		AF123489	3706	CAAATTCCTGCAGACACCATCAAGCTACAGATTAGAAGAG	This publicationa
Ortho_M-CEV_KEYV||O0342	Ortho_M	CEV_KEYV		AF123489	3846	CCATTGATATAAATGCTGAAGGGGTTTGTGCAGGATGTAT	This publicationa
Ortho_M-CEV_KEYV||O0343	Ortho_M	CEV_KEYV		AF123489	3926	ACTACAATTGAAGCAAGTTGCCCTATTGAGAGCGACTGT	This publicationa
Ortho_M-CEV_KEYV||O0344	Ortho_M	CEV_KEYV		AF123489	3945	GCCCTATTGAGAGCGACTGTGTATCTTTTCACGATAGAAT	This publicationa
Ortho_M-CEV_KEYV||O0345	Ortho_M	CEV_KEYV		AF123489	3965	GTATCTTTTCACGATAGAATGCTAGTCACACCAAATGAGC	This publicationa
Ortho_M-CEV_KEYV||O0346	Ortho_M	CEV_KEYV		AF123489	4025	ATATGTGAAGACAAGCCAGGAAGTGCACTGAAGTTCAAAA	This publicationa
Ortho_M-CEV_KEYV||O0347	Ortho_M	CEV_KEYV		AF123489	4065	TATGCAACACAAAGATTGATGCTGCTATGACATTGGTTGA	This publicationa
Ortho_M-CEV_LACV||O0348	Ortho_M	CEV_LACV		NC_004109	3857	GAAGGGTCATGCACCGGCTGTATTAACTGCTTCGA	This publicationa
Ortho_M-CEV_LACV||O0349	Ortho_M	CEV_LACV		NC_004109	3536	TATTTATGGCAATGGAGTTCCCAGATTTGACTACT	This publicationa
Ortho_M-CEV_LACV||O0350	Ortho_M	CEV_LACV		NC_004109	3776	TAGTGTCGATATAACCGCAGAAGGGTCATGCACCG	This publicationa
Ortho_M-CEV_LACV||O0351	Ortho_M	CEV_LACV		NC_004109	4026	CAGAAAAGCCAGGGAACACACTCACAATTAAAGTCTGCA	This publicationa
Ortho_M-CEV_LACV||O0352	Ortho_M	CEV_LACV		NC_004109	4065	ATACTAAAGTTGAAGCATCTATGGCCCTTGTAGACGCAAA	This publicationa
Ortho_M-CEV_LACV||O0353	Ortho_M	CEV_LACV		NC_004109	4085	ATGGCCCTTGTAGACGCAAAGCCTATCATAGAACTAGC	This publicationa
Ortho_M-CEV_LACV||O0354	Ortho_M	CEV_LACV		NC_004109	4041	AAGCCTATCATAGAACTAGCACCAGTTGATCAGAC	This publicationa
Ortho_M-CEV_LUMV||O0355	Ortho_M	CEV_LUMV		AF123484	3319	CATCATAAAGGACGAGCTGACTGTCTATAGGGAAGAAACT	This publicationa
Ortho_M-CEV_LUMV||O0356	Ortho_M	CEV_LUMV		AF123484	3477	AAGCATATAGCTTGCCTAGAATTATTGCAGTACGGAATCA	This publicationa
Ortho_M-CEV_LUMV||O0357	Ortho_M	CEV_LUMV		AF123484	3677	GACAACGATTATCAAGCTTGTAAGTTCTTACAGACGCCTG	This publicationa
Ortho_M-CEV_LUMV||O0358	Ortho_M	CEV_LUMV		AF123484	3857	GGTGCTTGCACAGGATGTATCAATTGCTTTGACAATATAC	This publicationa
Ortho_M-CEV_LUMV||O0359	Ortho_M	CEV_LUMV		AF123484	4016	ATATGCAATGGAAAGCCCGGGATATCGCTACCATTCA	This publicationa
Ortho_M-CEV_LUMV||O0360	Ortho_M	CEV_LUMV		AF123484	4034	GGGATATCGCTACCATTCAAAATTTGCAACACAAAAGTCG	This publicationa
Ortho_M-CEV_LUMV||O0361	Ortho_M	CEV_LUMV		AF123484	4074	ATGCTGCCATGACTTTAACAGATGCAAAGCAGATATTAGA	This publicationa
Ortho_M-CEV_MELV||O0362	Ortho_M	CEV_MELV		U88057	3363	TGACGAAGTGACAGAGCTGGAATTGTGCCTGACTT	This publicationa
Ortho_M-CEV_MELV||O0363	Ortho_M	CEV_MELV		U88057	3399	TGCAGACAAGACTTATTGCACAAATTTGAATGCTGTTACA	This publicationa
Ortho_M-CEV_MELV||O0364	Ortho_M	CEV_MELV		U88057	3478	GTGGAATCTTACTCATTGCCAAGAATTATTGCTGTCAAAA	This publicationa
Ortho_M-CEV_MELV||O0365	Ortho_M	CEV_MELV		U88057	3838	AGTAATATTGATATCAATGCTGAAGGTTCTTGTGCTGGAT	This publicationa
Ortho_M-CEV_MELV||O0366	Ortho_M	CEV_MELV		U88057	3858	TGAAGGTTCTTGTGCTGGATGCATTAACTGTTTTGAGAAC	This publicationa
Ortho_M-CEV_MELV||O0367	Ortho_M	CEV_MELV		U88057	3918	TCATAGCACAGTGGAAACCAGTTGTCAAATTGAAAGCGAC	This publicationa
Ortho_M-CEV_MELV||O0368	Ortho_M	CEV_MELV		U88057	4098	AGATGCGAGACCCATAATAGAGTTAGCACCTGTGGATCA	This publicationa
Ortho_M-CEV_MELV||O0369	Ortho_M	CEV_MELV		U88057	4117	GAGTTAGCACCTGTGGATCAAACCGCTTATATTCGAGAAA	This publicationa
Ortho_M-CEV_SAV||O0370	Ortho_M	CEV_SAV		AF123486	3616	CCAAAATTTGATTACCTATGCCATCTAGCCAGCCGGAAAG	This publicationa
Ortho_M-CEV_SAV||O0371	Ortho_M	CEV_SAV		AF123486	3636	CCATCTAGCCAGCCGGAAAGAAGTTATAATCAGGAAGTGT	This publicationa
Ortho_M-CEV_SAV||O0372	Ortho_M	CEV_SAV		AF123486	3696	TTGTAAGTTCCTACAGAGCCCATCCAGTTACAGACTAGAG	This publicationa
Ortho_M-CEV_SAV||O0373	Ortho_M	CEV_SAV		AF123486	3836	AGTCTATAGACATTTCTGCAGAGGGGACATGTACAGGATG	This publicationa
Ortho_M-CEV_SAV||O0374	Ortho_M	CEV_SAV		AF123486	3856	GAGGGGACATGTACAGGATGTGTCAATTGCTTTGAGAATA	This publicationa
Ortho_M-CEV_SAV||O0375	Ortho_M	CEV_SAV		AF123486	4076	ATGCTGCTATCACCATAGTTGACTCGAAACCTATAGTTGA	This publicationa
Ortho_M-CEV_SAV||O0376	Ortho_M	CEV_SAV		AF123486	4096	GACTCGAAACCTATAGTTGAGTTAGCACCAGTGGATCAGA	This publicationa
Ortho_M-CEV_SDNV||O0377	Ortho_M	CEV_SDNV		AF123490	3485	TCATATTCACTGCCTAGAATAGTGGGAGTGCGAAACCAC	This publicationa
Ortho_M-CEV_SDNV||O0378	Ortho_M	CEV_SDNV		AF123490	3504	TAGTGGGAGTGCGAAACCACAAAATTCAGATAGGGCA	This publicationa
Ortho_M-CEV_SDNV||O0379	Ortho_M	CEV_SDNV		AF123490	3782	TTGGGTTCCATAAAAATGAAGCCATATTGGGTGATGTTAA	This publicationa
Ortho_M-CEV_SDNV||O0380	Ortho_M	CEV_SDNV		AF123490	3842	AGTCTAGATATCAATGCAGAGGGAACATGTTCAGGGTGTG	This publicationa
Ortho_M-CEV_SDNV||O0381	Ortho_M	CEV_SDNV		AF123490	3862	GGGAACATGTTCAGGGTGTGTAGGTTGCTTTGAAAATATT	This publicationa
Ortho_M-CEV_SDNV||O0382	Ortho_M	CEV_SDNV		AF123490	4061	ATATGTAACACCGAAATTGAAGCAGCCATAGCTATTGTGG	This publicationa
Ortho_M-CEV_SDNV||O0383	Ortho_M	CEV_SDNV		AF123490	4081	AGCAGCCATAGCTATTGTGGATGCAAAACCTATTATAGAA	This publicationa
Ortho_M-CEV_SRV||O0384	Ortho_M	CEV_SRV		AF123488	3342	CTGTATATAGAAAGACCACGGAAGAATTGACTACTGTTGA	This publicationa
Ortho_M-CEV_SRV||O0385	Ortho_M	CEV_SRV		AF123488	3621	AATTCGACTACCTATGCCATTTAGCAAGTAGAAAGGAAGT	This publicationa
Ortho_M-CEV_SRV||O0386	Ortho_M	CEV_SRV		AF123488	3681	ATAATGATTATCAGGCCTGCAAATTCCTACAAAGTCCTGC	This publicationa
Ortho_M-CEV_SRV||O0387	Ortho_M	CEV_SRV		AF123488	3781	GGGCAGCATAAAGATGAAAGCCATATTAGGTGATGTAAAA	This publicationa
Ortho_M-CEV_SRV||O0388	Ortho_M	CEV_SRV		AF123488	3961	ATCATTTCATGATAGGATACTGATCACTCCAGATGAGCAC	This publicationa
Ortho_M-CEV_SRV||O0389	Ortho_M	CEV_SRV		AF123488	4061	TGCAACACAAATATTGATGCTTCTATGACAATAGTGGACT	This publicationa
Ortho_M-CEV_SSHV||O0390	Ortho_M	CEV_SSHV		EU262553	3518	AAGTGAATGATTTAGGAGTCTACTCTAAGGGATGCGGAAA	This publicationa
Ortho_M-CEV_SSHV||O0391	Ortho_M	CEV_SSHV		EU262553	3577	ACAGTATATGGCAATGGGGTTCCCAAATTCGATTATTTGT	This publicationa
Ortho_M-CEV_SSHV||O0392	Ortho_M	CEV_SSHV		EU262553	3697	CCAGCTAGCTACAGACTAGAAGAAGACAGCGGAACTGT	This publicationa
Ortho_M-CEV_SSHV||O0393	Ortho_M	CEV_SSHV		EU262553	3716	AAGAAGACAGCGGAACTGTTACTGTGATTGATTACAAGAA	This publicationa
Ortho_M-CEV_SSHV||O0394	Ortho_M	CEV_SSHV		EU262553	3816	TGATAATGTTGATATGACTGCAGAAGGGTCTTGTACTGGA	This publicationa
Ortho_M-CEV_SSHV||O0395	Ortho_M	CEV_SSHV		EU262553	3876	TATCCATTGCGAATTGACGCTCCACACAACCATTGAA	This publicationa
Ortho_M-CEV_SSHV||O0396	Ortho_M	CEV_SSHV		EU262553	3894	GCTCCACACAACCATTGAAGCTAGCTGCCCAATAG	This publicationa
Ortho_M-CEV_SSHV||O0397	Ortho_M	CEV_SSHV		EU262553	3911	AAGCTAGCTGCCCAATAGTAAGCACATGTACGGTATTCC	This publicationa
Ortho_M-CEV_TAHV||O0398	Ortho_M	CEV_TAHV		EU622819	3473	GATAAATGATATCGGCGTTTATTCGAAAGGTTGCG	This publicationa
Ortho_M-CEV_TAHV||O0399	Ortho_M	CEV_TAHV		EU622819	3623	TTATCAGGCTTGCAAATTTCTACAAACACCAGCAA	This publicationa
Ortho_M-CEV_TAHV||O0400	Ortho_M	CEV_TAHV		EU622819	3826	TGTAGATTTAACTGTTGAAGGGGTGTGCACAGGGTGT	This publicationa
Ortho_M-CEV_TAHV||O0401	Ortho_M	CEV_TAHV		EU622819	3890	ATGCACTGTGTTTCACGATAGAATCCTGATAACAC	This publicationa
Ortho_M-CEV_TAHV||O0402	Ortho_M	CEV_TAHV		EU622819	3938	TCATGCACTGTGTTTCACGATAGAATCCTGATAACACCAA	This publicationa
Ortho_M-CEV_TAHV||O0403	Ortho_M	CEV_TAHV		EU622819	3998	AAGGTAATTTGTGCTGAAAAACCAGGGCCATCATTACAGT	This publicationa
Ortho_M-CEV_TAHV||O0404	Ortho_M	CEV_TAHV		EU622819	4010	TGATGCAGCTATGACATTAGCAGATGCAAAACCAA	This publicationa
Ortho_M-CEV_TAHV||O0405	Ortho_M	CEV_TAHV		EU622819	4058	ACTGATGCAGCTATGACATTAGCAGATGCAAAACCAATAT	This publicationa
Ortho_M-CEV_TAHV||O0406	Ortho_M	CEV_TAHV		EU622819	4078	AGCAGATGCAAAACCAATATTAGAATTAGCGCCAGTTGAT	This publicationa
Ortho_M-CEV_TVTV||O0407	Ortho_M	CEV_TVTV		AF123491	3543	AATGTCATTGGAACTAATTCAAAAGGCTGCGGAAATGTGC	This publicationa
Ortho_M-CEV_TVTV||O0408	Ortho_M	CEV_TVTV		AF123491	3643	TGGCAAGCAGAAGAGAAGTCATAATGAGGAAGTGTTTTGA	This publicationa
Ortho_M-CEV_TVTV||O0409	Ortho_M	CEV_TVTV		AF123491	3783	GGGACAATAAAGATGAAAGCAATTTTCGGGGACGTAAAAT	This publicationa
Ortho_M-CEV_TVTV||O0410	Ortho_M	CEV_TVTV		AF123491	3843	GTGGATATAAATGCTGAAGGTGTCTGCGCAGGGTG	This publicationa
Ortho_M-CEV_TVTV||O0411	Ortho_M	CEV_TVTV		AF123491	3917	CCACAGCACTGTTGAAACAAGTTGTCCTTTAGTAGCAGAT	This publicationa
Ortho_M-CEV_TVTV||O0412	Ortho_M	CEV_TVTV		AF123491	4057	GTATCTGCAACACAAAGGTTGAAGCAACAGTCACTATAAT	This publicationa
Ortho_M-CEV_TVTV||O0413	Ortho_M	CEV_TVTV		AF123491	4097	AGATGCAAAACCTATATTGGAGCTTGCCCCTGTGGA	This publicationa
Ortho_M-GROV_GROV||O0414	Ortho_M	GROV_GROV		AY380581	3408	AGGTTTATACTGGGCAAATTAATGATCTGGGAGCGGTATC	This publicationa
Ortho_M-GROV_GROV||O0415	Ortho_M	GROV_GROV		AY380581	3428	AATGATCTGGGAGCGGTATCATCAGGATGCGGTGA	This publicationa
Ortho_M-GROV_GROV||O0416	Ortho_M	GROV_GROV		AY380581	3462	ATGTCCAGGTGGTGAACAACACTATATTTGGTGGTGGT	This publicationa
Ortho_M-GROV_GROV||O0417	Ortho_M	GROV_GROV		AY380581	3521	TGTTATGGGGCTCACAGGAAGGATGTTGTCGTCCG	This publicationa
Ortho_M-GROV_GROV||O0418	Ortho_M	GROV_GROV		AY380581	3718	CAGAAAAGACATTCAGTTAGAGGTTGAAGGGGAGTGCATT	This publicationa
Ortho_M-GROV_GROV||O0419	Ortho_M	GROV_GROV		AY380581	3858	AGAATTTGATTATCAAAGCAGGCCACACAGACACAAACTT	This publicationa
Ortho_M-LEAV_LEAV||O0420	Ortho_M	LEAV_LEAV		HM627176	3502	TACGGAATTGGAAACCCCAGATTTGATTACATATGTCATG	This publicationa
Ortho_M-LEAV_LEAV||O0421	Ortho_M	LEAV_LEAV		HM627176	3642	AGACACAGAAGGAACAGAGATAAATGTGCACAGACATGAT	This publicationa
Ortho_M-LEAV_LEAV||O0422	Ortho_M	LEAV_LEAV		HM627176	3742	GCAAAATCCAATCAATTATCTGTCAAATCAGAATGTGCCG	This publicationa
Ortho_M-LEAV_LEAV||O0423	Ortho_M	LEAV_LEAV		HM627176	3799	GAAGCAGTGATCTGTACTCTAAATGTTGATTCAGAAGGTG	This publicationa
Ortho_M-LEAV_LEAV||O0424	Ortho_M	LEAV_LEAV		HM627176	3819	AAATGTTGATTCAGAAGGTGAGACTGTATGCAAATTGGCA	This publicationa
Ortho_M-LEAV_LEAV||O0425	Ortho_M	LEAV_LEAV		HM627176	3839	AGACTGTATGCAAATTGGCAAGTAACTGCAATTCTTACAC	This publicationa
Ortho_M-LEAV_LEAV||O0426	Ortho_M	LEAV_LEAV		HM627176	3859	AGTAACTGCAATTCTTACACTACACAGATGAAAATCCCTG	This publicationa
Ortho_M-LEAV_LEAV||O0427	Ortho_M	LEAV_LEAV		HM627176	3899	AAGGGTCTAGCAAACACACGATTAAACTAGATTGTCCTAG	This publicationa
Ortho_M-SIMV_AINOV||O0428	Ortho_M	SIMV_AINOV		AB542966	3420	ACAGATGACTGATAATGCAGTAATAGGCACGGGAAATGTA	This publicationa
Ortho_M-SIMV_AINOV||O0429	Ortho_M	SIMV_AINOV		AB542966	3480	TGCATTTAATCGGAAGGATATAATTGTGCGGAAGTGCTTT	This publicationa
Ortho_M-SIMV_AINOV||O0430	Ortho_M	SIMV_AINOV		AB542966	3660	TGATATGTTCAAAGAAAGCGCTGCGTTAACAGTAGATGTA	This publicationa
Ortho_M-SIMV_AINOV||O0431	Ortho_M	SIMV_AINOV		AB542966	3680	CTGCGTTAACAGTAGATGTACTAAAATGCGGCGGTTGTC	This publicationa
Ortho_M-SIMV_AINOV||O0432	Ortho_M	SIMV_AINOV		AB542966	3699	ACTAAAATGCGGCGGTTGTCTCTCTTGCCCAGATG	This publicationa
Ortho_M-SIMV_AINOV||O0433	Ortho_M	SIMV_AINOV		AB542966	3716	GTCTCTCTTGCCCAGATGGCATGCATTGTGCTTTT	This publicationa
Ortho_M-SIMV_AINOV||O0434	Ortho_M	SIMV_AINOV		AB542966	3952	AGTCTTGCAAGTCTAGATGAATCCACATACATTGAGCAAC	This publicationa
Ortho_M-SIMV_AINOV||O0435	Ortho_M	SIMV_AINOV		AB542966	3972	ATCCACATACATTGAGCAACATGATGAGAGATGTGCAACA	This publicationa
Ortho_M-SIMV_AKAV||O0436	Ortho_M	SIMV_AKAV		NC_009895	3269	ATCAATGTACTCGAACCAGTATTGGGAGAGCACATGCA	This publicationa
Ortho_M-SIMV_AKAV||O0437	Ortho_M	SIMV_AKAV		NC_009895	3288	TATTGGGAGAGCACATGCAATTTGAAGTCCACAGTGTACA	This publicationa
Ortho_M-SIMV_AKAV||O0438	Ortho_M	SIMV_AKAV		NC_009895	3408	ATCCTCAGTGTGGCTCAGTTCAATCATTTGATGGTAAACT	This publicationa
Ortho_M-SIMV_AKAV||O0439	Ortho_M	SIMV_AKAV		NC_009895	3687	AAGAGAAAGACATAAGGGGCCATGCAACTTGTGGAGG	This publicationa
Ortho_M-SIMV_AKAV||O0440	Ortho_M	SIMV_AKAV		NC_009895	3705	GCCATGCAACTTGTGGAGGCTGCACAGATTGTTTT	This publicationa
Ortho_M-SIMV_AKAV||O0441	Ortho_M	SIMV_AKAV		NC_009895	3842	GGCACAAATGATGTCAACTTGAAATTCCGATGCCTTAAGG	This publicationa
Ortho_M-SIMV_AKAV||O0442	Ortho_M	SIMV_AKAV		NC_009895	3942	ATACAAAGAAGCTAGATTGGGCTAGTGCCGACCAAACG	This publicationa
Ortho_M-SIMV_AKAV||O0443	Ortho_M	SIMV_AKAV		NC_009895	3961	GGCTAGTGCCGACCAAACGTCCTATATCAAAGAGTTTGA	This publicationa
Ortho_M-SIMV_OROV||O0444	Ortho_M	SIMV_OROV		NC_005775	3440	ACAGGTCAAATCAACGATATTGGAAACACAGCATTGC	This publicationa
Ortho_M-SIMV_OROV||O0445	Ortho_M	SIMV_OROV		NC_005775	3452	AACGATATTGGAAACACAGCATTGCAGTGCGGCTC	This publicationa
Ortho_M-SIMV_OROV||O0446	Ortho_M	SIMV_OROV		NC_005775	3579	GGAAGTGTTTCAATGACAATTATCAGTCGTGCACTAGGC	This publicationa
Ortho_M-SIMV_OROV||O0447	Ortho_M	SIMV_OROV		NC_005775	3664	CGAAGTATCAAAAACAGGATCGAACATGGGCCAAATGACA	This publicationa
Ortho_M-SIMV_OROV||O0448	Ortho_M	SIMV_OROV		NC_005775	3808	TTCATGCTCTATAAATGCTGAAGTGCCAGCCGAAA	This publicationa
Ortho_M-SIMV_OROV||O0449	Ortho_M	SIMV_OROV		NC_005775	4002	AGCCATACAATCAGAAGATAGACTTGTCGCAGTTAGATGA	This publicationa
Ortho_M-SIMV_OROV||O0450	Ortho_M	SIMV_OROV		NC_005775	4043	TCAAATTACATAAGGGAAGAGGACCTCCAGTGTGGA	This publicationa
Ortho_M-SIMV_PEAV||O0451	Ortho_M	SIMV_PEAV		AB542975	3253	ATCGATGTACTAGAGCCGATTTTGACAGATACCATGCAAG	This publicationa
Ortho_M-SIMV_PEAV||O0452	Ortho_M	SIMV_PEAV		AB542975	3273	TTTGACAGATACCATGCAAGTAGAAATTACATCCCAACAA	This publicationa
Ortho_M-SIMV_PEAV||O0453	Ortho_M	SIMV_PEAV		AB542975	3353	ATATTTATTCAGGTGATATCAACCCAAAAGGGACTTATGC	This publicationa
Ortho_M-SIMV_PEAV||O0454	Ortho_M	SIMV_PEAV		AB542975	3529	TGTTCTACCTTGCAATCAGAACCAGATCTAAAGATTGAAA	This publicationa
Ortho_M-SIMV_PEAV||O0455	Ortho_M	SIMV_PEAV		AB542975	3609	ATTAGGGAGTGCAGCAATAAGGCTGAATTTAGGAGATATT	This publicationa
Ortho_M-SIMV_PEAV||O0456	Ortho_M	SIMV_PEAV		AB542975	3823	GAAGGAGTGAACACATTAAGTATCAAGCTGAAGTGTCTAT	This publicationa
Ortho_M-SIMV_PEAV||O0457	Ortho_M	SIMV_PEAV		AB542975	3843	TATCAAGCTGAAGTGTCTATCTAAGGAGATCAAAGTGTCA	This publicationa
Ortho_M-SIMV_PEAV||O0458	Ortho_M	SIMV_PEAV		AB542975	3923	AAGACCATAGTGTGTTGGATCTAACATCATCGGACCAAAC	This publicationa
Ortho_M-SIMV_SANV||O0459	Ortho_M	SIMV_SANV		AB542980	3353	ATATTTACTCAGGCGACATTAATCCAAAAGGGACATATGC	This publicationa
Ortho_M-SIMV_SANV||O0460	Ortho_M	SIMV_SANV		AB542980	3373	AATCCAAAAGGGACATATGCAAAGAAATGTGGTTCAGTTC	This publicationa
Ortho_M-SIMV_SANV||O0461	Ortho_M	SIMV_SANV		AB542980	3393	AAAGAAATGTGGTTCAGTTCAAAAAGTTGGTGGCCTCATT	This publicationa
Ortho_M-SIMV_SANV||O0462	Ortho_M	SIMV_SANV		AB542980	3413	AAAAAGTTGGTGGCCTCATTTCTGGAATAGGTAATCCAAA	This publicationa
Ortho_M-SIMV_SANV||O0463	Ortho_M	SIMV_SANV		AB542980	3613	GGGAGTGCAGCAATAAGATTAAATTTGGGCGATATCAAAT	This publicationa
Ortho_M-SIMV_SANV||O0464	Ortho_M	SIMV_SANV		AB542980	3633	AAATTTGGGCGATATCAAATATAAAAGTGTCTCAGCTGCT	This publicationa
Ortho_M-SIMV_SANV||O0465	Ortho_M	SIMV_SANV		AB542980	3733	GCATGCAAGTTAGAGATAACATCAACGGGGATCAAGCAG	This publicationa
Ortho_M-SIMV_SANV||O0466	Ortho_M	SIMV_SANV		AB542980	3752	CATCAACGGGGATCAAGCAGTGTGAAATTACCAGTAATTG	This publicationa
Ortho_M-SIMV_SBV||O0467	Ortho_M	SIMV_SBV		HE649913	3606	GTTTCAAGCGTGGGTACAATCAATTATAAAATTATGTTAGGGG	This publication
Ortho_M-SIMV_SBV||O0468	Ortho_M	SIMV_SBV		HE649913	3661	ATGCATATTCAACACAAGCAACAGTCACAATAGATGAGATC	This publication
Ortho_M-SIMV_SBV||O0469	Ortho_M	SIMV_SBV		HE649913	3715	GTTATGGCTGCCCTGAAGGAATGGCTTGCGCACTCAAA	This publication
Ortho_M-SIMV_SBV||O0470	Ortho_M	SIMV_SBV		HE649913	3760	CCAATACCATCGGGAGTTGTTCAATAAAAAGTAACTGCG	This publication
Ortho_M-SIMV_SBV||O0471	Ortho_M	SIMV_SBV		HE649913	3818	AGCAGTCGATCCGATGCAGAGCGAGTATTCCATTAAG	This publication
Ortho_M-SIMV_SBV||O0472	Ortho_M	SIMV_SBV		HE649913	3862	GCCCACTAGCAACAGAGACAGTTTCAGTAAGTGTGTGCTCAG	This publication
Ortho_M-SIMV_TINV||O0473	Ortho_M	SIMV_TINV		AB208700	3179	CAAGACCAGCCAGATATAGAGCTATGTGTGACTGATCCCT	This publicationa
Ortho_M-SIMV_TINV||O0474	Ortho_M	SIMV_TINV		AB208700	3219	CAGGGACATTATGTAACACAATTGATGCCCTCGAGCC	This publicationa
Ortho_M-SIMV_TINV||O0475	Ortho_M	SIMV_TINV		AB208700	3237	CAATTGATGCCCTCGAGCCTATTATAGGTGAGCATTTTCA	This publicationa
Ortho_M-SIMV_TINV||O0476	Ortho_M	SIMV_TINV		AB208700	3277	GGTGGAGATTCACACAACACAGACAAACCTACTTCCAGA	This publicationa
Ortho_M-SIMV_TINV||O0477	Ortho_M	SIMV_TINV		AB208700	3356	ATAAATGCAAAAGGGACATTCAATCCAGGATGTGGGTCAG	This publicationa
Ortho_M-SIMV_TINV||O0478	Ortho_M	SIMV_TINV		AB208700	3496	TGAAAACCACTACTATGCATGCAGTACCCTAACAAGGCG	This publicationa
Ortho_M-SIMV_TINV||O0479	Ortho_M	SIMV_TINV		AB208700	3515	TGCAGTACCCTAACAAGGCGAACTGATTTGAGGTTTGT	This publicationa
Ortho_M-SIMV_TINV||O0480	Ortho_M	SIMV_TINV		AB208700	3691	TGGGTGCCCAGATTGCTTTACGGATGTCATATGCA	This publicationa
Ortho_L-BUNV_Clade|BUNV|O0481	Ortho_L	BUNV_Clade	BUNV	NC_001925	3782	GCCATATGAAGATTTAGCCAGCCGTTTATCTGCAGCA	This publicationa
Ortho_L-BUNV_Clade|BUNV|O0482	Ortho_L	BUNV_Clade	BUNV	NC_001925	3800	CAGCCGTTTATCTGCAGCACAACAGAGCTTAAAGCA	This publicationa
Ortho_L-BUNV_Clade|BUNV|O0483	Ortho_L	BUNV_Clade	BUNV	NC_001925	3835	ATGGGTGCCCTCCAAGTCTAGTTTGGTTAGCAATAAGC	This publicationa
Ortho_L-BUNV_Clade|BUNV|O0484	Ortho_L	BUNV_Clade	BUNV	NC_001925	3854	AGTTTGGTTAGCAATAAGCTGTAGCCACTGGATAACATTT	This publicationa
Ortho_L-BUNV_Clade|BUNV|O0485	Ortho_L	BUNV_Clade	BUNV	NC_001925	3874	GTAGCCACTGGATAACATTTTTCACTTACAACATGCTGGA	This publicationa
Ortho_L-BUNV_Clade|BUNV|O0486	Ortho_L	BUNV_Clade	BUNV	NC_001925	3934	AGCAGCATTTGCCATTCAATAATCGGAAGGAAATACCAGT	This publicationa
Ortho_L-BUNV_Clade|BUNV|O0487	Ortho_L	BUNV_Clade	BUNV	NC_001925	3994	ATGCACCATTATATTTGATAGCATTAGTCGGCTTGGAAGC	This publicationa
Ortho_L-BUNV_TSV||O0488	Ortho_L	BUNV_TSV		FJ943510	3479	TTCAAAGAGACTATGAAATTATTAGATGGCGATTGCCTGG	This publicationa
Ortho_L-BUNV_TSV||O0489	Ortho_L	BUNV_TSV		FJ943510	3499	ATTAGATGGCGATTGCCTGGTAAACTCCATGGTTCACT	This publicationa
Ortho_L-BUNV_TSV||O0490	Ortho_L	BUNV_TSV		FJ943510	3578	GTAGCAGATGATGTGATGATACAATTTGCAGCTAATACCT	This publicationa
Ortho_L-BUNV_TSV||O0491	Ortho_L	BUNV_TSV		FJ943510	3598	ACAATTTGCAGCTAATACCTTCGAATCAGTTTGCCTGACT	This publicationa
Ortho_L-BUNV_TSV||O0492	Ortho_L	BUNV_TSV		FJ943510	3618	TCGAATCAGTTTGCCTGACTTTTGGGTGCCAAGCA	This publicationa
Ortho_L-BUNV_TSV||O0493	Ortho_L	BUNV_TSV		FJ943510	3715	TGGAGAACCACTGTCTATCTATGGTAGATTCTTACTACCT	This publicationa
Ortho_L-BUNV_TSV||O0494	Ortho_L	BUNV_TSV		FJ943510	4168	AATTCTCAGGTACCTGACGCTAGACACGGAAGTCTGC	This publicationa
Ortho_L-CEV_Clade|CHAV|O0495	Ortho_L	CEV_Clade	CHAV	EU616903	3899	CCATAAGCCACTGGATGACCTCGTTAACTTATAATATGCT	This publicationa
Ortho_L-CEV_Clade|SSHV|O0496	Ortho_L	CEV_Clade	SSHV	EU203678	3944	GCCAATCTAATGATCCGCTTGATTACTTCCCAGCTGAGA	This publicationa
Ortho_L-CEV_Clade|SSHV|O0497	Ortho_L	CEV_Clade	SSHV	EU203678	4103	CTCCAGTTATGCAGAAAAGGGAGTCAGTTGTCAATCAAAT	This publicationa
Ortho_L-CEV_Clade|TAHV|O0498	Ortho_L	CEV_Clade	TAHV	HM036219	4014	TTGATTATTTCCCAGCAGAGAACCGGAAAGAGATACCTAT	This publicationa
Ortho_L-CEV_CHAV||O0499	Ortho_L	CEV_CHAV		EU616903	3531	GGATGGATCCATCCTAGTAAACTCGTTAGTGCACTCTGAC	This publicationa
Ortho_L-CEV_CHAV||O0500	Ortho_L	CEV_CHAV		EU616903	3631	TTTGCTATGAAAGAGTTTGAAAAGGCTTGCTTGACTTTTG	This publicationa
Ortho_L-CEV_CHAV||O0501	Ortho_L	CEV_CHAV		EU616903	3846	ACAAACGGCTATAAAGCACGGTTGCCCTCCAAGCT	This publicationa
Ortho_L-CEV_CHAV||O0502	Ortho_L	CEV_CHAV		EU616903	3863	ACGGTTGCCCTCCAAGCTTAGCCTGGGTTTCTATA	This publicationa
Ortho_L-CEV_CHAV||O0503	Ortho_L	CEV_CHAV		EU616903	3880	TTAGCCTGGGTTTCTATAGCCATAAGCCACTGGATGAC	This publicationa
Ortho_L-CEV_CHAV||O0504	Ortho_L	CEV_CHAV		EU616903	4179	TGACAATGAAGTCTTTAGGCTGAAGATACTCCGGTACTTA	This publicationa
Ortho_L-CEV_CHAV||O0505	Ortho_L	CEV_CHAV		EU616903	4199	TGAAGATACTCCGGTACTTAGTGCTAGACGCTGAAATGGA	This publicationa
Ortho_L-CEV_INKV||O0506	Ortho_L	CEV_INKV		EU789573	3567	AGGGTCAATTGTGGTAAATTCACTGGTACACTCCGATGA	This publicationa
Ortho_L-CEV_INKV||O0507	Ortho_L	CEV_INKV		EU789573	3586	TCACTGGTACACTCCGATGATAACCAAACTTCTGTAACAA	This publicationa
Ortho_L-CEV_INKV||O0508	Ortho_L	CEV_INKV		EU789573	3606	TAACCAAACTTCTGTAACAATAGTCCAAGATAAAGCCCCA	This publicationa
Ortho_L-CEV_INKV||O0509	Ortho_L	CEV_INKV		EU789573	3686	AAATATGTCTTGCATTTGGATGCCAGGCTAACATGAAAAA	This publicationa
[truncated: 100 more rows]
